# Supplementary material for: Roundup causes embryonic development failure and alters metabolic pathways and gut microbiota functionality in non-target species
Source: Microbiome. 2020 Dec 15;8:170. doi: 10.1186/s40168-020-00943-5 (PMC7780628; doi:10.1186/s40168-020-00943-5)
Supplement: Supplementary file 2 — Additional file 1. [file 40168_2020_943_MOESM1_ESM.zip]

Archive with 14 entries (14 files):
- Suppa et al _ Table 1.xlsx
- Suppa et al_ Fig.S1_ESM.docx
- Suppa et al_Fig.S2_ESM.docx
- Suppa et al_Fig.S3_ESM.docx
- Suppa etal_Fig.S4_ESM.docx
- Suppa etal_Fig.S5_ESM.docx
- Suppa etal_Table.S4_ESM.docx
- Suppa etal_Table.S5_ESM.docx
- Suppa etal_Table.S7_ESM.docx
- Suppa_etal_Additional File1 (appendix)_ESM.docx
- Suppa_etal_Table S1_ESM.xlsx
- Suppa_etal_Table S2_ESM.xlsx
- Suppa_etal_Table S3_ESM.xlsx
- Suppa_etal_Table S6_ESM.xlsx
