# Supplementary material for: Roundup causes embryonic development failure and alters metabolic pathways and gut microbiota functionality in non-target species
Source: Microbiome. 2020 Dec 15;8:170. doi: 10.1186/s40168-020-00943-5 (PMC7780628; doi:10.1186/s40168-020-00943-5)
Supplement: Supplementary file 2 — Additional file 1. [file 40168_2020_943_MOESM1_ESM.zip › Suppa et al _ Table 1.xlsx]

## Sheet: Sheet1
	Age at maturity		Size at maturity		Fecundity		Failed development		Genotoxicity
Glyphosate	F	P	F	P	F	P	F	P	F	P
Genotype (G)	95.17	2.05e-10	65.69	3.26e-09	54.35	1.3e-08	21.57	7.23e-06	32.98	7.48e-05
Glyphosate (Gly)	12.5	0.003	14.5	0	68.19	3.67e-07	89.23	6.03e-08	105.42	6.97e-06
G x Gly	3.17	0.05	1.98	0.16	27.47	1.51e-06	21.57	7.23e-06	3.05	0.09
Roundup	F	P	F	P	F	P	F	P	F	P
Genotype (G)	75.17	1.2e-09	92.81	2.48e-10	38.45	1.53e-07	13.82	0.0001	15.2	0.001
Roundup (Rou)	24.5	0	84.7	8.61e-08	173.79	5.21e-10	85.22	8.26e-08	46.82	0.0001
G x Rou	3.17	0.05	10.56	0.0005	23.39	4.31e-06	13.82	0.0001	3.51	0.07
