# Supplementary material for: Roundup causes embryonic development failure and alters metabolic pathways and gut microbiota functionality in non-target species
Source: Microbiome. 2020 Dec 15;8:170. doi: 10.1186/s40168-020-00943-5 (PMC7780628; doi:10.1186/s40168-020-00943-5)
Supplement: Supplementary file 2 — Additional file 1. [file 40168_2020_943_MOESM1_ESM.zip › Suppa_etal_Table S1_ESM.xlsx]

## Sheet: AllModulesGenelist
Module2	Module3	Module7	Module8	Module9	Module14	Module19	Module20	Module21	Module23	Module24	Module26	Module29	Module31	Module32	Module33	Module34	Module38	Module39	Module41
Dapma7bEVm005785	Dapma7bEVm027072	Dapma7bEVm008929	Dapma7bEVm009630	Dapma7bEVm014608	Dapma7bEVm015813	Dapma7bEVm028263	Dapma7bEVm025432	Dapma7bEVm007793	Dapma7bEVm013685	Dapma7bEVm025011	Dapma7bEVm026467	Dapma7bEVm015181	Dapma7bEVm010428	Dapma7bEVm027407	Dapma7bEVm007904	Dapma7bEVm021854	Dapma7bEVm027121	Dapma7bEVm018553	Dapma7bEVm002669
Dapma7bEVm015346	Dapma7bEVm004309	Dapma7bEVm013484	Dapma7bEVm015404	Dapma7bEVm019019	Dapma7bEVm019047	Dapma7bEVm027282	Dapma7bEVm009334	Dapma7bEVm006259	Dapma7bEVm022789	Dapma7bEVm025430	Dapma7bEVm027026	Dapma7bEVm002093	Dapma7bEVm006149	Dapma7bEVm014416	Dapma7bEVm018651	Dapma7bEVm014263	Dapma7bEVm009441	Dapma7bEVm006810	Dapma7bEVm015384
Dapma7bEVm012513	Dapma7bEVm013813	Dapma7bEVm007770	Dapma7bEVm001819	Dapma7bEVm024787	Dapma7bEVm014989	Dapma7bEVm028423	Dapma7bEVm008395	Dapma7bEVm018396	Dapma7bEVm016439	Dapma7bEVm026449	Dapma7bEVm017448	Dapma7bEVm001337	Dapma7bEVm010236	Dapma7bEVm027099	Dapma7bEVm010829	Dapma7bEVm016310	Dapma7bEVm008667	Dapma7bEVm000962	Dapma7bEVm029554
Dapma7bEVm010846	Dapma7bEVm028467	Dapma7bEVm012963	Dapma7bEVm010684	Dapma7bEVm024892	Dapma7bEVm012355	Dapma7bEVm011544	Dapma7bEVm013333	Dapma7bEVm000114	Dapma7bEVm013757	Dapma7bEVm026781	Dapma7bEVm015852	Dapma7bEVm018523	Dapma7bEVm004466	Dapma7bEVm024688	Dapma7bEVm014975	Dapma7bEVm014567	Dapma7bEVm013780	Dapma7bEVm006367	Dapma7bEVm008864
Dapma7bEVm010460	Dapma7bEVm019806	Dapma7bEVm025757	Dapma7bEVm006804	Dapma7bEVm016505	Dapma7bEVm012832	Dapma7bEVm008525	Dapma7bEVm020155	Dapma7bEVm015653	Dapma7bEVm009132	Dapma7bEVm012698	Dapma7bEVm013591	Dapma7bEVm010655	Dapma7bEVm000885	Dapma7bEVm013548	Dapma7bEVm028614	Dapma7bEVm016751	Dapma7bEVm011416	Dapma7bEVm009518	Dapma7bEVm008552
Dapma7bEVm001813	Dapma7bEVm016385	Dapma7bEVm022368	Dapma7bEVm009560	Dapma7bEVm016580	Dapma7bEVm012058	Dapma7bEVm012284	Dapma7bEVm026276	Dapma7bEVm000092	Dapma7bEVm026324	Dapma7bEVm013748	Dapma7bEVm026389	Dapma7bEVm018455	Dapma7bEVm008388	Dapma7bEVm014262	Dapma7bEVm002828	Dapma7bEVm024054	Dapma7bEVm024053	Dapma7bEVm004584	Dapma7bEVm006702
Dapma7bEVm002243	Dapma7bEVm011321	Dapma7bEVm013541	Dapma7bEVm001713	Dapma7bEVm017369	Dapma7bEVm007610	Dapma7bEVm009527	Dapma7bEVm013204	Dapma7bEVm015873	Dapma7bEVm019059	Dapma7bEVm014082	Dapma7bEVm021208	Dapma7bEVm015215	Dapma7bEVm000418	Dapma7bEVm018315	Dapma7bEVm018413	Dapma7bEVm012376	Dapma7bEVm008638	Dapma7bEVm018840	Dapma7bEVm003713
Dapma7bEVm007449	Dapma7bEVm007674	Dapma7bEVm012420	Dapma7bEVm001026	Dapma7bEVm014163	Dapma7bEVm014443	Dapma7bEVm015032	Dapma7bEVm008511	Dapma7bEVm002080	Dapma7bEVm009416	Dapma7bEVm021116	Dapma7bEVm026519	Dapma7bEVm003904	Dapma7bEVm012923	Dapma7bEVm022364	Dapma7bEVm005380	Dapma7bEVm021694	Dapma7bEVm013182	Dapma7bEVm016062	Dapma7bEVm020924
Dapma7bEVm002205	Dapma7bEVm023315	Dapma7bEVm024737	Dapma7bEVm000441	Dapma7bEVm016459	Dapma7bEVm027004	Dapma7bEVm009748	Dapma7bEVm030584	Dapma7bEVm008319	Dapma7bEVm026277	Dapma7bEVm029544	Dapma7bEVm013681	Dapma7bEVm028037	Dapma7bEVm010115	Dapma7bEVm020228	Dapma7bEVm018436	Dapma7bEVm025138	Dapma7bEVm007395	Dapma7bEVm004189	Dapma7bEVm022285
Dapma7bEVm009661	Dapma7bEVm012657	Dapma7bEVm026009	Dapma7bEVm009605	Dapma7bEVm030569	Dapma7bEVm015681	Dapma7bEVm012453	Dapma7bEVm014012	Dapma7bEVm001652	Dapma7bEVm013485	Dapma7bEVm014081	Dapma7bEVm028141	Dapma7bEVm004456	Dapma7bEVm010636	Dapma7bEVm028786	Dapma7bEVm000588	Dapma7bEVm023161	Dapma7bEVm014907	Dapma7bEVm007984	Dapma7bEVm025126
Dapma7bEVm000236	Dapma7bEVm000351	Dapma7bEVm013468	Dapma7bEVm000604	Dapma7bEVm013210	Dapma7bEVm018619	Dapma7bEVm016728	Dapma7bEVm019177	Dapma7bEVm029584	Dapma7bEVm025776	Dapma7bEVm025038	Dapma7bEVm014708	Dapma7bEVm015004	Dapma7bEVm002054	Dapma7bEVm019192	Dapma7bEVm002059	Dapma7bEVm007371	Dapma7bEVm025887	Dapma7bEVm007455	Dapma7bEVm028451
Dapma7bEVm001872	Dapma7bEVm015085	Dapma7bEVm016412	Dapma7bEVm003969	Dapma7bEVm012564	Dapma7bEVm008503	Dapma7bEVm011813	Dapma7bEVm020746	Dapma7bEVm012763	Dapma7bEVm016554	Dapma7bEVm028749	Dapma7bEVm015033	Dapma7bEVm009679	Dapma7bEVm011670	Dapma7bEVm022408	Dapma7bEVm005583	Dapma7bEVm025210	Dapma7bEVm016343	Dapma7bEVm006184	Dapma7bEVm027848
Dapma7bEVm003272	Dapma7bEVm010929	Dapma7bEVm018726	Dapma7bEVm001771	Dapma7bEVm026055	Dapma7bEVm008648	Dapma7bEVm012301	Dapma7bEVm013646	Dapma7bEVm005759	Dapma7bEVm016581	Dapma7bEVm026923	Dapma7bEVm026853	Dapma7bEVm001605	Dapma7bEVm007836	Dapma7bEVm011942	Dapma7bEVm004933	Dapma7bEVm020136	Dapma7bEVm013645	Dapma7bEVm002297	Dapma7bEVm027976
Dapma7bEVm009459	Dapma7bEVm019187	Dapma7bEVm013494	Dapma7bEVm029595	Dapma7bEVm025594	Dapma7bEVm003903	Dapma7bEVm028851	Dapma7bEVm028439	Dapma7bEVm003577	Dapma7bEVm029752	Dapma7bEVm021442	Dapma7bEVm025161	Dapma7bEVm018422	Dapma7bEVm002852	Dapma7bEVm026637	Dapma7bEVm028885	Dapma7bEVm026224	Dapma7bEVm029421	Dapma7bEVm009529	Dapma7bEVm029053
Dapma7bEVm005845	Dapma7bEVm012096	Dapma7bEVm028722	Dapma7bEVm003743	Dapma7bEVm026248	Dapma7bEVm013926	Dapma7bEVm008056	Dapma7bEVm022107	Dapma7bEVm022908	Dapma7bEVm027107	Dapma7bEVm016870	Dapma7bEVm023514	Dapma7bEVm006093	Dapma7bEVm010291	Dapma7bEVm016959	Dapma7bEVm010088	Dapma7bEVm025237	Dapma7bEVm014861	Dapma7bEVm010193	Dapma7bEVm027558
Dapma7bEVm000550	Dapma7bEVm018663	Dapma7bEVm021398	Dapma7bEVm003126	Dapma7bEVm021970	Dapma7bEVm003982	Dapma7bEVm018599	Dapma7bEVm027365	Dapma7bEVm007972	Dapma7bEVm023451	Dapma7bEVm023953	Dapma7bEVm019501	Dapma7bEVm003386	Dapma7bEVm010389	Dapma7bEVm026542	Dapma7bEVm005147	Dapma7bEVm020098	Dapma7bEVm024907	Dapma7bEVm010037	Dapma7bEVm025365
Dapma7bEVm002490	Dapma7bEVm029537	Dapma7bEVm020190	Dapma7bEVm002256	Dapma7bEVm030596	Dapma7bEVm026882	Dapma7bEVm007008	Dapma7bEVm024659	Dapma7bEVm015576	Dapma7bEVm024897	Dapma7bEVm018173	Dapma7bEVm027158	Dapma7bEVm007445	Dapma7bEVm001187	Dapma7bEVm021476	Dapma7bEVm000745	Dapma7bEVm028657	Dapma7bEVm025071	Dapma7bEVm018530	Dapma7bEVm012873
Dapma7bEVm018759	Dapma7bEVm015856	Dapma7bEVm013291	Dapma7bEVm003740	Dapma7bEVm026794	Dapma7bEVm006815	Dapma7bEVm000631	Dapma7bEVm030049	Dapma7bEVm027353	Dapma7bEVm029650	Dapma7bEVm029101	Dapma7bEVm022438	Dapma7bEVm000331	Dapma7bEVm001861	Dapma7bEVm028845	Dapma7bEVm000293	Dapma7bEVm009378	Dapma7bEVm025536	Dapma7bEVm009450	Dapma7bEVm013528
Dapma7bEVm000130	Dapma7bEVm010119	Dapma7bEVm013402	Dapma7bEVm002094	Dapma7bEVm025503	Dapma7bEVm029681	Dapma7bEVm004792	Dapma7bEVm030051	Dapma7bEVm011122	Dapma7bEVm027745	Dapma7bEVm025256	Dapma7bEVm013234	Dapma7bEVm015091	Dapma7bEVm007568	Dapma7bEVm018283	Dapma7bEVm001104	Dapma7bEVm026558	Dapma7bEVm013462	Dapma7bEVm000602	Dapma7bEVm026562
Dapma7bEVm004613	Dapma7bEVm007361	Dapma7bEVm017012	Dapma7bEVm004186	Dapma7bEVm021520	Dapma7bEVm013050	Dapma7bEVm015732	Dapma7bEVm022798	Dapma7bEVm004240	Dapma7bEVm009086	Dapma7bEVm009409	Dapma7bEVm029282	Dapma7bEVm018526	Dapma7bEVm004710	Dapma7bEVm026667	Dapma7bEVm001850	Dapma7bEVm019278	Dapma7bEVm012449	Dapma7bEVm007505	Dapma7bEVm022142
Dapma7bEVm007535	Dapma7bEVm007416	Dapma7bEVm013952	Dapma7bEVm006588	Dapma7bEVm022879	Dapma7bEVm006814	Dapma7bEVm009233	Dapma7bEVm030090	Dapma7bEVm006567	Dapma7bEVm019370	Dapma7bEVm016785	Dapma7bEVm024128	Dapma7bEVm001644	Dapma7bEVm004804	Dapma7bEVm019103	Dapma7bEVm000196	Dapma7bEVm027567	Dapma7bEVm026177	Dapma7bEVm005383	Dapma7bEVm024602
Dapma7bEVm002168	Dapma7bEVm012020	Dapma7bEVm019695	Dapma7bEVm010807	Dapma7bEVm026297	Dapma7bEVm008513	Dapma7bEVm015817	Dapma7bEVm030123	Dapma7bEVm002135	Dapma7bEVm020338	Dapma7bEVm025876	Dapma7bEVm025938	Dapma7bEVm001592	Dapma7bEVm008754	Dapma7bEVm027190	Dapma7bEVm007063	Dapma7bEVm028466	Dapma7bEVm029081	Dapma7bEVm007507	Dapma7bEVm019574
Dapma7bEVm002813	Dapma7bEVm008538	Dapma7bEVm020600	Dapma7bEVm010840	Dapma7bEVm013557	Dapma7bEVm016056	Dapma7bEVm015777	Dapma7bEVm023409	Dapma7bEVm027370	Dapma7bEVm012541	Dapma7bEVm024593	Dapma7bEVm016495	Dapma7bEVm018710	Dapma7bEVm007162	Dapma7bEVm026706	Dapma7bEVm010804	Dapma7bEVm025976	Dapma7bEVm027710	Dapma7bEVm005220	Dapma7bEVm030649
Dapma7bEVm000204	Dapma7bEVm013951	Dapma7bEVm022608	Dapma7bEVm007266	Dapma7bEVm024963	Dapma7bEVm027006	Dapma7bEVm017239	Dapma7bEVm030211	Dapma7bEVm004417	Dapma7bEVm022774	Dapma7bEVm027796	Dapma7bEVm022858	Dapma7bEVm003851	Dapma7bEVm002007	Dapma7bEVm023290	Dapma7bEVm008546	Dapma7bEVm030042	Dapma7bEVm023535	Dapma7bEVm008352	Dapma7bEVm027470
Dapma7bEVm001219	Dapma7bEVm016522	Dapma7bEVm026075	Dapma7bEVm000746	Dapma7bEVm021305	Dapma7bEVm012013	Dapma7bEVm011508	Dapma7bEVm030248	Dapma7bEVm004562	Dapma7bEVm023176	Dapma7bEVm016266	Dapma7bEVm022943	Dapma7bEVm011836	Dapma7bEVm009779	Dapma7bEVm029073	Dapma7bEVm003839	Dapma7bEVm022863	Dapma7bEVm023888	Dapma7bEVm004543	Dapma7bEVm030650
Dapma7bEVm003320	Dapma7bEVm029565	Dapma7bEVm030056	Dapma7bEVm010837	Dapma7bEVm030607	Dapma7bEVm026372	Dapma7bEVm011785	Dapma7bEVm024415	Dapma7bEVm028393	Dapma7bEVm030128	Dapma7bEVm014301	Dapma7bEVm023188	Dapma7bEVm007647	Dapma7bEVm004468	Dapma7bEVm012647	Dapma7bEVm018405	Dapma7bEVm023264	Dapma7bEVm026840	Dapma7bEVm007989	Dapma7bEVm026815
Dapma7bEVm010989	Dapma7bEVm003701	Dapma7bEVm030073	Dapma7bEVm010960	Dapma7bEVm025159	Dapma7bEVm006346	Dapma7bEVm006466	Dapma7bEVm024454	Dapma7bEVm028373	Dapma7bEVm023646	Dapma7bEVm022482	Dapma7bEVm023607	Dapma7bEVm001987	Dapma7bEVm008156	Dapma7bEVm021680	Dapma7bEVm010073	Dapma7bEVm023485	Dapma7bEVm026814	Dapma7bEVm011434	Dapma7bEVm030038
Dapma7bEVm000888	Dapma7bEVm018934	Dapma7bEVm023529	Dapma7bEVm000695	Dapma7bEVm027051	Dapma7bEVm018731	Dapma7bEVm007352	Dapma7bEVm029629	Dapma7bEVm027656	Dapma7bEVm023755	Dapma7bEVm020337	Dapma7bEVm023827	Dapma7bEVm002908	Dapma7bEVm003116	Dapma7bEVm029671	Dapma7bEVm027482	Dapma7bEVm023631	Dapma7bEVm026464	Dapma7bEVm004342	Dapma7bEVm023063
Dapma7bEVm029090	Dapma7bEVm027564	Dapma7bEVm023569	Dapma7bEVm006774	Dapma7bEVm025068	Dapma7bEVm004218	Dapma7bEVm029352	Dapma7bEVm025858	Dapma7bEVm013696	Dapma7bEVm023872	Dapma7bEVm022518	Dapma7bEVm024077	Dapma7bEVm004406	Dapma7bEVm007913	Dapma7bEVm021226	Dapma7bEVm011154	Dapma7bEVm024348	Dapma7bEVm022669	Dapma7bEVm007603	Dapma7bEVm024037
Dapma7bEVm012155	Dapma7bEVm000506	Dapma7bEVm023595	Dapma7bEVm006791	Dapma7bEVm017115	Dapma7bEVm015019	Dapma7bEVm018442	Dapma7bEVm014430	Dapma7bEVm016642	Dapma7bEVm018872	Dapma7bEVm022538	Dapma7bEVm024442	Dapma7bEVm005409	Dapma7bEVm006381	Dapma7bEVm023590	Dapma7bEVm009956	Dapma7bEVm024341	Dapma7bEVm030087	Dapma7bEVm010709	Dapma7bEVm024187
Dapma7bEVm000140	Dapma7bEVm018789	Dapma7bEVm030198	Dapma7bEVm006482	Dapma7bEVm026804	Dapma7bEVm010654	Dapma7bEVm012870	Dapma7bEVm018864	Dapma7bEVm028346	Dapma7bEVm026261	Dapma7bEVm022549	Dapma7bEVm026575	Dapma7bEVm001075	Dapma7bEVm003749	Dapma7bEVm023854	Dapma7bEVm000518	Dapma7bEVm024379	Dapma7bEVm022978	Dapma7bEVm004873	Dapma7bEVm023149
Dapma7bEVm002542	Dapma7bEVm009998	Dapma7bEVm023944	Dapma7bEVm009014	Dapma7bEVm025512	Dapma7bEVm008928	Dapma7bEVm018903		Dapma7bEVm028486	Dapma7bEVm021428	Dapma7bEVm022652	Dapma7bEVm018383	Dapma7bEVm001280	Dapma7bEVm011090	Dapma7bEVm022586	Dapma7bEVm007228	Dapma7bEVm008963	Dapma7bEVm023168	Dapma7bEVm011537	Dapma7bEVm030457
Dapma7bEVm010223	Dapma7bEVm007625	Dapma7bEVm030276	Dapma7bEVm022729	Dapma7bEVm014687	Dapma7bEVm000483	Dapma7bEVm028653		Dapma7bEVm012133		Dapma7bEVm016698		Dapma7bEVm010086	Dapma7bEVm000134	Dapma7bEVm021113	Dapma7bEVm000611	Dapma7bEVm030701	Dapma7bEVm023348	Dapma7bEVm001702	Dapma7bEVm018385
Dapma7bEVm011025	Dapma7bEVm015861	Dapma7bEVm024453	Dapma7bEVm005653	Dapma7bEVm026452	Dapma7bEVm000154	Dapma7bEVm016228		Dapma7bEVm008418		Dapma7bEVm022818		Dapma7bEVm000623	Dapma7bEVm002935	Dapma7bEVm027213	Dapma7bEVm010584		Dapma7bEVm023487	Dapma7bEVm004742
Dapma7bEVm015064	Dapma7bEVm015106	Dapma7bEVm029121	Dapma7bEVm001499	Dapma7bEVm026841	Dapma7bEVm004730	Dapma7bEVm011322		Dapma7bEVm005497		Dapma7bEVm030125		Dapma7bEVm011481	Dapma7bEVm004936	Dapma7bEVm006109	Dapma7bEVm002420		Dapma7bEVm023503	Dapma7bEVm010346
Dapma7bEVm000827	Dapma7bEVm006823	Dapma7bEVm027035	Dapma7bEVm003399	Dapma7bEVm014494	Dapma7bEVm012762	Dapma7bEVm015271		Dapma7bEVm023221		Dapma7bEVm030129		Dapma7bEVm011055	Dapma7bEVm012228		Dapma7bEVm001801		Dapma7bEVm023547	Dapma7bEVm006695
Dapma7bEVm002220	Dapma7bEVm016069	Dapma7bEVm018899	Dapma7bEVm008896	Dapma7bEVm025787	Dapma7bEVm012194	Dapma7bEVm023921		Dapma7bEVm013261		Dapma7bEVm023463		Dapma7bEVm004358	Dapma7bEVm009544		Dapma7bEVm000273		Dapma7bEVm030178	Dapma7bEVm015221
Dapma7bEVm005087	Dapma7bEVm008463		Dapma7bEVm029486	Dapma7bEVm017441	Dapma7bEVm008501	Dapma7bEVm023212		Dapma7bEVm027493		Dapma7bEVm023576		Dapma7bEVm002053	Dapma7bEVm009993		Dapma7bEVm005529		Dapma7bEVm024113	Dapma7bEVm004009
Dapma7bEVm001482	Dapma7bEVm026989			Dapma7bEVm025337	Dapma7bEVm011084	Dapma7bEVm016116		Dapma7bEVm009902		Dapma7bEVm023967		Dapma7bEVm003090	Dapma7bEVm003124		Dapma7bEVm001588		Dapma7bEVm030364	Dapma7bEVm001785
Dapma7bEVm002166	Dapma7bEVm012981			Dapma7bEVm017439	Dapma7bEVm015368	Dapma7bEVm003637		Dapma7bEVm027601		Dapma7bEVm023974		Dapma7bEVm001527	Dapma7bEVm013737		Dapma7bEVm014995		Dapma7bEVm027963	Dapma7bEVm000736
Dapma7bEVm000249	Dapma7bEVm011715			Dapma7bEVm014336	Dapma7bEVm008887	Dapma7bEVm011206		Dapma7bEVm001653		Dapma7bEVm024338		Dapma7bEVm027612	Dapma7bEVm005338		Dapma7bEVm000421		Dapma7bEVm030723	Dapma7bEVm009813
Dapma7bEVm026507	Dapma7bEVm011000			Dapma7bEVm022052	Dapma7bEVm009318	Dapma7bEVm016108		Dapma7bEVm007642		Dapma7bEVm027233		Dapma7bEVm009978	Dapma7bEVm011195		Dapma7bEVm003644			Dapma7bEVm005836
Dapma7bEVm001922	Dapma7bEVm010246			Dapma7bEVm022340	Dapma7bEVm005255	Dapma7bEVm016117		Dapma7bEVm015420		Dapma7bEVm026578		Dapma7bEVm006602	Dapma7bEVm006422		Dapma7bEVm006474			Dapma7bEVm005069
Dapma7bEVm000972	Dapma7bEVm028981			Dapma7bEVm025987	Dapma7bEVm016044	Dapma7bEVm004377		Dapma7bEVm001550				Dapma7bEVm001915	Dapma7bEVm005411		Dapma7bEVm002311			Dapma7bEVm007065
Dapma7bEVm004676	Dapma7bEVm008137			Dapma7bEVm025322	Dapma7bEVm004127	Dapma7bEVm014226		Dapma7bEVm008027				Dapma7bEVm018886	Dapma7bEVm012713		Dapma7bEVm012372			Dapma7bEVm004736
Dapma7bEVm006363	Dapma7bEVm000473			Dapma7bEVm019560	Dapma7bEVm007540	Dapma7bEVm002904		Dapma7bEVm025193				Dapma7bEVm002242	Dapma7bEVm004884		Dapma7bEVm011467			Dapma7bEVm001492
Dapma7bEVm014959	Dapma7bEVm029387			Dapma7bEVm022559	Dapma7bEVm007940	Dapma7bEVm016107		Dapma7bEVm024246				Dapma7bEVm003796	Dapma7bEVm005728		Dapma7bEVm012242			Dapma7bEVm007975
Dapma7bEVm010276	Dapma7bEVm015009			Dapma7bEVm019444	Dapma7bEVm001513	Dapma7bEVm007199		Dapma7bEVm008970				Dapma7bEVm006516	Dapma7bEVm005412		Dapma7bEVm005794			Dapma7bEVm011340
Dapma7bEVm003779	Dapma7bEVm028144			Dapma7bEVm024841	Dapma7bEVm008937	Dapma7bEVm018904		Dapma7bEVm015724				Dapma7bEVm002936	Dapma7bEVm006887		Dapma7bEVm005643			Dapma7bEVm011532
Dapma7bEVm001504	Dapma7bEVm024049			Dapma7bEVm022696	Dapma7bEVm008714	Dapma7bEVm011306		Dapma7bEVm018972				Dapma7bEVm004513	Dapma7bEVm003159		Dapma7bEVm000563			Dapma7bEVm002525
Dapma7bEVm000416	Dapma7bEVm000572			Dapma7bEVm030041	Dapma7bEVm026468	Dapma7bEVm015800		Dapma7bEVm028568				Dapma7bEVm004615	Dapma7bEVm010159		Dapma7bEVm001220			Dapma7bEVm012559
Dapma7bEVm002642	Dapma7bEVm008000			Dapma7bEVm030048	Dapma7bEVm009303	Dapma7bEVm006720		Dapma7bEVm009027				Dapma7bEVm001787	Dapma7bEVm005288		Dapma7bEVm005049			Dapma7bEVm008587
Dapma7bEVm001465	Dapma7bEVm028399			Dapma7bEVm022809	Dapma7bEVm018657	Dapma7bEVm007612		Dapma7bEVm003074				Dapma7bEVm004693	Dapma7bEVm002796		Dapma7bEVm003583			Dapma7bEVm008933
Dapma7bEVm003590	Dapma7bEVm010194			Dapma7bEVm019217	Dapma7bEVm012796	Dapma7bEVm016229		Dapma7bEVm023494				Dapma7bEVm010071	Dapma7bEVm007772		Dapma7bEVm023185			Dapma7bEVm005457
Dapma7bEVm000930	Dapma7bEVm006961			Dapma7bEVm022860	Dapma7bEVm014857	Dapma7bEVm016896		Dapma7bEVm009740				Dapma7bEVm007614	Dapma7bEVm006442		Dapma7bEVm011319			Dapma7bEVm007427
Dapma7bEVm002910	Dapma7bEVm015520			Dapma7bEVm023552	Dapma7bEVm026658	Dapma7bEVm024292		Dapma7bEVm015135				Dapma7bEVm006983	Dapma7bEVm005199		Dapma7bEVm023299			Dapma7bEVm028575
Dapma7bEVm018581	Dapma7bEVm007401			Dapma7bEVm019953	Dapma7bEVm027049	Dapma7bEVm004483		Dapma7bEVm029135				Dapma7bEVm023019	Dapma7bEVm010267					Dapma7bEVm007243
Dapma7bEVm000693	Dapma7bEVm027683			Dapma7bEVm030215	Dapma7bEVm026632	Dapma7bEVm016122		Dapma7bEVm007476				Dapma7bEVm000197	Dapma7bEVm001830					Dapma7bEVm008339
Dapma7bEVm004941	Dapma7bEVm008376			Dapma7bEVm024092	Dapma7bEVm009170	Dapma7bEVm004057		Dapma7bEVm027913				Dapma7bEVm004975	Dapma7bEVm003763					Dapma7bEVm009420
Dapma7bEVm001182	Dapma7bEVm015258			Dapma7bEVm030348	Dapma7bEVm012497	Dapma7bEVm029100		Dapma7bEVm016149				Dapma7bEVm015235	Dapma7bEVm001258					Dapma7bEVm025446
Dapma7bEVm011493	Dapma7bEVm006708			Dapma7bEVm024362	Dapma7bEVm027057	Dapma7bEVm029523		Dapma7bEVm024352				Dapma7bEVm006036	Dapma7bEVm004851					Dapma7bEVm028734
Dapma7bEVm009738	Dapma7bEVm012539			Dapma7bEVm024391	Dapma7bEVm011437	Dapma7bEVm019093		Dapma7bEVm015510				Dapma7bEVm010565	Dapma7bEVm000533
Dapma7bEVm010204	Dapma7bEVm012764			Dapma7bEVm024417	Dapma7bEVm008643	Dapma7bEVm012604		Dapma7bEVm025478				Dapma7bEVm006575	Dapma7bEVm003708
Dapma7bEVm002470	Dapma7bEVm006401			Dapma7bEVm028297	Dapma7bEVm026624	Dapma7bEVm008263		Dapma7bEVm019688				Dapma7bEVm003667	Dapma7bEVm002088
Dapma7bEVm010815	Dapma7bEVm027649			Dapma7bEVm029749	Dapma7bEVm010632	Dapma7bEVm028893		Dapma7bEVm017563				Dapma7bEVm001909	Dapma7bEVm010835
Dapma7bEVm002730	Dapma7bEVm012430			Dapma7bEVm023571	Dapma7bEVm015061	Dapma7bEVm015941		Dapma7bEVm019582				Dapma7bEVm007350	Dapma7bEVm015749
Dapma7bEVm000295	Dapma7bEVm014961				Dapma7bEVm005521	Dapma7bEVm029201		Dapma7bEVm020062				Dapma7bEVm006780	Dapma7bEVm005917
Dapma7bEVm001692	Dapma7bEVm028996				Dapma7bEVm018817	Dapma7bEVm015803		Dapma7bEVm027329				Dapma7bEVm007317	Dapma7bEVm005024
Dapma7bEVm010572	Dapma7bEVm011663				Dapma7bEVm015699	Dapma7bEVm029065		Dapma7bEVm028288				Dapma7bEVm005387	Dapma7bEVm011401
Dapma7bEVm003802	Dapma7bEVm008776				Dapma7bEVm004249	Dapma7bEVm023200		Dapma7bEVm028759				Dapma7bEVm004624	Dapma7bEVm004711
Dapma7bEVm005016	Dapma7bEVm023812				Dapma7bEVm015462	Dapma7bEVm028558		Dapma7bEVm007795				Dapma7bEVm003556	Dapma7bEVm010415
Dapma7bEVm003998	Dapma7bEVm015599				Dapma7bEVm011853	Dapma7bEVm011315		Dapma7bEVm014688				Dapma7bEVm008179	Dapma7bEVm002492
Dapma7bEVm001858	Dapma7bEVm003145				Dapma7bEVm012189	Dapma7bEVm011991		Dapma7bEVm004586				Dapma7bEVm008977	Dapma7bEVm002376
Dapma7bEVm006436	Dapma7bEVm005098				Dapma7bEVm009032	Dapma7bEVm030428		Dapma7bEVm029008				Dapma7bEVm008074	Dapma7bEVm004329
Dapma7bEVm006137	Dapma7bEVm018786				Dapma7bEVm024088	Dapma7bEVm017029		Dapma7bEVm027477				Dapma7bEVm006653	Dapma7bEVm015419
Dapma7bEVm010364	Dapma7bEVm018846				Dapma7bEVm011139	Dapma7bEVm013015		Dapma7bEVm009332				Dapma7bEVm007201	Dapma7bEVm007129
Dapma7bEVm009604	Dapma7bEVm027918				Dapma7bEVm007111	Dapma7bEVm023197		Dapma7bEVm020999				Dapma7bEVm024924	Dapma7bEVm002653
Dapma7bEVm009960	Dapma7bEVm019268				Dapma7bEVm013894	Dapma7bEVm012460		Dapma7bEVm030616				Dapma7bEVm028152	Dapma7bEVm005749
Dapma7bEVm000752	Dapma7bEVm011123				Dapma7bEVm011073	Dapma7bEVm020744		Dapma7bEVm017375					Dapma7bEVm004618
Dapma7bEVm003100	Dapma7bEVm027588				Dapma7bEVm008651	Dapma7bEVm017315		Dapma7bEVm006144					Dapma7bEVm000900
Dapma7bEVm007366	Dapma7bEVm008329				Dapma7bEVm026229	Dapma7bEVm020667		Dapma7bEVm023222					Dapma7bEVm000497
Dapma7bEVm003419	Dapma7bEVm011619				Dapma7bEVm026411	Dapma7bEVm018087		Dapma7bEVm004687					Dapma7bEVm005733
Dapma7bEVm009961	Dapma7bEVm027512				Dapma7bEVm007481	Dapma7bEVm016111		Dapma7bEVm028064					Dapma7bEVm000248
Dapma7bEVm004234	Dapma7bEVm012114				Dapma7bEVm008320	Dapma7bEVm025905		Dapma7bEVm028729					Dapma7bEVm006931
Dapma7bEVm009730	Dapma7bEVm017282				Dapma7bEVm025342	Dapma7bEVm027871		Dapma7bEVm027566					Dapma7bEVm027696
Dapma7bEVm029603	Dapma7bEVm027827				Dapma7bEVm011250	Dapma7bEVm030561		Dapma7bEVm030108					Dapma7bEVm005212
Dapma7bEVm022838	Dapma7bEVm018714				Dapma7bEVm015011	Dapma7bEVm017213		Dapma7bEVm030177					Dapma7bEVm003616
Dapma7bEVm005023	Dapma7bEVm011210				Dapma7bEVm008386	Dapma7bEVm029138		Dapma7bEVm023847					Dapma7bEVm006397
Dapma7bEVm004508	Dapma7bEVm029553				Dapma7bEVm012843	Dapma7bEVm012396		Dapma7bEVm022486					Dapma7bEVm007886
Dapma7bEVm010278	Dapma7bEVm003430				Dapma7bEVm015703	Dapma7bEVm016114		Dapma7bEVm024000					Dapma7bEVm023313
Dapma7bEVm000845	Dapma7bEVm015359				Dapma7bEVm007796	Dapma7bEVm016112		Dapma7bEVm027031					Dapma7bEVm007531
Dapma7bEVm000191	Dapma7bEVm005674				Dapma7bEVm015967	Dapma7bEVm011110							Dapma7bEVm011582
Dapma7bEVm004054	Dapma7bEVm012562				Dapma7bEVm012196	Dapma7bEVm028224							Dapma7bEVm013735
Dapma7bEVm003200	Dapma7bEVm027473				Dapma7bEVm018642	Dapma7bEVm013815							Dapma7bEVm006427
Dapma7bEVm003943	Dapma7bEVm011063				Dapma7bEVm010356	Dapma7bEVm029326							Dapma7bEVm008233
Dapma7bEVm010817	Dapma7bEVm017675				Dapma7bEVm007435	Dapma7bEVm019095							Dapma7bEVm008090
Dapma7bEVm003065	Dapma7bEVm024044				Dapma7bEVm008394	Dapma7bEVm028088							Dapma7bEVm008127
Dapma7bEVm011101	Dapma7bEVm020068				Dapma7bEVm014400	Dapma7bEVm023556
Dapma7bEVm009629	Dapma7bEVm017637				Dapma7bEVm005782	Dapma7bEVm019132
Dapma7bEVm004529	Dapma7bEVm017065				Dapma7bEVm012012	Dapma7bEVm028507
Dapma7bEVm006789	Dapma7bEVm019496				Dapma7bEVm026910	Dapma7bEVm014755
Dapma7bEVm028625	Dapma7bEVm008240				Dapma7bEVm024824	Dapma7bEVm030006
Dapma7bEVm002226	Dapma7bEVm017045				Dapma7bEVm018777	Dapma7bEVm030165
Dapma7bEVm000686	Dapma7bEVm016713				Dapma7bEVm001092	Dapma7bEVm023878
Dapma7bEVm003579	Dapma7bEVm017039				Dapma7bEVm002965	Dapma7bEVm030246
Dapma7bEVm000705	Dapma7bEVm019885				Dapma7bEVm004115	Dapma7bEVm027381
Dapma7bEVm006120	Dapma7bEVm020497				Dapma7bEVm001638	Dapma7bEVm030709
Dapma7bEVm005470	Dapma7bEVm019591				Dapma7bEVm000481	Dapma7bEVm030705
Dapma7bEVm003846	Dapma7bEVm017038				Dapma7bEVm005301
Dapma7bEVm004737	Dapma7bEVm019450				Dapma7bEVm018556
Dapma7bEVm000644	Dapma7bEVm017639				Dapma7bEVm007239
Dapma7bEVm002273	Dapma7bEVm003173				Dapma7bEVm027037
Dapma7bEVm002832	Dapma7bEVm011661				Dapma7bEVm004319
Dapma7bEVm015192	Dapma7bEVm026761				Dapma7bEVm009428
Dapma7bEVm010477	Dapma7bEVm028250				Dapma7bEVm015460
Dapma7bEVm003208	Dapma7bEVm024497				Dapma7bEVm025693
Dapma7bEVm002293	Dapma7bEVm020257				Dapma7bEVm012435
Dapma7bEVm001147	Dapma7bEVm008931				Dapma7bEVm024361
Dapma7bEVm010893	Dapma7bEVm028552				Dapma7bEVm012271
Dapma7bEVm003635	Dapma7bEVm020611				Dapma7bEVm013045
Dapma7bEVm001811	Dapma7bEVm008270				Dapma7bEVm026162
Dapma7bEVm001994	Dapma7bEVm027503				Dapma7bEVm009490
Dapma7bEVm010381	Dapma7bEVm016944				Dapma7bEVm013044
Dapma7bEVm004175	Dapma7bEVm028047				Dapma7bEVm025303
Dapma7bEVm002811	Dapma7bEVm030397				Dapma7bEVm015412
Dapma7bEVm007233	Dapma7bEVm010077				Dapma7bEVm012075
Dapma7bEVm011034	Dapma7bEVm013861				Dapma7bEVm007892
Dapma7bEVm002090	Dapma7bEVm027127				Dapma7bEVm007817
Dapma7bEVm002341	Dapma7bEVm024962				Dapma7bEVm008940
Dapma7bEVm001324	Dapma7bEVm025041				Dapma7bEVm010485
Dapma7bEVm002364	Dapma7bEVm028555				Dapma7bEVm012273
Dapma7bEVm002189	Dapma7bEVm012423				Dapma7bEVm026526
Dapma7bEVm001114	Dapma7bEVm027549				Dapma7bEVm026060
Dapma7bEVm001895	Dapma7bEVm024242				Dapma7bEVm018787
Dapma7bEVm004888	Dapma7bEVm027742				Dapma7bEVm009419
Dapma7bEVm003148	Dapma7bEVm027965				Dapma7bEVm011590
Dapma7bEVm001840	Dapma7bEVm006638				Dapma7bEVm010651
Dapma7bEVm005877	Dapma7bEVm026873				Dapma7bEVm007389
Dapma7bEVm002843	Dapma7bEVm028283				Dapma7bEVm016038
Dapma7bEVm007510	Dapma7bEVm022506				Dapma7bEVm008841
Dapma7bEVm001189	Dapma7bEVm026470				Dapma7bEVm008660
Dapma7bEVm005660	Dapma7bEVm023600				Dapma7bEVm015816
Dapma7bEVm001444	Dapma7bEVm023605				Dapma7bEVm008133
Dapma7bEVm004514	Dapma7bEVm030180				Dapma7bEVm001166
Dapma7bEVm008438	Dapma7bEVm023758				Dapma7bEVm008882
Dapma7bEVm006555	Dapma7bEVm024074				Dapma7bEVm008244
Dapma7bEVm008786	Dapma7bEVm026744				Dapma7bEVm008259
Dapma7bEVm005254	Dapma7bEVm027146				Dapma7bEVm012353
Dapma7bEVm004631	Dapma7bEVm012776				Dapma7bEVm009830
Dapma7bEVm008610					Dapma7bEVm015555
Dapma7bEVm029238					Dapma7bEVm026694
Dapma7bEVm029333					Dapma7bEVm025603
Dapma7bEVm027730					Dapma7bEVm012322
Dapma7bEVm002671					Dapma7bEVm015979
Dapma7bEVm001123					Dapma7bEVm008943
Dapma7bEVm006410					Dapma7bEVm027280
Dapma7bEVm011335					Dapma7bEVm005654
Dapma7bEVm015341					Dapma7bEVm011291
Dapma7bEVm011399					Dapma7bEVm009438
Dapma7bEVm006048					Dapma7bEVm009793
Dapma7bEVm008262					Dapma7bEVm008682
Dapma7bEVm007705					Dapma7bEVm023602
Dapma7bEVm008355					Dapma7bEVm014502
Dapma7bEVm012830					Dapma7bEVm013413
Dapma7bEVm028448					Dapma7bEVm025907
Dapma7bEVm011705					Dapma7bEVm013428
					Dapma7bEVm015417
					Dapma7bEVm008238
					Dapma7bEVm008851
					Dapma7bEVm008859
					Dapma7bEVm011450
					Dapma7bEVm012510
					Dapma7bEVm011266
					Dapma7bEVm011679
					Dapma7bEVm012664
					Dapma7bEVm016268
					Dapma7bEVm026396
					Dapma7bEVm008913
					Dapma7bEVm015692
					Dapma7bEVm008560
					Dapma7bEVm024888
					Dapma7bEVm007551
					Dapma7bEVm018821
					Dapma7bEVm011491
					Dapma7bEVm008316
					Dapma7bEVm012340
					Dapma7bEVm026450
					Dapma7bEVm008150
					Dapma7bEVm011965
					Dapma7bEVm025634
					Dapma7bEVm006923
					Dapma7bEVm029572
					Dapma7bEVm008919
					Dapma7bEVm015296
					Dapma7bEVm006944
					Dapma7bEVm015819
					Dapma7bEVm025363
					Dapma7bEVm016527
					Dapma7bEVm013038
					Dapma7bEVm006316
					Dapma7bEVm012854
					Dapma7bEVm010879
					Dapma7bEVm005673
					Dapma7bEVm008312
					Dapma7bEVm008138
					Dapma7bEVm015776
					Dapma7bEVm016264
					Dapma7bEVm008800
					Dapma7bEVm009426
					Dapma7bEVm026380
					Dapma7bEVm013439
					Dapma7bEVm013095
					Dapma7bEVm013057
					Dapma7bEVm009943
					Dapma7bEVm008199
					Dapma7bEVm002549
					Dapma7bEVm013380
					Dapma7bEVm009606
					Dapma7bEVm011849
					Dapma7bEVm009052
					Dapma7bEVm013878
					Dapma7bEVm006472
					Dapma7bEVm026881
					Dapma7bEVm015872
					Dapma7bEVm010940
					Dapma7bEVm025684
					Dapma7bEVm008695
					Dapma7bEVm012661
					Dapma7bEVm015453
					Dapma7bEVm005738
					Dapma7bEVm014983
					Dapma7bEVm004429
					Dapma7bEVm000325
					Dapma7bEVm002524
					Dapma7bEVm010262
					Dapma7bEVm011243
					Dapma7bEVm015575
					Dapma7bEVm002415
					Dapma7bEVm009355
					Dapma7bEVm010704
					Dapma7bEVm026046
					Dapma7bEVm015659
					Dapma7bEVm006457
					Dapma7bEVm003432
					Dapma7bEVm002110
					Dapma7bEVm004364
					Dapma7bEVm003939
					Dapma7bEVm018609
					Dapma7bEVm002431
					Dapma7bEVm010916
					Dapma7bEVm018738
					Dapma7bEVm007271
					Dapma7bEVm009350
					Dapma7bEVm026001
					Dapma7bEVm008781
					Dapma7bEVm018703
					Dapma7bEVm007911
					Dapma7bEVm006907
					Dapma7bEVm006386
					Dapma7bEVm010403
					Dapma7bEVm007285
					Dapma7bEVm009783
					Dapma7bEVm008554
					Dapma7bEVm028003
					Dapma7bEVm012777
					Dapma7bEVm015874
					Dapma7bEVm009360
					Dapma7bEVm004819
					Dapma7bEVm007150
					Dapma7bEVm018408
					Dapma7bEVm018394
					Dapma7bEVm012823
					Dapma7bEVm010529
					Dapma7bEVm007059
					Dapma7bEVm008697
					Dapma7bEVm002299
					Dapma7bEVm001203
					Dapma7bEVm008180
					Dapma7bEVm007739
					Dapma7bEVm001790
					Dapma7bEVm009065
					Dapma7bEVm018742
					Dapma7bEVm026865
					Dapma7bEVm012041
					Dapma7bEVm009571
					Dapma7bEVm011630
					Dapma7bEVm006633
					Dapma7bEVm027084
					Dapma7bEVm010416
					Dapma7bEVm011844
					Dapma7bEVm008583
					Dapma7bEVm015548
					Dapma7bEVm013078
					Dapma7bEVm007909
					Dapma7bEVm016181
					Dapma7bEVm007575
					Dapma7bEVm003283
					Dapma7bEVm004474
					Dapma7bEVm004105
					Dapma7bEVm015673
					Dapma7bEVm011955
					Dapma7bEVm015716
					Dapma7bEVm011725
					Dapma7bEVm007736
					Dapma7bEVm011668
					Dapma7bEVm013879
					Dapma7bEVm008135
					Dapma7bEVm015656
					Dapma7bEVm008298
					Dapma7bEVm011169
					Dapma7bEVm009627
					Dapma7bEVm005930
					Dapma7bEVm007448
					Dapma7bEVm011806
					Dapma7bEVm010979
					Dapma7bEVm012798
					Dapma7bEVm010570
					Dapma7bEVm029590
					Dapma7bEVm014949
					Dapma7bEVm008850
					Dapma7bEVm018430
					Dapma7bEVm018632
					Dapma7bEVm012347
					Dapma7bEVm000596
					Dapma7bEVm010353
					Dapma7bEVm009114
					Dapma7bEVm008715
					Dapma7bEVm011494
					Dapma7bEVm027081
					Dapma7bEVm018754
					Dapma7bEVm025996
					Dapma7bEVm013947
					Dapma7bEVm007758
					Dapma7bEVm018565
					Dapma7bEVm012018
					Dapma7bEVm008631
					Dapma7bEVm008838
					Dapma7bEVm028714
					Dapma7bEVm026030
					Dapma7bEVm007421
					Dapma7bEVm012178
					Dapma7bEVm009148
					Dapma7bEVm026447
					Dapma7bEVm015647
					Dapma7bEVm006388
					Dapma7bEVm025399
					Dapma7bEVm007153
					Dapma7bEVm013101
					Dapma7bEVm026183
					Dapma7bEVm015058
					Dapma7bEVm025532
					Dapma7bEVm004758
					Dapma7bEVm008100
					Dapma7bEVm026498
					Dapma7bEVm007444
					Dapma7bEVm014459
					Dapma7bEVm002353
					Dapma7bEVm018446
					Dapma7bEVm015247
					Dapma7bEVm003618
					Dapma7bEVm006715
					Dapma7bEVm007805
					Dapma7bEVm000926
					Dapma7bEVm013100
					Dapma7bEVm013884
					Dapma7bEVm008831
					Dapma7bEVm011632
					Dapma7bEVm012146
					Dapma7bEVm005247
					Dapma7bEVm005444
					Dapma7bEVm018748
					Dapma7bEVm027360
					Dapma7bEVm007405
					Dapma7bEVm015230
					Dapma7bEVm025888
					Dapma7bEVm012083
					Dapma7bEVm011651
					Dapma7bEVm012499
					Dapma7bEVm003391
					Dapma7bEVm006995
					Dapma7bEVm015630
					Dapma7bEVm013432
					Dapma7bEVm012325
					Dapma7bEVm010976
					Dapma7bEVm004620
					Dapma7bEVm008641
					Dapma7bEVm029653
					Dapma7bEVm011087
					Dapma7bEVm003687
					Dapma7bEVm011234
					Dapma7bEVm008807
					Dapma7bEVm004847
					Dapma7bEVm007021
					Dapma7bEVm013470
					Dapma7bEVm008450
					Dapma7bEVm014395
					Dapma7bEVm005613
					Dapma7bEVm000365
					Dapma7bEVm018458
					Dapma7bEVm028140
					Dapma7bEVm010408
					Dapma7bEVm018695
					Dapma7bEVm006330
					Dapma7bEVm007466
					Dapma7bEVm012810
					Dapma7bEVm013904
					Dapma7bEVm018854
					Dapma7bEVm007102
					Dapma7bEVm006827
					Dapma7bEVm012039
					Dapma7bEVm002590
					Dapma7bEVm010910
					Dapma7bEVm010388
					Dapma7bEVm026855
					Dapma7bEVm006402
					Dapma7bEVm015691
					Dapma7bEVm012304
					Dapma7bEVm026838
					Dapma7bEVm001727
					Dapma7bEVm018648
					Dapma7bEVm004038
					Dapma7bEVm005205
					Dapma7bEVm002532
					Dapma7bEVm025879
					Dapma7bEVm007667
					Dapma7bEVm000079
					Dapma7bEVm003700
					Dapma7bEVm029664
					Dapma7bEVm005895
					Dapma7bEVm009037
					Dapma7bEVm005812
					Dapma7bEVm014417
					Dapma7bEVm004424
					Dapma7bEVm018813
					Dapma7bEVm007524
					Dapma7bEVm005496
					Dapma7bEVm011046
					Dapma7bEVm026353
					Dapma7bEVm011477
					Dapma7bEVm009121
					Dapma7bEVm011867
					Dapma7bEVm009966
					Dapma7bEVm010813
					Dapma7bEVm011841
					Dapma7bEVm015526
					Dapma7bEVm004182
					Dapma7bEVm004530
					Dapma7bEVm010711
					Dapma7bEVm010659
					Dapma7bEVm001128
					Dapma7bEVm003723
					Dapma7bEVm001124
					Dapma7bEVm002117
					Dapma7bEVm000381
					Dapma7bEVm027821
					Dapma7bEVm009946
					Dapma7bEVm015586
					Dapma7bEVm001489
					Dapma7bEVm001056
					Dapma7bEVm009639
					Dapma7bEVm001141
					Dapma7bEVm011220
					Dapma7bEVm018460
					Dapma7bEVm009857
					Dapma7bEVm001890
					Dapma7bEVm013091
					Dapma7bEVm012079
					Dapma7bEVm009427
					Dapma7bEVm018664
					Dapma7bEVm006979
					Dapma7bEVm009673
					Dapma7bEVm007823
					Dapma7bEVm015136
					Dapma7bEVm010811
					Dapma7bEVm002229
					Dapma7bEVm000841
					Dapma7bEVm006860
					Dapma7bEVm024717
					Dapma7bEVm005645
					Dapma7bEVm020850
					Dapma7bEVm012162
					Dapma7bEVm013104
					Dapma7bEVm025721
					Dapma7bEVm005039
					Dapma7bEVm011173
					Dapma7bEVm015363
					Dapma7bEVm009201
					Dapma7bEVm010053
					Dapma7bEVm015828
					Dapma7bEVm002611
					Dapma7bEVm004058
					Dapma7bEVm008406
					Dapma7bEVm015911
					Dapma7bEVm001737
					Dapma7bEVm010613
					Dapma7bEVm000482
					Dapma7bEVm009795
					Dapma7bEVm015022
					Dapma7bEVm011116
					Dapma7bEVm007636
					Dapma7bEVm011647
					Dapma7bEVm000105
					Dapma7bEVm004232
					Dapma7bEVm026211
					Dapma7bEVm009197
					Dapma7bEVm005536
					Dapma7bEVm004015
					Dapma7bEVm012655
					Dapma7bEVm004558
					Dapma7bEVm006130
					Dapma7bEVm008861
					Dapma7bEVm015047
					Dapma7bEVm015690
					Dapma7bEVm007954
					Dapma7bEVm009532
					Dapma7bEVm009533
					Dapma7bEVm015685
					Dapma7bEVm009823
					Dapma7bEVm000696
					Dapma7bEVm004595
					Dapma7bEVm024547
					Dapma7bEVm008814
					Dapma7bEVm018445
					Dapma7bEVm007910
					Dapma7bEVm008710
					Dapma7bEVm003603
					Dapma7bEVm018555
					Dapma7bEVm006832
					Dapma7bEVm009974
					Dapma7bEVm027278
					Dapma7bEVm015065
					Dapma7bEVm018691
					Dapma7bEVm013436
					Dapma7bEVm013473
					Dapma7bEVm007743
					Dapma7bEVm015658
					Dapma7bEVm010858
					Dapma7bEVm007578
					Dapma7bEVm025260
					Dapma7bEVm002574
					Dapma7bEVm006962
					Dapma7bEVm027785
					Dapma7bEVm015096
					Dapma7bEVm011083
					Dapma7bEVm003044
					Dapma7bEVm001680
					Dapma7bEVm005300
					Dapma7bEVm007912
					Dapma7bEVm007878
					Dapma7bEVm000029
					Dapma7bEVm009724
					Dapma7bEVm026423
					Dapma7bEVm015050
					Dapma7bEVm005706
					Dapma7bEVm010270
					Dapma7bEVm007519
					Dapma7bEVm005641
					Dapma7bEVm010189
					Dapma7bEVm013079
					Dapma7bEVm009365
					Dapma7bEVm013026
					Dapma7bEVm025796
					Dapma7bEVm007431
					Dapma7bEVm007549
					Dapma7bEVm001339
					Dapma7bEVm010309
					Dapma7bEVm003321
					Dapma7bEVm010679
					Dapma7bEVm006446
					Dapma7bEVm007703
					Dapma7bEVm018449
					Dapma7bEVm015467
					Dapma7bEVm000038
					Dapma7bEVm000313
					Dapma7bEVm015784
					Dapma7bEVm006241
					Dapma7bEVm026915
					Dapma7bEVm001794
					Dapma7bEVm026643
					Dapma7bEVm025519
					Dapma7bEVm009482
					Dapma7bEVm007608
					Dapma7bEVm009036
					Dapma7bEVm027082
					Dapma7bEVm013903
					Dapma7bEVm011160
					Dapma7bEVm011033
					Dapma7bEVm026185
					Dapma7bEVm004795
					Dapma7bEVm012207
					Dapma7bEVm008858
					Dapma7bEVm002687
					Dapma7bEVm007923
					Dapma7bEVm008662
					Dapma7bEVm028238
					Dapma7bEVm026252
					Dapma7bEVm012072
					Dapma7bEVm009096
					Dapma7bEVm003754
					Dapma7bEVm000600
					Dapma7bEVm010023
					Dapma7bEVm015429
					Dapma7bEVm001102
					Dapma7bEVm011880
					Dapma7bEVm001417
					Dapma7bEVm003481
					Dapma7bEVm005450
					Dapma7bEVm012851
					Dapma7bEVm007681
					Dapma7bEVm027293
					Dapma7bEVm012515
					Dapma7bEVm009296
					Dapma7bEVm025749
					Dapma7bEVm007441
					Dapma7bEVm007397
					Dapma7bEVm015117
					Dapma7bEVm009923
					Dapma7bEVm002365
					Dapma7bEVm016260
					Dapma7bEVm026807
					Dapma7bEVm029044
					Dapma7bEVm018724
					Dapma7bEVm029508
					Dapma7bEVm000067
					Dapma7bEVm025723
					Dapma7bEVm010228
					Dapma7bEVm018984
					Dapma7bEVm009215
					Dapma7bEVm009357
					Dapma7bEVm018760
					Dapma7bEVm008177
					Dapma7bEVm026263
					Dapma7bEVm013825
					Dapma7bEVm008945
					Dapma7bEVm009425
					Dapma7bEVm027297
					Dapma7bEVm029683
					Dapma7bEVm009120
					Dapma7bEVm012032
					Dapma7bEVm006085
					Dapma7bEVm011127
					Dapma7bEVm008848
					Dapma7bEVm010313
					Dapma7bEVm006997
					Dapma7bEVm011545
					Dapma7bEVm008377
					Dapma7bEVm007226
					Dapma7bEVm018572
					Dapma7bEVm015808
					Dapma7bEVm018913
					Dapma7bEVm003614
					Dapma7bEVm000472
					Dapma7bEVm002739
					Dapma7bEVm018634
					Dapma7bEVm004022
					Dapma7bEVm025316
					Dapma7bEVm026117
					Dapma7bEVm009285
					Dapma7bEVm007827
					Dapma7bEVm006145
					Dapma7bEVm008189
					Dapma7bEVm016273
					Dapma7bEVm013923
					Dapma7bEVm009481
					Dapma7bEVm012332
					Dapma7bEVm015320
					Dapma7bEVm012213
					Dapma7bEVm009687
					Dapma7bEVm001953
					Dapma7bEVm007737
					Dapma7bEVm010384
					Dapma7bEVm001964
					Dapma7bEVm010623
					Dapma7bEVm011762
					Dapma7bEVm000867
					Dapma7bEVm011482
					Dapma7bEVm015824
					Dapma7bEVm027067
					Dapma7bEVm016269
					Dapma7bEVm000129
					Dapma7bEVm015287
					Dapma7bEVm014955
					Dapma7bEVm018834
					Dapma7bEVm000035
					Dapma7bEVm000133
					Dapma7bEVm003641
					Dapma7bEVm000593
					Dapma7bEVm003158
					Dapma7bEVm006256
					Dapma7bEVm006700
					Dapma7bEVm007899
					Dapma7bEVm015225
					Dapma7bEVm010411
					Dapma7bEVm008093
					Dapma7bEVm026701
					Dapma7bEVm003759
					Dapma7bEVm028934
					Dapma7bEVm027327
					Dapma7bEVm003613
					Dapma7bEVm001479
					Dapma7bEVm007253
					Dapma7bEVm007278
					Dapma7bEVm005292
					Dapma7bEVm004662
					Dapma7bEVm028430
					Dapma7bEVm007920
					Dapma7bEVm018835
					Dapma7bEVm010019
					Dapma7bEVm018466
					Dapma7bEVm007664
					Dapma7bEVm011064
					Dapma7bEVm012496
					Dapma7bEVm018497
					Dapma7bEVm000557
					Dapma7bEVm012828
					Dapma7bEVm008517
					Dapma7bEVm009578
					Dapma7bEVm006497
					Dapma7bEVm016750
					Dapma7bEVm011198
					Dapma7bEVm003568
					Dapma7bEVm010681
					Dapma7bEVm000240
					Dapma7bEVm004564
					Dapma7bEVm005954
					Dapma7bEVm018393
					Dapma7bEVm001226
					Dapma7bEVm009880
					Dapma7bEVm005853
					Dapma7bEVm007413
					Dapma7bEVm001031
					Dapma7bEVm007299
					Dapma7bEVm000837
					Dapma7bEVm010252
					Dapma7bEVm011324
					Dapma7bEVm026579
					Dapma7bEVm004905
					Dapma7bEVm007716
					Dapma7bEVm003008
					Dapma7bEVm015689
					Dapma7bEVm012205
					Dapma7bEVm001330
					Dapma7bEVm009822
					Dapma7bEVm002934
					Dapma7bEVm015721
					Dapma7bEVm025951
					Dapma7bEVm025854
					Dapma7bEVm012062
					Dapma7bEVm006703
					Dapma7bEVm010350
					Dapma7bEVm012814
					Dapma7bEVm013883
					Dapma7bEVm000486
					Dapma7bEVm009692
					Dapma7bEVm004823
					Dapma7bEVm022457
					Dapma7bEVm027173
					Dapma7bEVm025533
					Dapma7bEVm015964
					Dapma7bEVm007622
					Dapma7bEVm014945
					Dapma7bEVm015041
					Dapma7bEVm001336
					Dapma7bEVm002692
					Dapma7bEVm011872
					Dapma7bEVm016057
					Dapma7bEVm019373
					Dapma7bEVm002552
					Dapma7bEVm012466
					Dapma7bEVm018541
					Dapma7bEVm023572
					Dapma7bEVm008278
					Dapma7bEVm003566
					Dapma7bEVm008024
					Dapma7bEVm006088
					Dapma7bEVm011641
					Dapma7bEVm001852
					Dapma7bEVm024518
					Dapma7bEVm001812
					Dapma7bEVm013370
					Dapma7bEVm010729
					Dapma7bEVm005956
					Dapma7bEVm012035
					Dapma7bEVm013366
					Dapma7bEVm004104
					Dapma7bEVm025227
					Dapma7bEVm011285
					Dapma7bEVm018955
					Dapma7bEVm027302
					Dapma7bEVm011741
					Dapma7bEVm006801
					Dapma7bEVm016542
					Dapma7bEVm015645
					Dapma7bEVm018484
					Dapma7bEVm015487
					Dapma7bEVm009832
					Dapma7bEVm004447
					Dapma7bEVm024676
					Dapma7bEVm002375
					Dapma7bEVm015604
					Dapma7bEVm007702
					Dapma7bEVm012341
					Dapma7bEVm016747
					Dapma7bEVm017613
					Dapma7bEVm009056
					Dapma7bEVm001373
					Dapma7bEVm024653
					Dapma7bEVm009736
					Dapma7bEVm024582
					Dapma7bEVm026262
					Dapma7bEVm018499
					Dapma7bEVm027242
					Dapma7bEVm011036
					Dapma7bEVm006050
					Dapma7bEVm001333
					Dapma7bEVm009553
					Dapma7bEVm008619
					Dapma7bEVm006347
					Dapma7bEVm004391
					Dapma7bEVm008095
					Dapma7bEVm011926
					Dapma7bEVm003671
					Dapma7bEVm018409
					Dapma7bEVm009469
					Dapma7bEVm007025
					Dapma7bEVm003471
					Dapma7bEVm004669
					Dapma7bEVm018646
					Dapma7bEVm000939
					Dapma7bEVm010822
					Dapma7bEVm009778
					Dapma7bEVm014939
					Dapma7bEVm002085
					Dapma7bEVm005514
					Dapma7bEVm005499
					Dapma7bEVm007058
					Dapma7bEVm019957
					Dapma7bEVm015097
					Dapma7bEVm015159
					Dapma7bEVm000906
					Dapma7bEVm015021
					Dapma7bEVm001134
					Dapma7bEVm010750
					Dapma7bEVm011356
					Dapma7bEVm004655
					Dapma7bEVm009463
					Dapma7bEVm006282
					Dapma7bEVm004291
					Dapma7bEVm015319
					Dapma7bEVm008597
					Dapma7bEVm015233
					Dapma7bEVm015860
					Dapma7bEVm004066
					Dapma7bEVm003043
					Dapma7bEVm012477
					Dapma7bEVm001388
					Dapma7bEVm007724
					Dapma7bEVm004593
					Dapma7bEVm025259
					Dapma7bEVm002336
					Dapma7bEVm004855
					Dapma7bEVm026939
					Dapma7bEVm025234
					Dapma7bEVm000431
					Dapma7bEVm003994
					Dapma7bEVm018852
					Dapma7bEVm006872
					Dapma7bEVm000246
					Dapma7bEVm006727
					Dapma7bEVm009488
					Dapma7bEVm018515
					Dapma7bEVm016058
					Dapma7bEVm026960
					Dapma7bEVm015457
					Dapma7bEVm002959
					Dapma7bEVm012669
					Dapma7bEVm008950
					Dapma7bEVm018733
					Dapma7bEVm010133
					Dapma7bEVm028886
					Dapma7bEVm000064
					Dapma7bEVm011634
					Dapma7bEVm018853
					Dapma7bEVm011847
					Dapma7bEVm018399
					Dapma7bEVm000317
					Dapma7bEVm015706
					Dapma7bEVm015413
					Dapma7bEVm018764
					Dapma7bEVm001839
					Dapma7bEVm008659
					Dapma7bEVm008908
					Dapma7bEVm001145
					Dapma7bEVm003323
					Dapma7bEVm007452
					Dapma7bEVm013464
					Dapma7bEVm002764
					Dapma7bEVm002515
					Dapma7bEVm005811
					Dapma7bEVm010227
					Dapma7bEVm000669
					Dapma7bEVm003726
					Dapma7bEVm009049
					Dapma7bEVm000275
					Dapma7bEVm004713
					Dapma7bEVm008868
					Dapma7bEVm008480
					Dapma7bEVm009503
					Dapma7bEVm000311
					Dapma7bEVm018508
					Dapma7bEVm003496
					Dapma7bEVm009868
					Dapma7bEVm018401
					Dapma7bEVm012356
					Dapma7bEVm008924
					Dapma7bEVm014473
					Dapma7bEVm008579
					Dapma7bEVm009844
					Dapma7bEVm027267
					Dapma7bEVm015832
					Dapma7bEVm008146
					Dapma7bEVm006746
					Dapma7bEVm001171
					Dapma7bEVm004042
					Dapma7bEVm011284
					Dapma7bEVm006849
					Dapma7bEVm015269
					Dapma7bEVm011756
					Dapma7bEVm003810
					Dapma7bEVm004575
					Dapma7bEVm004169
					Dapma7bEVm010776
					Dapma7bEVm012622
					Dapma7bEVm010545
					Dapma7bEVm015830
					Dapma7bEVm001323
					Dapma7bEVm010275
					Dapma7bEVm000046
					Dapma7bEVm008863
					Dapma7bEVm015380
					Dapma7bEVm001281
					Dapma7bEVm000066
					Dapma7bEVm009507
					Dapma7bEVm010220
					Dapma7bEVm003464
					Dapma7bEVm000673
					Dapma7bEVm028016
					Dapma7bEVm015290
					Dapma7bEVm003582
					Dapma7bEVm010503
					Dapma7bEVm010196
					Dapma7bEVm025083
					Dapma7bEVm012071
					Dapma7bEVm010694
					Dapma7bEVm013089
					Dapma7bEVm013094
					Dapma7bEVm005396
					Dapma7bEVm009747
					Dapma7bEVm005754
					Dapma7bEVm002068
					Dapma7bEVm010351
					Dapma7bEVm007861
					Dapma7bEVm000262
					Dapma7bEVm008173
					Dapma7bEVm001894
					Dapma7bEVm005831
					Dapma7bEVm011767
					Dapma7bEVm003206
					Dapma7bEVm008607
					Dapma7bEVm007189
					Dapma7bEVm003518
					Dapma7bEVm000013
					Dapma7bEVm005163
					Dapma7bEVm001962
					Dapma7bEVm001789
					Dapma7bEVm005332
					Dapma7bEVm008374
					Dapma7bEVm002191
					Dapma7bEVm016173
					Dapma7bEVm005826
					Dapma7bEVm007765
					Dapma7bEVm007895
					Dapma7bEVm015711
					Dapma7bEVm015434
					Dapma7bEVm007420
					Dapma7bEVm012444
					Dapma7bEVm013110
					Dapma7bEVm003411
					Dapma7bEVm008253
					Dapma7bEVm012476
					Dapma7bEVm003331
					Dapma7bEVm000001
					Dapma7bEVm000440
					Dapma7bEVm003995
					Dapma7bEVm015787
					Dapma7bEVm005395
					Dapma7bEVm005417
					Dapma7bEVm013076
					Dapma7bEVm015024
					Dapma7bEVm000924
					Dapma7bEVm008926
					Dapma7bEVm005748
					Dapma7bEVm010801
					Dapma7bEVm018521
					Dapma7bEVm008622
					Dapma7bEVm003706
					Dapma7bEVm001764
					Dapma7bEVm016393
					Dapma7bEVm018624
					Dapma7bEVm002712
					Dapma7bEVm010796
					Dapma7bEVm026588
					Dapma7bEVm008046
					Dapma7bEVm026596
					Dapma7bEVm005931
					Dapma7bEVm002800
					Dapma7bEVm011589
					Dapma7bEVm027163
					Dapma7bEVm005209
					Dapma7bEVm007218
					Dapma7bEVm004124
					Dapma7bEVm001370
					Dapma7bEVm015189
					Dapma7bEVm015040
					Dapma7bEVm015971
					Dapma7bEVm009808
					Dapma7bEVm000061
					Dapma7bEVm007669
					Dapma7bEVm026003
					Dapma7bEVm002974
					Dapma7bEVm010899
					Dapma7bEVm002517
					Dapma7bEVm004137
					Dapma7bEVm009157
					Dapma7bEVm007718
					Dapma7bEVm005027
					Dapma7bEVm025591
					Dapma7bEVm025670
					Dapma7bEVm001907
					Dapma7bEVm010625
					Dapma7bEVm010915
					Dapma7bEVm001414
					Dapma7bEVm011126
					Dapma7bEVm000916
					Dapma7bEVm011758
					Dapma7bEVm003234
					Dapma7bEVm005639
					Dapma7bEVm015382
					Dapma7bEVm000492
					Dapma7bEVm005984
					Dapma7bEVm027071
					Dapma7bEVm024380
					Dapma7bEVm015249
					Dapma7bEVm026312
					Dapma7bEVm008078
					Dapma7bEVm018579
					Dapma7bEVm007207
					Dapma7bEVm007014
					Dapma7bEVm012644
					Dapma7bEVm008075
					Dapma7bEVm001214
					Dapma7bEVm011264
					Dapma7bEVm008299
					Dapma7bEVm018481
					Dapma7bEVm012856
					Dapma7bEVm027256
					Dapma7bEVm009637
					Dapma7bEVm009909
					Dapma7bEVm027323
					Dapma7bEVm001256
					Dapma7bEVm024771
					Dapma7bEVm017062
					Dapma7bEVm008732
					Dapma7bEVm001359
					Dapma7bEVm024890
					Dapma7bEVm010264
					Dapma7bEVm011133
					Dapma7bEVm013455
					Dapma7bEVm010702
					Dapma7bEVm003187
					Dapma7bEVm008459
					Dapma7bEVm012803
					Dapma7bEVm000075
					Dapma7bEVm015094
					Dapma7bEVm008903
					Dapma7bEVm015821
					Dapma7bEVm009299
					Dapma7bEVm025800
					Dapma7bEVm010043
					Dapma7bEVm026352
					Dapma7bEVm010479
					Dapma7bEVm001943
					Dapma7bEVm026704
					Dapma7bEVm012429
					Dapma7bEVm025695
					Dapma7bEVm026817
					Dapma7bEVm027604
					Dapma7bEVm026444
					Dapma7bEVm026561
					Dapma7bEVm010277
					Dapma7bEVm013041
					Dapma7bEVm018570
					Dapma7bEVm015717
					Dapma7bEVm015965
					Dapma7bEVm007196
					Dapma7bEVm012802
					Dapma7bEVm007577
					Dapma7bEVm027320
					Dapma7bEVm012485
					Dapma7bEVm006069
					Dapma7bEVm008204
					Dapma7bEVm015919
					Dapma7bEVm025345
					Dapma7bEVm005824
					Dapma7bEVm000448
					Dapma7bEVm002962
					Dapma7bEVm006157
					Dapma7bEVm001899
					Dapma7bEVm002759
					Dapma7bEVm018766
					Dapma7bEVm001675
					Dapma7bEVm007235
					Dapma7bEVm011350
					Dapma7bEVm015707
					Dapma7bEVm013895
					Dapma7bEVm009483
					Dapma7bEVm010777
					Dapma7bEVm004988
					Dapma7bEVm018542
					Dapma7bEVm006691
					Dapma7bEVm028432
					Dapma7bEVm001886
					Dapma7bEVm004506
					Dapma7bEVm002533
					Dapma7bEVm018763
					Dapma7bEVm002314
					Dapma7bEVm003501
					Dapma7bEVm001272
					Dapma7bEVm004557
					Dapma7bEVm017654
					Dapma7bEVm009612
					Dapma7bEVm010971
					Dapma7bEVm015825
					Dapma7bEVm010710
					Dapma7bEVm016749
					Dapma7bEVm004195
					Dapma7bEVm001820
					Dapma7bEVm007461
					Dapma7bEVm001950
					Dapma7bEVm001383
					Dapma7bEVm008904
					Dapma7bEVm015739
					Dapma7bEVm004701
					Dapma7bEVm015913
					Dapma7bEVm013107
					Dapma7bEVm022856
					Dapma7bEVm015712
					Dapma7bEVm009187
					Dapma7bEVm024699
					Dapma7bEVm011683
					Dapma7bEVm006647
					Dapma7bEVm008219
					Dapma7bEVm010895
					Dapma7bEVm025683
					Dapma7bEVm013451
					Dapma7bEVm009367
					Dapma7bEVm016758
					Dapma7bEVm015018
					Dapma7bEVm002133
					Dapma7bEVm004283
					Dapma7bEVm007960
					Dapma7bEVm011649
					Dapma7bEVm012785
					Dapma7bEVm004958
					Dapma7bEVm028114
					Dapma7bEVm014464
					Dapma7bEVm011470
					Dapma7bEVm018655
					Dapma7bEVm005413
					Dapma7bEVm009220
					Dapma7bEVm026014
					Dapma7bEVm000171
					Dapma7bEVm002582
					Dapma7bEVm006590
					Dapma7bEVm000339
					Dapma7bEVm003515
					Dapma7bEVm001822
					Dapma7bEVm002211
					Dapma7bEVm000385
					Dapma7bEVm003038
					Dapma7bEVm001690
					Dapma7bEVm004125
					Dapma7bEVm015048
					Dapma7bEVm001853
					Dapma7bEVm008617
					Dapma7bEVm002003
					Dapma7bEVm001470
					Dapma7bEVm009860
					Dapma7bEVm009078
					Dapma7bEVm000298
					Dapma7bEVm015098
					Dapma7bEVm002231
					Dapma7bEVm018743
					Dapma7bEVm008678
					Dapma7bEVm015450
					Dapma7bEVm013403
					Dapma7bEVm018715
					Dapma7bEVm028148
					Dapma7bEVm009468
					Dapma7bEVm015102
					Dapma7bEVm000408
					Dapma7bEVm006177
					Dapma7bEVm003167
					Dapma7bEVm015231
					Dapma7bEVm015028
					Dapma7bEVm004370
					Dapma7bEVm001379
					Dapma7bEVm018661
					Dapma7bEVm027534
					Dapma7bEVm026107
					Dapma7bEVm003547
					Dapma7bEVm000358
					Dapma7bEVm010582
					Dapma7bEVm002587
					Dapma7bEVm006958
					Dapma7bEVm004501
					Dapma7bEVm006469
					Dapma7bEVm009511
					Dapma7bEVm018681
					Dapma7bEVm012191
					Dapma7bEVm007288
					Dapma7bEVm010657
					Dapma7bEVm008391
					Dapma7bEVm012281
					Dapma7bEVm008920
					Dapma7bEVm012788
					Dapma7bEVm005111
					Dapma7bEVm007559
					Dapma7bEVm018790
					Dapma7bEVm010970
					Dapma7bEVm026966
					Dapma7bEVm008890
					Dapma7bEVm018771
					Dapma7bEVm013093
					Dapma7bEVm025097
					Dapma7bEVm018395
					Dapma7bEVm009799
					Dapma7bEVm003369
					Dapma7bEVm009962
					Dapma7bEVm007220
					Dapma7bEVm009734
					Dapma7bEVm010514
					Dapma7bEVm015045
					Dapma7bEVm002771
					Dapma7bEVm000862
					Dapma7bEVm010831
					Dapma7bEVm012641
					Dapma7bEVm018654
					Dapma7bEVm000780
					Dapma7bEVm006724
					Dapma7bEVm005430
					Dapma7bEVm006873
					Dapma7bEVm012334
					Dapma7bEVm001897
					Dapma7bEVm023716
					Dapma7bEVm000040
					Dapma7bEVm001944
					Dapma7bEVm018414
					Dapma7bEVm028531
					Dapma7bEVm025941
					Dapma7bEVm002176
					Dapma7bEVm002326
					Dapma7bEVm005418
					Dapma7bEVm018453
					Dapma7bEVm018735
					Dapma7bEVm001335
					Dapma7bEVm004649
					Dapma7bEVm002100
					Dapma7bEVm007627
					Dapma7bEVm003532
					Dapma7bEVm006170
					Dapma7bEVm000280
					Dapma7bEVm002161
					Dapma7bEVm012073
					Dapma7bEVm004150
					Dapma7bEVm005042
					Dapma7bEVm007164
					Dapma7bEVm000288
					Dapma7bEVm004184
					Dapma7bEVm000056
					Dapma7bEVm002140
					Dapma7bEVm015255
					Dapma7bEVm009947
					Dapma7bEVm023884
					Dapma7bEVm010457
					Dapma7bEVm001718
					Dapma7bEVm018620
					Dapma7bEVm000132
					Dapma7bEVm010579
					Dapma7bEVm000594
					Dapma7bEVm000826
					Dapma7bEVm015580
					Dapma7bEVm000612
					Dapma7bEVm015291
					Dapma7bEVm000281
					Dapma7bEVm000059
					Dapma7bEVm018504
					Dapma7bEVm003032
					Dapma7bEVm002253
					Dapma7bEVm005427
					Dapma7bEVm018532
					Dapma7bEVm002570
					Dapma7bEVm009635
					Dapma7bEVm010235
					Dapma7bEVm010052
					Dapma7bEVm015206
					Dapma7bEVm010532
					Dapma7bEVm008720
					Dapma7bEVm007198
					Dapma7bEVm011082
					Dapma7bEVm015026
					Dapma7bEVm012316
					Dapma7bEVm023257
					Dapma7bEVm000294
					Dapma7bEVm010909
					Dapma7bEVm006966
					Dapma7bEVm015200
					Dapma7bEVm003139
					Dapma7bEVm003980
					Dapma7bEVm003531
					Dapma7bEVm001061
					Dapma7bEVm015475
					Dapma7bEVm001276
					Dapma7bEVm007012
					Dapma7bEVm006193
					Dapma7bEVm009554
					Dapma7bEVm011345
					Dapma7bEVm003920
					Dapma7bEVm007604
					Dapma7bEVm016538
					Dapma7bEVm026976
					Dapma7bEVm006744
					Dapma7bEVm009451
					Dapma7bEVm009631
					Dapma7bEVm007652
					Dapma7bEVm005808
					Dapma7bEVm004108
					Dapma7bEVm003087
					Dapma7bEVm003482
					Dapma7bEVm011143
					Dapma7bEVm009550
					Dapma7bEVm003338
					Dapma7bEVm015479
					Dapma7bEVm008910
					Dapma7bEVm015980
					Dapma7bEVm002961
					Dapma7bEVm009333
					Dapma7bEVm000460
					Dapma7bEVm010563
					Dapma7bEVm003488
					Dapma7bEVm001396
					Dapma7bEVm003854
					Dapma7bEVm009955
					Dapma7bEVm001732
					Dapma7bEVm000179
					Dapma7bEVm005475
					Dapma7bEVm001688
					Dapma7bEVm004688
					Dapma7bEVm006581
					Dapma7bEVm012827
					Dapma7bEVm001408
					Dapma7bEVm005294
					Dapma7bEVm011138
					Dapma7bEVm010294
					Dapma7bEVm002658
					Dapma7bEVm005109
					Dapma7bEVm010911
					Dapma7bEVm028726
					Dapma7bEVm026287
					Dapma7bEVm000830
					Dapma7bEVm000955
					Dapma7bEVm005832
					Dapma7bEVm004528
					Dapma7bEVm015454
					Dapma7bEVm001406
					Dapma7bEVm001814
					Dapma7bEVm000784
					Dapma7bEVm000186
					Dapma7bEVm002604
					Dapma7bEVm003021
					Dapma7bEVm010678
					Dapma7bEVm000267
					Dapma7bEVm018637
					Dapma7bEVm009644
					Dapma7bEVm005591
					Dapma7bEVm005598
					Dapma7bEVm013401
					Dapma7bEVm008140
					Dapma7bEVm007338
					Dapma7bEVm014461
					Dapma7bEVm012310
					Dapma7bEVm000923
					Dapma7bEVm015571
					Dapma7bEVm000526
					Dapma7bEVm010292
					Dapma7bEVm000529
					Dapma7bEVm029698
					Dapma7bEVm012187
					Dapma7bEVm013845
					Dapma7bEVm011860
					Dapma7bEVm013938
					Dapma7bEVm008303
					Dapma7bEVm012838
					Dapma7bEVm011685
					Dapma7bEVm007496
					Dapma7bEVm009453
					Dapma7bEVm009079
					Dapma7bEVm014474
					Dapma7bEVm008493
					Dapma7bEVm008561
					Dapma7bEVm009140
					Dapma7bEVm013394
					Dapma7bEVm010607
					Dapma7bEVm015397
					Dapma7bEVm015792
					Dapma7bEVm026955
					Dapma7bEVm011757
					Dapma7bEVm012065
					Dapma7bEVm012646
					Dapma7bEVm012176
					Dapma7bEVm004972
					Dapma7bEVm011593
					Dapma7bEVm009370
					Dapma7bEVm013819
					Dapma7bEVm011469
					Dapma7bEVm026674
					Dapma7bEVm026371
					Dapma7bEVm016541
					Dapma7bEVm007588
					Dapma7bEVm018867
					Dapma7bEVm026159
					Dapma7bEVm025017
					Dapma7bEVm016052
					Dapma7bEVm021043
					Dapma7bEVm026652
					Dapma7bEVm007088
					Dapma7bEVm002327
					Dapma7bEVm026782
					Dapma7bEVm008214
					Dapma7bEVm013156
					Dapma7bEVm001037
					Dapma7bEVm018728
					Dapma7bEVm007513
					Dapma7bEVm000983
					Dapma7bEVm028196
					Dapma7bEVm001816
					Dapma7bEVm026639
					Dapma7bEVm004380
					Dapma7bEVm015354
					Dapma7bEVm002144
					Dapma7bEVm002548
					Dapma7bEVm011940
					Dapma7bEVm015619
					Dapma7bEVm012600
					Dapma7bEVm002920
					Dapma7bEVm012180
					Dapma7bEVm005135
					Dapma7bEVm004868
					Dapma7bEVm009616
					Dapma7bEVm002182
					Dapma7bEVm004209
					Dapma7bEVm007908
					Dapma7bEVm016179
					Dapma7bEVm002143
					Dapma7bEVm024815
					Dapma7bEVm015080
					Dapma7bEVm006204
					Dapma7bEVm015833
					Dapma7bEVm003916
					Dapma7bEVm012807
					Dapma7bEVm012198
					Dapma7bEVm018685
					Dapma7bEVm001010
					Dapma7bEVm010145
					Dapma7bEVm000231
					Dapma7bEVm023227
					Dapma7bEVm015277
					Dapma7bEVm011571
					Dapma7bEVm010779
					Dapma7bEVm014208
					Dapma7bEVm015981
					Dapma7bEVm001472
					Dapma7bEVm007947
					Dapma7bEVm008782
					Dapma7bEVm025699
					Dapma7bEVm003690
					Dapma7bEVm008447
					Dapma7bEVm002735
					Dapma7bEVm008300
					Dapma7bEVm009916
					Dapma7bEVm005345
					Dapma7bEVm002673
					Dapma7bEVm003977
					Dapma7bEVm001738
					Dapma7bEVm002551
					Dapma7bEVm014501
					Dapma7bEVm007193
					Dapma7bEVm013434
					Dapma7bEVm024662
					Dapma7bEVm011549
					Dapma7bEVm010092
					Dapma7bEVm006992
					Dapma7bEVm004626
					Dapma7bEVm015773
					Dapma7bEVm004872
					Dapma7bEVm009766
					Dapma7bEVm012345
					Dapma7bEVm007331
					Dapma7bEVm015366
					Dapma7bEVm015145
					Dapma7bEVm000076
					Dapma7bEVm003820
					Dapma7bEVm004640
					Dapma7bEVm010780
					Dapma7bEVm010946
					Dapma7bEVm013835
					Dapma7bEVm004201
					Dapma7bEVm007477
					Dapma7bEVm007991
					Dapma7bEVm000465
					Dapma7bEVm006221
					Dapma7bEVm004539
					Dapma7bEVm011971
					Dapma7bEVm012520
					Dapma7bEVm027260
					Dapma7bEVm003622
					Dapma7bEVm001758
					Dapma7bEVm001392
					Dapma7bEVm000068
					Dapma7bEVm000443
					Dapma7bEVm008421
					Dapma7bEVm000096
					Dapma7bEVm010619
					Dapma7bEVm008594
					Dapma7bEVm015594
					Dapma7bEVm006212
					Dapma7bEVm001476
					Dapma7bEVm009312
					Dapma7bEVm015147
					Dapma7bEVm000124
					Dapma7bEVm010956
					Dapma7bEVm008855
					Dapma7bEVm003222
					Dapma7bEVm000232
					Dapma7bEVm012300
					Dapma7bEVm007219
					Dapma7bEVm001887
					Dapma7bEVm006133
					Dapma7bEVm025396
					Dapma7bEVm001232
					Dapma7bEVm000086
					Dapma7bEVm028658
					Dapma7bEVm004300
					Dapma7bEVm000663
					Dapma7bEVm007731
					Dapma7bEVm010672
					Dapma7bEVm012451
					Dapma7bEVm006393
					Dapma7bEVm006280
					Dapma7bEVm008632
					Dapma7bEVm001703
					Dapma7bEVm010306
					Dapma7bEVm006005
					Dapma7bEVm000970
					Dapma7bEVm013863
					Dapma7bEVm014987
					Dapma7bEVm009080
					Dapma7bEVm013820
					Dapma7bEVm001255
					Dapma7bEVm011777
					Dapma7bEVm001800
					Dapma7bEVm010444
					Dapma7bEVm018589
					Dapma7bEVm018814
					Dapma7bEVm005565
					Dapma7bEVm000653
					Dapma7bEVm012265
					Dapma7bEVm002300
					Dapma7bEVm002055
					Dapma7bEVm003403
					Dapma7bEVm028395
					Dapma7bEVm002177
					Dapma7bEVm010987
					Dapma7bEVm003324
					Dapma7bEVm009913
					Dapma7bEVm007116
					Dapma7bEVm012793
					Dapma7bEVm001541
					Dapma7bEVm015134
					Dapma7bEVm009572
					Dapma7bEVm015066
					Dapma7bEVm001320
					Dapma7bEVm006583
					Dapma7bEVm006413
					Dapma7bEVm000315
					Dapma7bEVm008217
					Dapma7bEVm015030
					Dapma7bEVm016267
					Dapma7bEVm003270
					Dapma7bEVm015107
					Dapma7bEVm003114
					Dapma7bEVm009903
					Dapma7bEVm011658
					Dapma7bEVm007434
					Dapma7bEVm006574
					Dapma7bEVm001806
					Dapma7bEVm004752
					Dapma7bEVm000102
					Dapma7bEVm002230
					Dapma7bEVm011937
					Dapma7bEVm018588
					Dapma7bEVm005125
					Dapma7bEVm009105
					Dapma7bEVm003702
					Dapma7bEVm009449
					Dapma7bEVm029530
					Dapma7bEVm000350
					Dapma7bEVm009817
					Dapma7bEVm018666
					Dapma7bEVm005685
					Dapma7bEVm011931
					Dapma7bEVm018397
					Dapma7bEVm015172
					Dapma7bEVm009706
					Dapma7bEVm015545
					Dapma7bEVm000006
					Dapma7bEVm000904
					Dapma7bEVm006565
					Dapma7bEVm002640
					Dapma7bEVm009816
					Dapma7bEVm011528
					Dapma7bEVm007649
					Dapma7bEVm008620
					Dapma7bEVm001833
					Dapma7bEVm000175
					Dapma7bEVm008784
					Dapma7bEVm005491
					Dapma7bEVm008473
					Dapma7bEVm015375
					Dapma7bEVm018420
					Dapma7bEVm015652
					Dapma7bEVm001522
					Dapma7bEVm000378
					Dapma7bEVm015710
					Dapma7bEVm010966
					Dapma7bEVm006374
					Dapma7bEVm007822
					Dapma7bEVm002567
					Dapma7bEVm007240
					Dapma7bEVm004652
					Dapma7bEVm000241
					Dapma7bEVm005976
					Dapma7bEVm000162
					Dapma7bEVm001751
					Dapma7bEVm002839
					Dapma7bEVm006624
					Dapma7bEVm001786
					Dapma7bEVm001210
					Dapma7bEVm006214
					Dapma7bEVm004006
					Dapma7bEVm003079
					Dapma7bEVm006635
					Dapma7bEVm001178
					Dapma7bEVm012613
					Dapma7bEVm009038
					Dapma7bEVm007849
					Dapma7bEVm007328
					Dapma7bEVm000964
					Dapma7bEVm026934
					Dapma7bEVm015620
					Dapma7bEVm000843
					Dapma7bEVm007678
					Dapma7bEVm010366
					Dapma7bEVm015044
					Dapma7bEVm003681
					Dapma7bEVm015870
					Dapma7bEVm018752
					Dapma7bEVm000396
					Dapma7bEVm000474
					Dapma7bEVm000183
					Dapma7bEVm004116
					Dapma7bEVm011268
					Dapma7bEVm008341
					Dapma7bEVm015741
					Dapma7bEVm003492
					Dapma7bEVm000873
					Dapma7bEVm000261
					Dapma7bEVm011928
					Dapma7bEVm005757
					Dapma7bEVm012049
					Dapma7bEVm000255
					Dapma7bEVm009931
					Dapma7bEVm011439
					Dapma7bEVm000194
					Dapma7bEVm006530
					Dapma7bEVm015353
					Dapma7bEVm000397
					Dapma7bEVm005972
					Dapma7bEVm000501
					Dapma7bEVm000835
					Dapma7bEVm002694
					Dapma7bEVm011801
					Dapma7bEVm009820
					Dapma7bEVm000880
					Dapma7bEVm004321
					Dapma7bEVm009515
					Dapma7bEVm000244
					Dapma7bEVm006195
					Dapma7bEVm007379
					Dapma7bEVm006475
					Dapma7bEVm006678
					Dapma7bEVm005053
					Dapma7bEVm015738
					Dapma7bEVm000453
					Dapma7bEVm012312
					Dapma7bEVm004198
					Dapma7bEVm015068
					Dapma7bEVm018788
					Dapma7bEVm004215
					Dapma7bEVm012088
					Dapma7bEVm007842
					Dapma7bEVm011357
					Dapma7bEVm007230
					Dapma7bEVm007071
					Dapma7bEVm018820
					Dapma7bEVm009786
					Dapma7bEVm009649
					Dapma7bEVm013921
					Dapma7bEVm007924
					Dapma7bEVm016389
					Dapma7bEVm015866
					Dapma7bEVm010696
					Dapma7bEVm008795
					Dapma7bEVm001157
					Dapma7bEVm011021
					Dapma7bEVm010020
					Dapma7bEVm009291
					Dapma7bEVm011802
					Dapma7bEVm005622
					Dapma7bEVm013083
					Dapma7bEVm008257
					Dapma7bEVm026845
					Dapma7bEVm016045
					Dapma7bEVm000226
					Dapma7bEVm006140
					Dapma7bEVm012156
					Dapma7bEVm011674
					Dapma7bEVm029589
					Dapma7bEVm010459
					Dapma7bEVm010229
					Dapma7bEVm010107
					Dapma7bEVm028303
					Dapma7bEVm000045
					Dapma7bEVm015924
					Dapma7bEVm000517
					Dapma7bEVm015308
					Dapma7bEVm005582
					Dapma7bEVm003003
					Dapma7bEVm010067
					Dapma7bEVm006261
					Dapma7bEVm018709
					Dapma7bEVm009638
					Dapma7bEVm003607
					Dapma7bEVm001199
					Dapma7bEVm002099
					Dapma7bEVm015778
					Dapma7bEVm007412
					Dapma7bEVm015517
					Dapma7bEVm012820
					Dapma7bEVm009090
					Dapma7bEVm015504
					Dapma7bEVm008122
					Dapma7bEVm007296
					Dapma7bEVm015385
					Dapma7bEVm009502
					Dapma7bEVm013433
					Dapma7bEVm000233
					Dapma7bEVm008190
					Dapma7bEVm010637
					Dapma7bEVm012209
					Dapma7bEVm008491
					Dapma7bEVm027330
					Dapma7bEVm012662
					Dapma7bEVm005804
					Dapma7bEVm010075
					Dapma7bEVm011489
					Dapma7bEVm002518
					Dapma7bEVm008626
					Dapma7bEVm011865
					Dapma7bEVm000177
					Dapma7bEVm001302
					Dapma7bEVm011453
					Dapma7bEVm003210
					Dapma7bEVm010549
					Dapma7bEVm018573
					Dapma7bEVm000927
					Dapma7bEVm005538
					Dapma7bEVm029456
					Dapma7bEVm000508
					Dapma7bEVm006163
					Dapma7bEVm015485
					Dapma7bEVm015273
					Dapma7bEVm000691
					Dapma7bEVm000030
					Dapma7bEVm012081
					Dapma7bEVm028358
					Dapma7bEVm012797
					Dapma7bEVm008515
					Dapma7bEVm009106
					Dapma7bEVm007794
					Dapma7bEVm007039
					Dapma7bEVm004731
					Dapma7bEVm025026
					Dapma7bEVm006250
					Dapma7bEVm018815
					Dapma7bEVm008879
					Dapma7bEVm018462
					Dapma7bEVm015367
					Dapma7bEVm007217
					Dapma7bEVm029588
					Dapma7bEVm011318
					Dapma7bEVm003535
					Dapma7bEVm015166
					Dapma7bEVm000648
					Dapma7bEVm011229
					Dapma7bEVm011635
					Dapma7bEVm018630
					Dapma7bEVm015100
					Dapma7bEVm018506
					Dapma7bEVm006239
					Dapma7bEVm018598
					Dapma7bEVm009531
					Dapma7bEVm004559
					Dapma7bEVm009926
					Dapma7bEVm003388
					Dapma7bEVm002463
					Dapma7bEVm011187
					Dapma7bEVm011397
					Dapma7bEVm014455
					Dapma7bEVm025650
					Dapma7bEVm005992
					Dapma7bEVm011692
					Dapma7bEVm009184
					Dapma7bEVm026573
					Dapma7bEVm011950
					Dapma7bEVm002925
					Dapma7bEVm018551
					Dapma7bEVm004204
					Dapma7bEVm000856
					Dapma7bEVm004535
					Dapma7bEVm001239
					Dapma7bEVm001838
					Dapma7bEVm014471
					Dapma7bEVm018687
					Dapma7bEVm006792
					Dapma7bEVm009521
					Dapma7bEVm000047
					Dapma7bEVm004885
					Dapma7bEVm004400
					Dapma7bEVm000127
					Dapma7bEVm000808
					Dapma7bEVm005435
					Dapma7bEVm006289
					Dapma7bEVm008188
					Dapma7bEVm000104
					Dapma7bEVm010934
					Dapma7bEVm001163
					Dapma7bEVm026576
					Dapma7bEVm000447
					Dapma7bEVm003122
					Dapma7bEVm004719
					Dapma7bEVm013859
					Dapma7bEVm007267
					Dapma7bEVm011595
					Dapma7bEVm000349
					Dapma7bEVm011816
					Dapma7bEVm027546
					Dapma7bEVm016163
					Dapma7bEVm006172
					Dapma7bEVm005572
					Dapma7bEVm001939
					Dapma7bEVm000372
					Dapma7bEVm006610
					Dapma7bEVm010575
					Dapma7bEVm006941
					Dapma7bEVm006298
					Dapma7bEVm015783
					Dapma7bEVm003981
					Dapma7bEVm000603
					Dapma7bEVm007981
					Dapma7bEVm022279
					Dapma7bEVm002238
					Dapma7bEVm006417
					Dapma7bEVm011576
					Dapma7bEVm000019
					Dapma7bEVm015069
					Dapma7bEVm010726
					Dapma7bEVm010606
					Dapma7bEVm011251
					Dapma7bEVm013097
					Dapma7bEVm015144
					Dapma7bEVm002945
					Dapma7bEVm003390
					Dapma7bEVm004716
					Dapma7bEVm002428
					Dapma7bEVm027366
					Dapma7bEVm004226
					Dapma7bEVm000487
					Dapma7bEVm027245
					Dapma7bEVm001164
					Dapma7bEVm009423
					Dapma7bEVm004644
					Dapma7bEVm025078
					Dapma7bEVm009731
					Dapma7bEVm006171
					Dapma7bEVm014145
					Dapma7bEVm006964
					Dapma7bEVm005092
					Dapma7bEVm018464
					Dapma7bEVm005448
					Dapma7bEVm000616
					Dapma7bEVm013844
					Dapma7bEVm029592
					Dapma7bEVm018640
					Dapma7bEVm015648
					Dapma7bEVm011734
					Dapma7bEVm000567
					Dapma7bEVm018636
					Dapma7bEVm010731
					Dapma7bEVm006229
					Dapma7bEVm008833
					Dapma7bEVm000974
					Dapma7bEVm008175
					Dapma7bEVm010410
					Dapma7bEVm014442
					Dapma7bEVm006649
					Dapma7bEVm012599
					Dapma7bEVm013099
					Dapma7bEVm011228
					Dapma7bEVm028253
					Dapma7bEVm005506
					Dapma7bEVm013442
					Dapma7bEVm003446
					Dapma7bEVm015926
					Dapma7bEVm018450
					Dapma7bEVm003018
					Dapma7bEVm002619
					Dapma7bEVm003428
					Dapma7bEVm002875
					Dapma7bEVm000728
					Dapma7bEVm011378
					Dapma7bEVm018716
					Dapma7bEVm000510
					Dapma7bEVm008777
					Dapma7bEVm010762
					Dapma7bEVm010874
					Dapma7bEVm006696
					Dapma7bEVm009915
					Dapma7bEVm009577
					Dapma7bEVm015973
					Dapma7bEVm004237
					Dapma7bEVm026433
					Dapma7bEVm004692
					Dapma7bEVm008718
					Dapma7bEVm008398
					Dapma7bEVm008287
					Dapma7bEVm012344
					Dapma7bEVm027153
					Dapma7bEVm004365
					Dapma7bEVm011249
					Dapma7bEVm005193
					Dapma7bEVm008849
					Dapma7bEVm008874
					Dapma7bEVm007932
					Dapma7bEVm016261
					Dapma7bEVm019920
					Dapma7bEVm009218
					Dapma7bEVm008952
					Dapma7bEVm006819
					Dapma7bEVm015573
					Dapma7bEVm000817
					Dapma7bEVm004101
					Dapma7bEVm006522
					Dapma7bEVm010992
					Dapma7bEVm007784
					Dapma7bEVm001901
					Dapma7bEVm026663
					Dapma7bEVm012461
					Dapma7bEVm005809
[truncated: 18,811 more rows]

## Sheet: Module2
D. magna geneID	PeptideLenght	Database	Reference ID in Database	InterproScan-ID	Functional calssification	GO term-ID	Reactome
Dapma7bEVm000130	905	Coils	Coil
Dapma7bEVm000130	905	Gene3D	G3DSA:1.10.1420.10
Dapma7bEVm000130	905	Gene3D	G3DSA:3.30.420.110	IPR036678	MutS, connector domain superfamily	GO:0005524|GO:0006298|GO:0030983
Dapma7bEVm000130	905	Gene3D	G3DSA:3.40.1170.10	IPR016151	DNA mismatch repair protein MutS, N-terminal	GO:0005524|GO:0006298|GO:0030983	Reactome: R-HSA-5632928
Dapma7bEVm000130	905	Gene3D	G3DSA:3.40.50.300
Dapma7bEVm000130	905	PANTHER	PTHR11361
Dapma7bEVm000130	905	PANTHER	PTHR11361:SF35	IPR032642	DNA mismatch repair protein Msh2	GO:0003677|GO:0005524|GO:0006298|GO:0032300	Reactome: R-HSA-5358565|Reactome: R-HSA-5358606|Reactome: R-HSA-5632927|Reactome: R-HSA-5632928|Reactome: R-HSA-5632968|Reactome: R-HSA-6796648
Dapma7bEVm000130	905	Pfam	PF00488	IPR000432	MutS domain V	GO:0005524|GO:0006298|GO:0030983
Dapma7bEVm000130	905	Pfam	PF01624	IPR007695	MutS domain I	GO:0005524|GO:0006298|GO:0030983	Reactome: R-HSA-5632928
Dapma7bEVm000130	905	Pfam	PF05188	IPR007860	MutS domain II	GO:0005524|GO:0006298|GO:0030983
Dapma7bEVm000130	905	Pfam	PF05190	IPR007861	MutS family domain IV	GO:0005524|GO:0006298|GO:0030983
Dapma7bEVm000130	905	Pfam	PF05192	IPR007696	MutS domain III	GO:0005524|GO:0006298|GO:0030983
Dapma7bEVm000130	905	PIRSF	PIRSF005813	IPR011184	DNA mismatch repair Msh2-type	GO:0005524|GO:0006298|GO:0030983
Dapma7bEVm000130	905	ProSitePatterns	PS00486	IPR000432	DNA mismatch repair proteins mutS family signature.	GO:0005524|GO:0006298|GO:0030983
Dapma7bEVm000130	905	SMART	SM00533	IPR007696	DNA mismatch repair protein MutS, core	GO:0005524|GO:0006298|GO:0030983
Dapma7bEVm000130	905	SMART	SM00534	IPR000432	DNA mismatch repair protein MutS, C-terminal	GO:0005524|GO:0006298|GO:0030983
Dapma7bEVm000130	905	SUPERFAMILY	SSF48334	IPR036187	DNA mismatch repair protein MutS, core domain superfamily
Dapma7bEVm000130	905	SUPERFAMILY	SSF52540	IPR027417	P-loop containing nucleoside triphosphate hydrolase
Dapma7bEVm000130	905	SUPERFAMILY	SSF53150	IPR036678	MutS, connector domain superfamily	GO:0005524|GO:0006298|GO:0030983
Dapma7bEVm000140	616	CDD	cd05402		NT_PAP_TUTase
Dapma7bEVm000140	616	Gene3D	G3DSA:1.10.1410.10
Dapma7bEVm000140	616	Gene3D	G3DSA:3.30.460.10
Dapma7bEVm000140	616	MobiDBLite	mobidb-lite		consensus disorder prediction
Dapma7bEVm000140	616	PANTHER	PTHR12271
Dapma7bEVm000140	616	PANTHER	PTHR12271:SF96
Dapma7bEVm000140	616	Pfam	PF03828	IPR002058	Cid1 family poly A polymerase;PAP/25A-associated
Dapma7bEVm000140	616	SUPERFAMILY	SSF81301
Dapma7bEVm000140	616	SUPERFAMILY	SSF81631
Dapma7bEVm000191	621	Coils	Coil
Dapma7bEVm000191	621	MobiDBLite	mobidb-lite		consensus disorder prediction
Dapma7bEVm000191	621	PANTHER	PTHR14326	IPR009675	TPX2	GO:0005819|GO:0005874|GO:0032147|GO:0060236	Reactome: R-HSA-6804756|Reactome: R-HSA-8854518
Dapma7bEVm000191	621	PANTHER	PTHR14326:SF9
Dapma7bEVm000191	621	Pfam	PF12214	IPR027330	Cell cycle regulated microtubule associated protein;TPX2 central domain		Reactome: R-HSA-6804756|Reactome: R-HSA-8854518
Dapma7bEVm000204	416	Gene3D	G3DSA:2.10.90.10	IPR029034	Cystine-knot cytokine
Dapma7bEVm000204	416	MobiDBLite	mobidb-lite		consensus disorder prediction
Dapma7bEVm000204	416	PANTHER	PTHR41153
Dapma7bEVm000204	416	SUPERFAMILY	SSF57501	IPR029034	Cystine-knot cytokine
Dapma7bEVm000236	741	CDD	cd00060	IPR000253	Forkhead-associated (FHA) domain	GO:0005515
Dapma7bEVm000236	741	CDD	cd16535		RING-HC_RNF8
Dapma7bEVm000236	741	Coils	Coil
Dapma7bEVm000236	741	Gene3D	G3DSA:2.60.200.20
Dapma7bEVm000236	741	Gene3D	G3DSA:3.30.40.10	IPR013083	Zinc finger, RING/FYVE/PHD-type
Dapma7bEVm000236	741	MobiDBLite	mobidb-lite		consensus disorder prediction
Dapma7bEVm000236	741	PANTHER	PTHR15067
Dapma7bEVm000236	741	Pfam	PF00498	IPR000253	Forkhead-associated (FHA) domain	GO:0005515
Dapma7bEVm000236	741	Pfam	PF13920		Zinc finger, C3HC4 type (RING finger)
Dapma7bEVm000236	741	ProSitePatterns	PS00518	IPR017907	Zinc finger RING-type signature.
Dapma7bEVm000236	741	ProSiteProfiles	PS50006	IPR000253	Forkhead-associated (FHA) domain profile.	GO:0005515
Dapma7bEVm000236	741	ProSiteProfiles	PS50089	IPR001841	Zinc finger RING-type profile.
Dapma7bEVm000236	741	SMART	SM00184	IPR001841	Zinc finger, RING-type
Dapma7bEVm000236	741	SMART	SM00240	IPR000253	Forkhead-associated (FHA) domain	GO:0005515
Dapma7bEVm000236	741	SUPERFAMILY	SSF49879	IPR008984	SMAD/FHA domain superfamily	GO:0005515
Dapma7bEVm000236	741	SUPERFAMILY	SSF57850
Dapma7bEVm000249	576	Coils	Coil
Dapma7bEVm000295	788	CDD	cd09823		peroxinectin_like
Dapma7bEVm000295	788	Gene3D	G3DSA:1.10.640.10	IPR037120	Haem peroxidase domain superfamily, animal type
Dapma7bEVm000295	788	PANTHER	PTHR11475
Dapma7bEVm000295	788	PANTHER	PTHR11475:SF82
Dapma7bEVm000295	788	Pfam	PF03098	IPR019791	Animal haem peroxidase
Dapma7bEVm000295	788	PRINTS	PR00457	IPR019791	Animal haem peroxidase signature
Dapma7bEVm000295	788	ProSiteProfiles	PS50292	IPR019791	Animal heme peroxidase superfamily profile.
Dapma7bEVm000295	788	SUPERFAMILY	SSF48113	IPR010255		GO:0004601|GO:0006979|GO:0020037|GO:0055114
Dapma7bEVm000416	491	PANTHER	PTHR22907
Dapma7bEVm000416	491	PANTHER	PTHR22907:SF5
Dapma7bEVm000416	491	Pfam	PF00100	IPR001507	Zona pellucida-like domain
Dapma7bEVm000416	491	ProSiteProfiles	PS51034	IPR001507	ZP domain profile.
Dapma7bEVm000416	491	SMART	SM00241	IPR001507	Zona pellucida domain
Dapma7bEVm000550	589	CDD	cd03341	IPR012721	T-complex protein 1, theta subunit	GO:0005524|GO:0006457|GO:0051082	Reactome: R-HSA-389957|Reactome: R-HSA-389960|Reactome: R-HSA-390450|Reactome: R-HSA-390471|Reactome: R-HSA-5620922|Reactome: R-HSA-6798695|Reactome: R-HSA-6814122
Dapma7bEVm000550	589	Coils	Coil
Dapma7bEVm000550	589	Gene3D	G3DSA:1.10.560.10	IPR027413	GroEL-like equatorial domain superfamily
Dapma7bEVm000550	589	Gene3D	G3DSA:3.30.260.10	IPR027410	TCP-1-like chaperonin intermediate domain superfamily
Dapma7bEVm000550	589	Gene3D	G3DSA:3.50.7.10	IPR027409	GroEL-like apical domain superfamily
Dapma7bEVm000550	589	PANTHER	PTHR11353
Dapma7bEVm000550	589	PANTHER	PTHR11353:SF78
Dapma7bEVm000550	589	Pfam	PF00118	IPR002423	TCP-1/cpn60 chaperonin family	GO:0005524
Dapma7bEVm000550	589	PRINTS	PR00304	IPR017998	Tailless complex polypeptide 1 (chaperone) signature		Reactome: R-HSA-389957|Reactome: R-HSA-389960|Reactome: R-HSA-390450|Reactome: R-HSA-390471|Reactome: R-HSA-6814122
Dapma7bEVm000550	589	ProSitePatterns	PS00751	IPR002194	Chaperonins TCP-1 signature 2.	GO:0005524|GO:0006457|GO:0051082	Reactome: R-HSA-389957|Reactome: R-HSA-389960|Reactome: R-HSA-390450|Reactome: R-HSA-390471|Reactome: R-HSA-6814122
Dapma7bEVm000550	589	ProSitePatterns	PS00995	IPR002194	Chaperonins TCP-1 signature 3.	GO:0005524|GO:0006457|GO:0051082	Reactome: R-HSA-389957|Reactome: R-HSA-389960|Reactome: R-HSA-390450|Reactome: R-HSA-390471|Reactome: R-HSA-6814122
Dapma7bEVm000550	589	SUPERFAMILY	SSF48592	IPR027413	GroEL-like equatorial domain superfamily
Dapma7bEVm000550	589	SUPERFAMILY	SSF52029	IPR027409	GroEL-like apical domain superfamily
Dapma7bEVm000550	589	SUPERFAMILY	SSF54849	IPR027410	TCP-1-like chaperonin intermediate domain superfamily
Dapma7bEVm000550	589	TIGRFAM	TIGR02346	IPR012721	chap_CCT_theta: T-complex protein 1, theta subunit	GO:0005524|GO:0006457|GO:0051082	Reactome: R-HSA-389957|Reactome: R-HSA-389960|Reactome: R-HSA-390450|Reactome: R-HSA-390471|Reactome: R-HSA-5620922|Reactome: R-HSA-6798695|Reactome: R-HSA-6814122
Dapma7bEVm000644	806	CDD	cd00105		KH-I
Dapma7bEVm000644	806	CDD	cd02394		vigilin_like_KH
Dapma7bEVm000644	806	Gene3D	G3DSA:1.10.150.50
Dapma7bEVm000644	806	Gene3D	G3DSA:3.30.310.270
Dapma7bEVm000644	806	MobiDBLite	mobidb-lite		consensus disorder prediction
Dapma7bEVm000644	806	PANTHER	PTHR10627
Dapma7bEVm000644	806	PANTHER	PTHR10627:SF45
Dapma7bEVm000644	806	Pfam	PF00013	IPR004088	K Homology domain, type 1	GO:0003723
Dapma7bEVm000644	806	Pfam	PF00536	IPR001660	SAM domain (Sterile alpha motif)	GO:0005515
Dapma7bEVm000644	806	ProSiteProfiles	PS50084		Type-1 KH domain profile.
Dapma7bEVm000644	806	ProSiteProfiles	PS50105	IPR001660	SAM domain profile.	GO:0005515
Dapma7bEVm000644	806	SMART	SM00322	IPR004087	K Homology domain	GO:0003676
Dapma7bEVm000644	806	SMART	SM00454	IPR001660	Sterile alpha motif domain	GO:0005515
Dapma7bEVm000644	806	SUPERFAMILY	SSF47769	IPR013761	Sterile alpha motif/pointed domain superfamily
Dapma7bEVm000644	806	SUPERFAMILY	SSF54791	IPR036612	K Homology domain, type 1 superfamily	GO:0003723
Dapma7bEVm000686	610	MobiDBLite	mobidb-lite		consensus disorder prediction
Dapma7bEVm000686	610	PANTHER	PTHR31158	IPR018469	Dual oxidase maturation factor	GO:0005789|GO:0015031|GO:0016021
Dapma7bEVm000686	610	PANTHER	PTHR31158:SF1
Dapma7bEVm000686	610	Pfam	PF10204	IPR018469	Dual oxidase maturation factor	GO:0005789|GO:0015031|GO:0016021
Dapma7bEVm000693	611	CDD	cd01991	IPR001962	Asparagine synthase	GO:0004066|GO:0006529
Dapma7bEVm000693	611	Coils	Coil
Dapma7bEVm000693	611	Gene3D	G3DSA:3.60.20.10	IPR029055	Nucleophile aminohydrolases, N-terminal
Dapma7bEVm000693	611	PANTHER	PTHR11772
Dapma7bEVm000693	611	PANTHER	PTHR11772:SF3
Dapma7bEVm000693	611	Pfam	PF00733	IPR001962	Asparagine synthase	GO:0004066|GO:0006529
Dapma7bEVm000693	611	Pfam	PF13537	IPR017932	Glutamine amidotransferase domain
Dapma7bEVm000693	611	ProSiteProfiles	PS51278	IPR017932	Glutamine amidotransferase type 2 domain profile.
Dapma7bEVm000693	611	SUPERFAMILY	SSF52402
Dapma7bEVm000693	611	SUPERFAMILY	SSF56235	IPR029055	Nucleophile aminohydrolases, N-terminal
Dapma7bEVm000705	579	Coils	Coil
Dapma7bEVm000705	579	Gene3D	G3DSA:1.10.555.10	IPR008936	Rho GTPase activation protein	GO:0007165
Dapma7bEVm000705	579	Gene3D	G3DSA:3.30.60.20
Dapma7bEVm000705	579	PANTHER	PTHR23176
Dapma7bEVm000705	579	PANTHER	PTHR23176:SF50
Dapma7bEVm000705	579	Pfam	PF00620	IPR000198	RhoGAP domain	GO:0007165	Reactome: R-HSA-194840
Dapma7bEVm000705	579	ProSitePatterns	PS00479	IPR002219	Zinc finger phorbol-ester/DAG-type signature.	GO:0035556
Dapma7bEVm000705	579	ProSiteProfiles	PS50081	IPR002219	Zinc finger phorbol-ester/DAG-type profile.	GO:0035556
Dapma7bEVm000705	579	ProSiteProfiles	PS50238	IPR000198	Rho GTPase-activating proteins domain profile.	GO:0007165	Reactome: R-HSA-194840
Dapma7bEVm000705	579	SMART	SM00109	IPR002219	Protein kinase C-like, phorbol ester/diacylglycerol-binding domain	GO:0035556
Dapma7bEVm000705	579	SMART	SM00324	IPR000198	Rho GTPase-activating protein domain	GO:0007165	Reactome: R-HSA-194840
Dapma7bEVm000705	579	SUPERFAMILY	SSF48350	IPR008936	Rho GTPase activation protein	GO:0007165
Dapma7bEVm000705	579	SUPERFAMILY	SSF57889
Dapma7bEVm000752	365	Coils	Coil
Dapma7bEVm000752	365	Gene3D	G3DSA:1.10.510.10
Dapma7bEVm000752	365	Gene3D	G3DSA:3.30.200.20
Dapma7bEVm000752	365	PANTHER	PTHR44448
Dapma7bEVm000752	365	Pfam	PF00069	IPR000719	Protein kinase domain	GO:0004672|GO:0005524|GO:0006468
Dapma7bEVm000752	365	PIRSF	PIRSF000615
Dapma7bEVm000752	365	ProSitePatterns	PS00107	IPR017441	Protein kinases ATP-binding region signature.	GO:0005524
Dapma7bEVm000752	365	ProSitePatterns	PS00108	IPR008271	Serine/Threonine protein kinases active-site signature.	GO:0004672|GO:0006468
Dapma7bEVm000752	365	ProSiteProfiles	PS50011	IPR000719	Protein kinase domain profile.	GO:0004672|GO:0005524|GO:0006468
Dapma7bEVm000752	365	SMART	SM00220	IPR000719	Protein kinase domain	GO:0004672|GO:0005524|GO:0006468
Dapma7bEVm000752	365	SUPERFAMILY	SSF56112	IPR011009	Protein kinase-like domain superfamily
Dapma7bEVm000827	897	Coils	Coil
Dapma7bEVm000827	897	MobiDBLite	mobidb-lite		consensus disorder prediction
Dapma7bEVm000827	897	PANTHER	PTHR23183	IPR007276	Nucleolar protein 14	GO:0032040	Reactome: R-HSA-6790901|Reactome: R-HSA-6791226
Dapma7bEVm000827	897	Pfam	PF04147	IPR007276	Nucleolar protein 14	GO:0032040	Reactome: R-HSA-6790901|Reactome: R-HSA-6791226
Dapma7bEVm000845	829	Coils	Coil
Dapma7bEVm000845	829	MobiDBLite	mobidb-lite		consensus disorder prediction
Dapma7bEVm000888	584	CDD	cd13117	IPR033695	POLO_box_2
Dapma7bEVm000888	584	CDD	cd13118	IPR033701	POLO_box_1
Dapma7bEVm000888	584	CDD	cd14099		STKc_PLK
Dapma7bEVm000888	584	Gene3D	G3DSA:1.10.510.10
Dapma7bEVm000888	584	Gene3D	G3DSA:3.30.1120.30	IPR036947	POLO box domain superfamily	GO:0005515
Dapma7bEVm000888	584	Gene3D	G3DSA:3.30.200.20
Dapma7bEVm000888	584	PANTHER	PTHR24345
Dapma7bEVm000888	584	PANTHER	PTHR24345:SF52
Dapma7bEVm000888	584	Pfam	PF00069	IPR000719	Protein kinase domain	GO:0004672|GO:0005524|GO:0006468
Dapma7bEVm000888	584	Pfam	PF00659	IPR000959	POLO box duplicated region	GO:0005515
Dapma7bEVm000888	584	ProSitePatterns	PS00107	IPR017441	Protein kinases ATP-binding region signature.	GO:0005524
Dapma7bEVm000888	584	ProSitePatterns	PS00108	IPR008271	Serine/Threonine protein kinases active-site signature.	GO:0004672|GO:0006468
Dapma7bEVm000888	584	ProSiteProfiles	PS50011	IPR000719	Protein kinase domain profile.	GO:0004672|GO:0005524|GO:0006468
Dapma7bEVm000888	584	ProSiteProfiles	PS50078	IPR000959	POLO box domain profile.	GO:0005515
Dapma7bEVm000888	584	SMART	SM00220	IPR000719	Protein kinase domain	GO:0004672|GO:0005524|GO:0006468
Dapma7bEVm000888	584	SUPERFAMILY	SSF56112	IPR011009	Protein kinase-like domain superfamily
Dapma7bEVm000888	584	SUPERFAMILY	SSF82615
Dapma7bEVm000930	516	Coils	Coil
Dapma7bEVm000930	516	Gene3D	G3DSA:2.60.40.790	IPR008978	HSP20-like chaperone
Dapma7bEVm000930	516	PANTHER	PTHR12967
Dapma7bEVm000930	516	Pfam	PF04925	IPR007009	SHQ1 protein
Dapma7bEVm000930	516	ProSiteProfiles	PS51203	IPR007052	CS domain profile.
Dapma7bEVm000930	516	SUPERFAMILY	SSF49764	IPR008978	HSP20-like chaperone
Dapma7bEVm001114	739	Gene3D	G3DSA:3.30.1490.20	IPR013815	ATP-grasp fold, subdomain 1	GO:0005524
Dapma7bEVm001114	739	Gene3D	G3DSA:3.30.470.20
Dapma7bEVm001114	739	PANTHER	PTHR12241
Dapma7bEVm001114	739	PANTHER	PTHR12241:SF145	IPR027748	Tubulin polyglutamylase TTLL-4	GO:0018095	Reactome: R-HSA-8955332
Dapma7bEVm001114	739	Pfam	PF03133	IPR004344	Tubulin-tyrosine ligase family	GO:0006464	Reactome: R-HSA-8955332
Dapma7bEVm001114	739	ProSiteProfiles	PS51221	IPR004344	TTL domain profile.	GO:0006464	Reactome: R-HSA-8955332
Dapma7bEVm001114	739	SUPERFAMILY	SSF56059
Dapma7bEVm001123	655	CDD	cd00029	IPR002219	Protein kinase C-like, phorbol ester/diacylglycerol-binding domain	GO:0035556
Dapma7bEVm001123	655	CDD	cd04382		RhoGAP_MgcRacGAP
Dapma7bEVm001123	655	Coils	Coil
Dapma7bEVm001123	655	Gene3D	G3DSA:1.10.555.10	IPR008936	Rho GTPase activation protein	GO:0007165
Dapma7bEVm001123	655	Gene3D	G3DSA:3.30.60.20
Dapma7bEVm001123	655	MobiDBLite	mobidb-lite		consensus disorder prediction
Dapma7bEVm001123	655	PANTHER	PTHR23176
Dapma7bEVm001123	655	PANTHER	PTHR23176:SF41
Dapma7bEVm001123	655	Pfam	PF00130	IPR002219	Phorbol esters/diacylglycerol binding domain (C1 domain)	GO:0035556
Dapma7bEVm001123	655	Pfam	PF00620	IPR000198	RhoGAP domain	GO:0007165	Reactome: R-HSA-194840
Dapma7bEVm001123	655	ProSitePatterns	PS00479	IPR002219	Zinc finger phorbol-ester/DAG-type signature.	GO:0035556
Dapma7bEVm001123	655	ProSiteProfiles	PS50081	IPR002219	Zinc finger phorbol-ester/DAG-type profile.	GO:0035556
Dapma7bEVm001123	655	ProSiteProfiles	PS50238	IPR000198	Rho GTPase-activating proteins domain profile.	GO:0007165	Reactome: R-HSA-194840
Dapma7bEVm001123	655	SMART	SM00109	IPR002219	Protein kinase C-like, phorbol ester/diacylglycerol-binding domain	GO:0035556
Dapma7bEVm001123	655	SMART	SM00324	IPR000198	Rho GTPase-activating protein domain	GO:0007165	Reactome: R-HSA-194840
Dapma7bEVm001123	655	SUPERFAMILY	SSF48350	IPR008936	Rho GTPase activation protein	GO:0007165
Dapma7bEVm001123	655	SUPERFAMILY	SSF57889
Dapma7bEVm001147	584	MobiDBLite	mobidb-lite		consensus disorder prediction
Dapma7bEVm001147	584	PANTHER	PTHR15937
Dapma7bEVm001147	584	Pfam	PF13886	IPR025256	Domain of unknown function (DUF4203)
Dapma7bEVm001182	531	CDD	cd06174	IPR020846	Major facilitator superfamily domain
Dapma7bEVm001182	531	Gene3D	G3DSA:1.20.1250.20
Dapma7bEVm001182	531	PANTHER	PTHR10924
Dapma7bEVm001182	531	PANTHER	PTHR10924:SF7
Dapma7bEVm001182	531	Pfam	PF07690	IPR011701	Major Facilitator Superfamily	GO:0016021|GO:0055085
Dapma7bEVm001182	531	SUPERFAMILY	SSF103473	IPR036259	MFS transporter superfamily
Dapma7bEVm001189	467	Gene3D	G3DSA:2.130.10.10	IPR015943	WD40/YVTN repeat-like-containing domain superfamily	GO:0005515
Dapma7bEVm001189	467	PANTHER	PTHR14494
Dapma7bEVm001189	467	Pfam	PF00400	IPR001680	WD domain, G-beta repeat	GO:0005515
Dapma7bEVm001189	467	ProSitePatterns	PS00678	IPR019775	Trp-Asp (WD) repeats signature.
Dapma7bEVm001189	467	ProSiteProfiles	PS50294	IPR017986	Trp-Asp (WD) repeats circular profile.	GO:0005515
Dapma7bEVm001189	467	SMART	SM00320	IPR001680	WD40 repeat	GO:0005515
Dapma7bEVm001189	467	SUPERFAMILY	SSF101908
Dapma7bEVm001219	470	PANTHER	PTHR36175
Dapma7bEVm001444	678	Coils	Coil
Dapma7bEVm001444	678	Gene3D	G3DSA:2.130.10.10	IPR015943	WD40/YVTN repeat-like-containing domain superfamily	GO:0005515
Dapma7bEVm001444	678	PANTHER	PTHR10856	IPR015505	Coronin
Dapma7bEVm001444	678	PANTHER	PTHR10856:SF36
Dapma7bEVm001444	678	Pfam	PF00400	IPR001680	WD domain, G-beta repeat	GO:0005515
Dapma7bEVm001444	678	Pfam	PF08953	IPR015048	Domain of unknown function (DUF1899)
Dapma7bEVm001444	678	Pfam	PF16300		Type of WD40 repeat
Dapma7bEVm001444	678	ProSitePatterns	PS00678	IPR019775	Trp-Asp (WD) repeats signature.
Dapma7bEVm001444	678	ProSiteProfiles	PS50082	IPR001680	Trp-Asp (WD) repeats profile.	GO:0005515
Dapma7bEVm001444	678	ProSiteProfiles	PS50294	IPR017986	Trp-Asp (WD) repeats circular profile.	GO:0005515
Dapma7bEVm001444	678	SMART	SM00320	IPR001680	WD40 repeat	GO:0005515
Dapma7bEVm001444	678	SMART	SM01166	IPR015048	Domain of unknown function DUF1899
Dapma7bEVm001444	678	SMART	SM01167
Dapma7bEVm001444	678	SUPERFAMILY	SSF50978	IPR036322	WD40-repeat-containing domain superfamily	GO:0005515
Dapma7bEVm001465	684	PANTHER	PTHR31350
Dapma7bEVm001465	684	PANTHER	PTHR31350:SF11
Dapma7bEVm001465	684	Pfam	PF08755	IPR011722	Hemimethylated DNA-binding protein YccV like	GO:0003677
Dapma7bEVm001465	684	Pfam	PF13369	IPR032698	Transglutaminase-like superfamily		Reactome: R-HSA-8951664|Reactome: R-HSA-983168
Dapma7bEVm001465	684	SMART	SM00992	IPR011722	Hemimethylated DNA-binding domain	GO:0003677
Dapma7bEVm001465	684	SUPERFAMILY	SSF141255	IPR036623	Hemimethylated DNA-binding domain superfamily	GO:0003677
Dapma7bEVm001465	684	SUPERFAMILY	SSF81383	IPR036047	F-box-like domain superfamily	GO:0005515
Dapma7bEVm001482	574	Gene3D	G3DSA:1.10.3430.10	IPR029020	Ammonium/urea transporter
Dapma7bEVm001482	574	PANTHER	PTHR11730
Dapma7bEVm001482	574	PANTHER	PTHR11730:SF6
Dapma7bEVm001482	574	Pfam	PF00909	IPR024041	Ammonium Transporter Family	GO:0008519|GO:0015696|GO:0016020
Dapma7bEVm001482	574	SUPERFAMILY	SSF111352
Dapma7bEVm001504	575	CDD	cd16571		RING-HC_SIAHs
Dapma7bEVm001504	575	Gene3D	G3DSA:3.30.40.10	IPR013083	Zinc finger, RING/FYVE/PHD-type
Dapma7bEVm001504	575	MobiDBLite	mobidb-lite		consensus disorder prediction
Dapma7bEVm001504	575	PANTHER	PTHR10315	IPR004162	E3 ubiquitin-protein ligase SIN-like	GO:0005634|GO:0006511|GO:0007275	MetaCyc: PWY-7511
Dapma7bEVm001504	575	PANTHER	PTHR10315:SF70
Dapma7bEVm001504	575	Pfam	PF03145	IPR018121	Seven in absentia protein family	GO:0005634|GO:0006511|GO:0007275	MetaCyc: PWY-7511
Dapma7bEVm001504	575	ProSiteProfiles	PS50089	IPR001841	Zinc finger RING-type profile.
Dapma7bEVm001504	575	ProSiteProfiles	PS51081	IPR013010	Zinc finger SIAH-type profile.	GO:0008270	MetaCyc: PWY-7511
Dapma7bEVm001504	575	SUPERFAMILY	SSF49599	IPR008974	TRAF-like	GO:0005515
Dapma7bEVm001504	575	SUPERFAMILY	SSF57850
Dapma7bEVm001692	1383	Coils	Coil
Dapma7bEVm001692	1383	MobiDBLite	mobidb-lite		consensus disorder prediction
Dapma7bEVm001692	1383	PANTHER	PTHR18956	IPR026203	Intracellular hyaluronic acid binding protein	GO:0005540	Reactome: R-HSA-2160916|Reactome: R-HSA-8854518
Dapma7bEVm001692	1383	Pfam	PF15905	IPR031787	Hyaluronan mediated motility receptor N-terminal		Reactome: R-HSA-2160916|Reactome: R-HSA-8854518
Dapma7bEVm001692	1383	Pfam	PF15908	IPR031794	Hyaluronan mediated motility receptor C-terminal
Dapma7bEVm001811	643	Coils	Coil
Dapma7bEVm001811	643	MobiDBLite	mobidb-lite		consensus disorder prediction
Dapma7bEVm001811	643	PANTHER	PTHR12353
Dapma7bEVm001811	643	PANTHER	PTHR12353:SF1
Dapma7bEVm001811	643	Pfam	PF03359	IPR005026	Guanylate-kinase-associated protein (GKAP) protein	GO:0023052	Reactome: R-HSA-6794361
Dapma7bEVm001813	672	Gene3D	G3DSA:3.30.560.10
Dapma7bEVm001813	672	Gene3D	G3DSA:3.50.50.60	IPR036188	FAD/NAD(P)-binding domain superfamily
Dapma7bEVm001813	672	PANTHER	PTHR11552
Dapma7bEVm001813	672	PANTHER	PTHR11552:SF148
Dapma7bEVm001813	672	Pfam	PF00732	IPR000172	GMC oxidoreductase	GO:0016614|GO:0050660|GO:0055114	Reactome: R-HSA-6798163
Dapma7bEVm001813	672	Pfam	PF05199	IPR007867	GMC oxidoreductase	GO:0016614|GO:0055114	Reactome: R-HSA-6798163
Dapma7bEVm001813	672	PIRSF	PIRSF000137	IPR012132	Glucose-methanol-choline oxidoreductase	GO:0016614|GO:0050660|GO:0055114	Reactome: R-HSA-6798163
Dapma7bEVm001813	672	ProSitePatterns	PS00624	IPR000172	GMC oxidoreductases signature 2.	GO:0016614|GO:0050660|GO:0055114	Reactome: R-HSA-6798163
Dapma7bEVm001813	672	SUPERFAMILY	SSF51905	IPR036188	FAD/NAD(P)-binding domain superfamily
Dapma7bEVm001813	672	SUPERFAMILY	SSF54373
Dapma7bEVm001840	525	Gene3D	G3DSA:1.10.8.60
Dapma7bEVm001840	525	PANTHER	PTHR12708
Dapma7bEVm001840	525	Pfam	PF04042	IPR007185	DNA polymerase alpha/epsilon subunit B	GO:0003677|GO:0003887|GO:0006260
Dapma7bEVm001840	525	Pfam	PF12213	IPR024639	DNA polymerases epsilon N terminal		KEGG: 00230+2.7.7.7|KEGG: 00240+2.7.7.7|Reactome: R-HSA-110314|Reactome: R-HSA-174430|Reactome: R-HSA-5651801|Reactome: R-HSA-5656169|Reactome: R-HSA-5685942|Reactome: R-HSA-5696397|Reactome: R-HSA-5696400|Reactome: R-HSA-6782135|Reactome: R-HSA-6782210|Reactome: R-HSA-68952|Reactome: R-HSA-68962
Dapma7bEVm001840	525	PIRSF	PIRSF000799	IPR016266	DNA polymerase epsilon, subunit B	GO:0003677|GO:0003887|GO:0006261|GO:0008622	KEGG: 00230+2.7.7.7|KEGG: 00240+2.7.7.7|Reactome: R-HSA-110314|Reactome: R-HSA-174430|Reactome: R-HSA-5651801|Reactome: R-HSA-5656169|Reactome: R-HSA-5685942|Reactome: R-HSA-5696397|Reactome: R-HSA-5696400|Reactome: R-HSA-6782135|Reactome: R-HSA-6782210|Reactome: R-HSA-68952|Reactome: R-HSA-68962
Dapma7bEVm001858	570	Coils	Coil
Dapma7bEVm001858	570	PANTHER	PTHR16779	IPR027389	Beta-1,4-mannosyltransferase Bre-3/Egh	GO:0019187
Dapma7bEVm001858	570	PANTHER	PTHR16779:SF1
Dapma7bEVm001858	570	Pfam	PF13632	IPR001173	Glycosyl transferase family group 2		Reactome: R-HSA-913709
Dapma7bEVm001858	570	SUPERFAMILY	SSF53448	IPR029044	Nucleotide-diphospho-sugar transferases
Dapma7bEVm001872	479	Gene3D	G3DSA:2.130.10.10	IPR015943	WD40/YVTN repeat-like-containing domain superfamily	GO:0005515
Dapma7bEVm001872	479	PANTHER	PTHR19918	IPR033010	The WD repeat Cdc20/Fizzy family	GO:0010997|GO:0097027|GO:1904668
Dapma7bEVm001872	479	PANTHER	PTHR19918:SF1
Dapma7bEVm001872	479	ProSiteProfiles	PS50294	IPR017986	Trp-Asp (WD) repeats circular profile.	GO:0005515
Dapma7bEVm001872	479	SMART	SM00320	IPR001680	WD40 repeat	GO:0005515
Dapma7bEVm001872	479	SUPERFAMILY	SSF50978	IPR036322	WD40-repeat-containing domain superfamily	GO:0005515
Dapma7bEVm001895	499	CDD	cd00009		AAA
Dapma7bEVm001895	499	Gene3D	G3DSA:1.10.8.60
Dapma7bEVm001895	499	Gene3D	G3DSA:2.40.50.360
Dapma7bEVm001895	499	Gene3D	G3DSA:3.40.50.300
Dapma7bEVm001895	499	PANTHER	PTHR11093	IPR027238	RuvB-like	GO:0031011|GO:0043141	Reactome: R-HSA-171319|Reactome: R-HSA-3214847
Dapma7bEVm001895	499	PANTHER	PTHR11093:SF6	IPR037938	RuvB-like helicase 1	GO:0031011|GO:0035267|GO:0043141|GO:0097255	Reactome: R-HSA-171319|Reactome: R-HSA-201722|Reactome: R-HSA-3214847|Reactome: R-HSA-5689603|Reactome: R-HSA-5689880|Reactome: R-HSA-5696394|Reactome: R-HSA-606279
Dapma7bEVm001895	499	Pfam	PF06068	IPR010339	TIP49 C-terminus	GO:0003678|GO:0005524	Reactome: R-HSA-171319|Reactome: R-HSA-3214847
Dapma7bEVm001895	499	SMART	SM00382	IPR003593	AAA+ ATPase domain
Dapma7bEVm001895	499	SUPERFAMILY	SSF50249	IPR012340	Nucleic acid-binding, OB-fold
Dapma7bEVm001895	499	SUPERFAMILY	SSF52540	IPR027417	P-loop containing nucleoside triphosphate hydrolase
Dapma7bEVm001922	508	CDD	cd02187		beta_tubulin
Dapma7bEVm001922	508	Coils	Coil
Dapma7bEVm001922	508	Gene3D	G3DSA:1.10.287.600	IPR023123	Tubulin, C-terminal		Reactome: R-HSA-380320
Dapma7bEVm001922	508	Gene3D	G3DSA:3.30.1330.20	IPR037103	Tubulin/FtsZ, C-terminal domain superfamily		Reactome: R-HSA-1445148|Reactome: R-HSA-190840|Reactome: R-HSA-190861|Reactome: R-HSA-2132295|Reactome: R-HSA-2467813|Reactome: R-HSA-2500257|Reactome: R-HSA-3371497|Reactome: R-HSA-380320|Reactome: R-HSA-437239|Reactome: R-HSA-5617833|Reactome: R-HSA-5626467|Reactome: R-HSA-5663220|Reactome: R-HSA-6807878|Reactome: R-HSA-6811434|Reactome: R-HSA-6811436|Reactome: R-HSA-68877|Reactome: R-HSA-88522…
Dapma7bEVm001922	508	Gene3D	G3DSA:3.40.50.1440	IPR036525	Tubulin/FtsZ, GTPase domain superfamily		Reactome: R-HSA-380320
Dapma7bEVm001922	508	MobiDBLite	mobidb-lite		consensus disorder prediction
Dapma7bEVm001922	508	PANTHER	PTHR11588	IPR000217	Tubulin	GO:0005874|GO:0007017	Reactome: R-HSA-380320
Dapma7bEVm001922	508	PANTHER	PTHR11588:SF256	IPR002453	Beta tubulin	GO:0005200|GO:0005525|GO:0005874|GO:0007017	Reactome: R-HSA-1445148|Reactome: R-HSA-190840|Reactome: R-HSA-190861|Reactome: R-HSA-2132295|Reactome: R-HSA-2467813|Reactome: R-HSA-2500257|Reactome: R-HSA-3371497|Reactome: R-HSA-380320|Reactome: R-HSA-437239|Reactome: R-HSA-5617833|Reactome: R-HSA-5626467|Reactome: R-HSA-5663220|Reactome: R-HSA-6807878|Reactome: R-HSA-6811434|Reactome: R-HSA-6811436|Reactome: R-HSA-68877|Reactome: R-HSA-88522…
Dapma7bEVm001922	508	Pfam	PF00091	IPR003008	Tubulin/FtsZ family, GTPase domain	GO:0003924	Reactome: R-HSA-380320
Dapma7bEVm001922	508	Pfam	PF03953	IPR018316	Tubulin C-terminal domain		Reactome: R-HSA-1445148|Reactome: R-HSA-190840|Reactome: R-HSA-190861|Reactome: R-HSA-2132295|Reactome: R-HSA-2467813|Reactome: R-HSA-2500257|Reactome: R-HSA-3371497|Reactome: R-HSA-380320|Reactome: R-HSA-437239|Reactome: R-HSA-5617833|Reactome: R-HSA-5626467|Reactome: R-HSA-5663220|Reactome: R-HSA-6807878|Reactome: R-HSA-6811434|Reactome: R-HSA-6811436|Reactome: R-HSA-68877|Reactome: R-HSA-88522…
Dapma7bEVm001922	508	PRINTS	PR01161	IPR000217	Tubulin signature	GO:0005874|GO:0007017	Reactome: R-HSA-380320
Dapma7bEVm001922	508	PRINTS	PR01163	IPR002453	Beta-tubulin signature	GO:0005200|GO:0005525|GO:0005874|GO:0007017	Reactome: R-HSA-1445148|Reactome: R-HSA-190840|Reactome: R-HSA-190861|Reactome: R-HSA-2132295|Reactome: R-HSA-2467813|Reactome: R-HSA-2500257|Reactome: R-HSA-3371497|Reactome: R-HSA-380320|Reactome: R-HSA-437239|Reactome: R-HSA-5617833|Reactome: R-HSA-5626467|Reactome: R-HSA-5663220|Reactome: R-HSA-6807878|Reactome: R-HSA-6811434|Reactome: R-HSA-6811436|Reactome: R-HSA-68877|Reactome: R-HSA-88522…
Dapma7bEVm001922	508	ProSitePatterns	PS00227	IPR017975	Tubulin subunits alpha, beta, and gamma signature.	GO:0005525|GO:0005874|GO:0007017	Reactome: R-HSA-380320
Dapma7bEVm001922	508	SMART	SM00864	IPR003008	Tubulin/FtsZ, GTPase domain	GO:0003924	Reactome: R-HSA-380320
Dapma7bEVm001922	508	SMART	SM00865	IPR018316	Tubulin/FtsZ, 2-layer sandwich domain		Reactome: R-HSA-1445148|Reactome: R-HSA-190840|Reactome: R-HSA-190861|Reactome: R-HSA-2132295|Reactome: R-HSA-2467813|Reactome: R-HSA-2500257|Reactome: R-HSA-3371497|Reactome: R-HSA-380320|Reactome: R-HSA-437239|Reactome: R-HSA-5617833|Reactome: R-HSA-5626467|Reactome: R-HSA-5663220|Reactome: R-HSA-6807878|Reactome: R-HSA-6811434|Reactome: R-HSA-6811436|Reactome: R-HSA-68877|Reactome: R-HSA-88522…
Dapma7bEVm001922	508	SUPERFAMILY	SSF52490	IPR036525	Tubulin/FtsZ, GTPase domain superfamily		Reactome: R-HSA-380320
Dapma7bEVm001922	508	SUPERFAMILY	SSF55307	IPR008280	Tubulin/FtsZ, C-terminal		Reactome: R-HSA-380320
Dapma7bEVm002090	1720	CDD	cd00014	IPR001715	Calponin homology domain	GO:0005515
Dapma7bEVm002090	1720	CDD	cd00201	IPR001202	WW domain	GO:0005515
Dapma7bEVm002090	1720	CDD	cd05127		RasGAP_IQGAP_like
Dapma7bEVm002090	1720	Coils	Coil
Dapma7bEVm002090	1720	Gene3D	G3DSA:1.10.418.10	IPR036872	CH domain superfamily
Dapma7bEVm002090	1720	Gene3D	G3DSA:1.10.506.10
Dapma7bEVm002090	1720	Gene3D	G3DSA:1.20.5.190
Dapma7bEVm002090	1720	MobiDBLite	mobidb-lite		consensus disorder prediction
Dapma7bEVm002090	1720	PANTHER	PTHR14149
Dapma7bEVm002090	1720	PANTHER	PTHR14149:SF14
Dapma7bEVm002090	1720	Pfam	PF00307	IPR001715	Calponin homology (CH) domain	GO:0005515
Dapma7bEVm002090	1720	Pfam	PF00612	IPR000048	IQ calmodulin-binding motif	GO:0005515
Dapma7bEVm002090	1720	Pfam	PF00616	IPR001936	GTPase-activator protein for Ras-like GTPase	GO:0043087
Dapma7bEVm002090	1720	Pfam	PF03836	IPR000593	RasGAP C-terminus	GO:0005515	Reactome: R-HSA-5626467
Dapma7bEVm002090	1720	ProSiteProfiles	PS50018	IPR001936	Ras GTPase-activating proteins profile.	GO:0043087
Dapma7bEVm002090	1720	ProSiteProfiles	PS50020	IPR001202	WW/rsp5/WWP domain profile.	GO:0005515
Dapma7bEVm002090	1720	ProSiteProfiles	PS50021	IPR001715	Calponin homology (CH) domain profile.	GO:0005515
Dapma7bEVm002090	1720	ProSiteProfiles	PS50096	IPR000048	IQ motif profile.	GO:0005515
Dapma7bEVm002090	1720	SMART	SM00015	IPR000048	IQ motif, EF-hand binding site	GO:0005515
Dapma7bEVm002090	1720	SMART	SM00033	IPR001715	Calponin homology domain	GO:0005515
Dapma7bEVm002090	1720	SMART	SM00323	IPR001936	Ras GTPase-activating domain	GO:0043087
Dapma7bEVm002090	1720	SMART	SM00456	IPR001202	WW domain	GO:0005515
Dapma7bEVm002090	1720	SUPERFAMILY	SSF143885
Dapma7bEVm002090	1720	SUPERFAMILY	SSF47576	IPR036872	CH domain superfamily
Dapma7bEVm002090	1720	SUPERFAMILY	SSF48350	IPR008936	Rho GTPase activation protein	GO:0007165
Dapma7bEVm002166	900	CDD	cd00064	IPR006212	Furin-like repeat
Dapma7bEVm002166	900	CDD	cd04059	IPR034182	Peptidases_S8_Protein_convertases_Kexins_Furin...
Dapma7bEVm002166	900	Gene3D	G3DSA:2.10.220.10
Dapma7bEVm002166	900	Gene3D	G3DSA:2.60.120.260	IPR008979	Galactose-binding-like domain superfamily
Dapma7bEVm002166	900	Gene3D	G3DSA:3.30.70.850	IPR038466	Peptidase S8, pro-domain superfamily
Dapma7bEVm002166	900	Gene3D	G3DSA:3.40.50.200	IPR036852	Peptidase S8/S53 domain superfamily	GO:0004252|GO:0006508
Dapma7bEVm002166	900	PANTHER	PTHR42884
Dapma7bEVm002166	900	PANTHER	PTHR42884:SF3
Dapma7bEVm002166	900	Pfam	PF00082	IPR000209	Subtilase family	GO:0004252|GO:0006508
Dapma7bEVm002166	900	Pfam	PF01483	IPR002884	Proprotein convertase P-domain	GO:0004252|GO:0006508
Dapma7bEVm002166	900	Pfam	PF16470	IPR032815	Peptidase S8 pro-domain
Dapma7bEVm002166	900	PRINTS	PR00723	IPR015500	Subtilisin serine protease family (S8) signature
Dapma7bEVm002166	900	ProSitePatterns	PS00136	IPR023827	Serine proteases, subtilase family, aspartic acid active site.
Dapma7bEVm002166	900	ProSitePatterns	PS00137	IPR022398	Serine proteases, subtilase family, histidine active site.
Dapma7bEVm002166	900	ProSitePatterns	PS00138	IPR023828	Serine proteases, subtilase family, serine active site.
Dapma7bEVm002166	900	ProSiteProfiles	PS51829	IPR002884	P/Homo B domain profile.	GO:0004252|GO:0006508
Dapma7bEVm002166	900	SUPERFAMILY	SSF49785	IPR008979	Galactose-binding-like domain superfamily
Dapma7bEVm002166	900	SUPERFAMILY	SSF52743	IPR036852	Peptidase S8/S53 domain superfamily	GO:0004252|GO:0006508
Dapma7bEVm002166	900	SUPERFAMILY	SSF54897
Dapma7bEVm002166	900	SUPERFAMILY	SSF57184	IPR009030	Growth factor receptor cysteine-rich domain superfamily
Dapma7bEVm002168	788	Coils	Coil
Dapma7bEVm002168	788	MobiDBLite	mobidb-lite		consensus disorder prediction
Dapma7bEVm002168	788	PANTHER	PTHR31233	IPR018477		GO:0008093|GO:0070840	Reactome: R-HSA-6811436
Dapma7bEVm002168	788	PANTHER	PTHR31233:SF6		Bicaudal-D protein
Dapma7bEVm002168	788	Pfam	PF09730	IPR018477	Microtubule-associated protein Bicaudal-D	GO:0008093|GO:0070840	Reactome: R-HSA-6811436
Dapma7bEVm002189	767	CDD	cd00190	IPR001254	Serine proteases, trypsin domain	GO:0004252|GO:0006508
Dapma7bEVm002189	767	Gene3D	G3DSA:2.40.10.10
Dapma7bEVm002189	767	MobiDBLite	mobidb-lite		consensus disorder prediction
Dapma7bEVm002189	767	PANTHER	PTHR44540
Dapma7bEVm002189	767	PANTHER	PTHR44540:SF1
Dapma7bEVm002189	767	Pfam	PF00089	IPR001254	Trypsin	GO:0004252|GO:0006508
Dapma7bEVm002189	767	PRINTS	PR00722	IPR001314	Chymotrypsin serine protease family (S1) signature	GO:0004252|GO:0006508
Dapma7bEVm002189	767	ProSiteProfiles	PS50240	IPR001254	Serine proteases, trypsin domain profile.	GO:0004252|GO:0006508
Dapma7bEVm002189	767	SMART	SM00020	IPR001254	Serine proteases, trypsin domain	GO:0004252|GO:0006508
Dapma7bEVm002189	767	SUPERFAMILY	SSF50494	IPR009003	Peptidase S1, PA clan
Dapma7bEVm002205	698	CDD	cd14015		STKc_VRK
Dapma7bEVm002205	698	Gene3D	G3DSA:1.10.510.10
Dapma7bEVm002205	698	MobiDBLite	mobidb-lite		consensus disorder prediction
Dapma7bEVm002205	698	PANTHER	PTHR11909
Dapma7bEVm002205	698	PANTHER	PTHR11909:SF100
Dapma7bEVm002205	698	Pfam	PF00069	IPR000719	Protein kinase domain	GO:0004672|GO:0005524|GO:0006468
Dapma7bEVm002205	698	ProSitePatterns	PS00107	IPR017441	Protein kinases ATP-binding region signature.	GO:0005524
Dapma7bEVm002205	698	ProSitePatterns	PS00108	IPR008271	Serine/Threonine protein kinases active-site signature.	GO:0004672|GO:0006468
Dapma7bEVm002205	698	ProSiteProfiles	PS50011	IPR000719	Protein kinase domain profile.	GO:0004672|GO:0005524|GO:0006468
Dapma7bEVm002205	698	SMART	SM00220	IPR000719	Protein kinase domain	GO:0004672|GO:0005524|GO:0006468
Dapma7bEVm002205	698	SUPERFAMILY	SSF56112	IPR011009	Protein kinase-like domain superfamily
Dapma7bEVm002220	689	CDD	cd04107	IPR030697	Rab32_Rab38	GO:0003924|GO:0005525|GO:0005794|GO:0005802|GO:0016192|GO:0031982	Reactome: R-HSA-8873719
Dapma7bEVm002220	689	Gene3D	G3DSA:3.40.50.300
Dapma7bEVm002220	689	MobiDBLite	mobidb-lite		consensus disorder prediction
Dapma7bEVm002220	689	PANTHER	PTHR24073
Dapma7bEVm002220	689	PANTHER	PTHR24073:SF862
Dapma7bEVm002220	689	Pfam	PF00071	IPR001806	Ras family	GO:0003924|GO:0005525
Dapma7bEVm002220	689	PRINTS	PR00449		Transforming protein P21 ras signature
Dapma7bEVm002220	689	ProSiteProfiles	PS51419		small GTPase Rab1 family profile.
Dapma7bEVm002220	689	SMART	SM00173
Dapma7bEVm002220	689	SMART	SM00174
Dapma7bEVm002220	689	SMART	SM00175
Dapma7bEVm002220	689	SMART	SM00176
Dapma7bEVm002220	689	SUPERFAMILY	SSF52540	IPR027417	P-loop containing nucleoside triphosphate hydrolase
Dapma7bEVm002220	689	TIGRFAM	TIGR00231	IPR005225	small_GTP: small GTP-binding protein domain	GO:0005525
Dapma7bEVm002226	673	Coils	Coil
Dapma7bEVm002226	673	MobiDBLite	mobidb-lite		consensus disorder prediction
Dapma7bEVm002226	673	PANTHER	PTHR10110	IPR018422	Cation/H+ exchanger, CPA1 family	GO:0006812|GO:0015299|GO:0016021	Reactome: R-HSA-425986
Dapma7bEVm002226	673	PANTHER	PTHR10110:SF88	IPR018409	Na+/H+ exchanger, isoform 8	GO:0006814|GO:0006885|GO:0015385|GO:0016021	Reactome: R-HSA-425986
Dapma7bEVm002226	673	Pfam	PF00999	IPR006153	Sodium/hydrogen exchanger family	GO:0006812|GO:0015299|GO:0016021|GO:0055085
Dapma7bEVm002226	673	PRINTS	PR01084	IPR004709	Na+/H+ exchanger signature	GO:0006814|GO:0006885|GO:0015385|GO:0016021|GO:0055085	Reactome: R-HSA-425986
Dapma7bEVm002226	673	TIGRFAM	TIGR00840	IPR004709	b_cpa1: sodium/hydrogen exchanger 3	GO:0006814|GO:0006885|GO:0015385|GO:0016021|GO:0055085	Reactome: R-HSA-425986
Dapma7bEVm002243	653	Coils	Coil
Dapma7bEVm002243	653	Gene3D	G3DSA:1.10.238.10
Dapma7bEVm002243	653	Gene3D	G3DSA:3.30.60.90
Dapma7bEVm002243	653	PANTHER	PTHR44075
Dapma7bEVm002243	653	PANTHER	PTHR44075:SF1
Dapma7bEVm002243	653	Pfam	PF00569	IPR000433	Zinc finger, ZZ type	GO:0008270
Dapma7bEVm002243	653	Pfam	PF09068	IPR015153	EF hand
Dapma7bEVm002243	653	Pfam	PF09069	IPR015154	EF-hand
Dapma7bEVm002243	653	ProSiteProfiles	PS50135	IPR000433	Zinc finger ZZ-type profile.	GO:0008270
Dapma7bEVm002243	653	SMART	SM00291	IPR000433	Zinc finger, ZZ-type	GO:0008270
Dapma7bEVm002243	653	SUPERFAMILY	SSF47473	IPR011992	EF-hand domain pair
Dapma7bEVm002243	653	SUPERFAMILY	SSF57850
Dapma7bEVm002273	527	CDD	cd06145	IPR034922	RNA exonuclease 1-like, exonuclease domain
Dapma7bEVm002273	527	Gene3D	G3DSA:2.130.10.10	IPR015943	WD40/YVTN repeat-like-containing domain superfamily	GO:0005515
Dapma7bEVm002273	527	Gene3D	G3DSA:3.30.420.10	IPR036397	Ribonuclease H superfamily	GO:0003676
Dapma7bEVm002273	527	MobiDBLite	mobidb-lite		consensus disorder prediction
Dapma7bEVm002273	527	PANTHER	PTHR12801
Dapma7bEVm002273	527	PANTHER	PTHR12801:SF105
Dapma7bEVm002273	527	Pfam	PF00929	IPR013520	Exonuclease
Dapma7bEVm002273	527	SMART	SM00479	IPR013520	Exonuclease, RNase T/DNA polymerase III
Dapma7bEVm002273	527	SUPERFAMILY	SSF53098	IPR012337	Ribonuclease H-like superfamily
Dapma7bEVm002293	504	CDD	cd16628		RING-HC_RBR_RNF14
Dapma7bEVm002293	504	Gene3D	G3DSA:1.20.120.1750
Dapma7bEVm002293	504	Gene3D	G3DSA:3.10.110.10	IPR016135	Ubiquitin-conjugating enzyme/RWD-like
Dapma7bEVm002293	504	Gene3D	G3DSA:3.30.40.10	IPR013083	Zinc finger, RING/FYVE/PHD-type
Dapma7bEVm002293	504	PANTHER	PTHR11685	IPR031127	E3 ubiquitin ligase RBR family	GO:0004842|GO:0016567
Dapma7bEVm002293	504	PANTHER	PTHR11685:SF100
Dapma7bEVm002293	504	Pfam	PF01485	IPR002867	IBR domain, a half RING-finger domain
Dapma7bEVm002293	504	Pfam	PF05773	IPR006575	RWD domain	GO:0005515
Dapma7bEVm002293	504	ProSitePatterns	PS00518	IPR017907	Zinc finger RING-type signature.
Dapma7bEVm002293	504	ProSiteProfiles	PS50089	IPR001841	Zinc finger RING-type profile.
Dapma7bEVm002293	504	ProSiteProfiles	PS50908	IPR006575	RWD domain profile.	GO:0005515
Dapma7bEVm002293	504	SMART	SM00184	IPR001841	Zinc finger, RING-type
Dapma7bEVm002293	504	SMART	SM00591	IPR006575	RWD domain	GO:0005515
Dapma7bEVm002293	504	SMART	SM00647	IPR002867	IBR domain
Dapma7bEVm002293	504	SUPERFAMILY	SSF54495	IPR016135	Ubiquitin-conjugating enzyme/RWD-like
Dapma7bEVm002293	504	SUPERFAMILY	SSF57850
Dapma7bEVm002341	497	CDD	cd15669		ePHD_PHF7_G2E3_like
Dapma7bEVm002341	497	Gene3D	G3DSA:3.30.40.10	IPR013083	Zinc finger, RING/FYVE/PHD-type
Dapma7bEVm002341	497	MobiDBLite	mobidb-lite		consensus disorder prediction
Dapma7bEVm002341	497	PANTHER	PTHR12420
Dapma7bEVm002341	497	PANTHER	PTHR12420:SF29
Dapma7bEVm002341	497	Pfam	PF13771		PHD-like zinc-binding domain
Dapma7bEVm002341	497	ProSiteProfiles	PS50089	IPR001841	Zinc finger RING-type profile.
Dapma7bEVm002341	497	ProSiteProfiles	PS51805	IPR034732	Extended PHD (ePHD) domain profile.
Dapma7bEVm002341	497	SMART	SM00249	IPR001965	Zinc finger, PHD-type
Dapma7bEVm002341	497	SUPERFAMILY	SSF57903	IPR011011	Zinc finger, FYVE/PHD-type
Dapma7bEVm002364	464	CDD	cd00009		AAA
Dapma7bEVm002364	464	Coils	Coil
Dapma7bEVm002364	464	Gene3D	G3DSA:3.40.50.300
Dapma7bEVm002364	464	PANTHER	PTHR12705	IPR020796	Origin recognition complex, subunit 5	GO:0000808|GO:0005634|GO:0006260	Reactome: R-HSA-113507|Reactome: R-HSA-176187|Reactome: R-HSA-68616|Reactome: R-HSA-68689|Reactome: R-HSA-68827|Reactome: R-HSA-68867|Reactome: R-HSA-68949|Reactome: R-HSA-68962
Dapma7bEVm002364	464	Pfam	PF14630	IPR020796	Origin recognition complex (ORC) subunit 5 C-terminus	GO:0000808|GO:0005634|GO:0006260	Reactome: R-HSA-113507|Reactome: R-HSA-176187|Reactome: R-HSA-68616|Reactome: R-HSA-68689|Reactome: R-HSA-68827|Reactome: R-HSA-68867|Reactome: R-HSA-68949|Reactome: R-HSA-68962
Dapma7bEVm002364	464	SUPERFAMILY	SSF52540	IPR027417	P-loop containing nucleoside triphosphate hydrolase
Dapma7bEVm002470	258	CDD	cd14349		UBA_CF106
Dapma7bEVm002470	258	CDD	cd14947	IPR032350	NBR1_like
Dapma7bEVm002470	258	Gene3D	G3DSA:1.10.8.10
Dapma7bEVm002470	258	Gene3D	G3DSA:2.60.40.10	IPR013783	Immunoglobulin-like fold
Dapma7bEVm002470	258	PANTHER	PTHR20930
Dapma7bEVm002470	258	PANTHER	PTHR20930:SF0
Dapma7bEVm002470	258	Pfam	PF14555		UBA-like domain
Dapma7bEVm002470	258	Pfam	PF16158	IPR032350	Ig-like domain from next to BRCA1 gene
Dapma7bEVm002470	258	SUPERFAMILY	SSF46934	IPR009060	UBA-like superfamily	GO:0005515
Dapma7bEVm002490	241	Coils	Coil
Dapma7bEVm002490	241	Gene3D	G3DSA:2.60.40.1490	IPR036747	Histone chaperone ASF1-like superfamily	GO:0005634|GO:0006333
Dapma7bEVm002490	241	PANTHER	PTHR12040	IPR006818	Histone chaperone ASF1-like	GO:0005634|GO:0006333
Dapma7bEVm002490	241	PANTHER	PTHR12040:SF0
Dapma7bEVm002490	241	Pfam	PF04729	IPR006818	ASF1 like histone chaperone	GO:0005634|GO:0006333
Dapma7bEVm002490	241	SUPERFAMILY	SSF101546	IPR036747	Histone chaperone ASF1-like superfamily	GO:0005634|GO:0006333
Dapma7bEVm002542	1984	Coils	Coil
Dapma7bEVm002542	1984	PANTHER	PTHR22918
Dapma7bEVm002542	1984	PANTHER	PTHR22918:SF1
Dapma7bEVm002642	685	Coils	Coil
Dapma7bEVm002642	685	MobiDBLite	mobidb-lite		consensus disorder prediction
Dapma7bEVm002642	685	PANTHER	PTHR13555	IPR026319	Zinc finger C2HC domain-containing protein
Dapma7bEVm002642	685	PANTHER	PTHR13555:SF25
Dapma7bEVm002642	685	Pfam	PF13913		zinc-finger of a C2HC-type
Dapma7bEVm002671	618	CDD	cd00160	IPR000219	RhoGEF	GO:0005089|GO:0035023
Dapma7bEVm002671	618	Gene3D	G3DSA:1.20.900.10	IPR035899	Dbl homology (DH) domain superfamily
Dapma7bEVm002671	618	Gene3D	G3DSA:2.30.29.30	IPR011993	PH-like domain superfamily
Dapma7bEVm002671	618	MobiDBLite	mobidb-lite		consensus disorder prediction
Dapma7bEVm002671	618	PANTHER	PTHR12673
Dapma7bEVm002671	618	PANTHER	PTHR12673:SF164
Dapma7bEVm002671	618	Pfam	PF00621	IPR000219	RhoGEF domain	GO:0005089|GO:0035023
Dapma7bEVm002671	618	ProSiteProfiles	PS50010	IPR000219	Dbl homology (DH) domain profile.	GO:0005089|GO:0035023
Dapma7bEVm002671	618	SMART	SM00325	IPR000219	Dbl homology (DH) domain	GO:0005089|GO:0035023
Dapma7bEVm002671	618	SUPERFAMILY	SSF48065	IPR035899	Dbl homology (DH) domain superfamily
Dapma7bEVm002671	618	SUPERFAMILY	SSF50729
Dapma7bEVm002730	504	Coils	Coil
Dapma7bEVm002832	404	CDD	cd03562	IPR006569	CID
Dapma7bEVm002832	404	Coils	Coil
Dapma7bEVm002832	404	Gene3D	G3DSA:1.25.40.90	IPR008942	ENTH/VHS
Dapma7bEVm002832	404	MobiDBLite	mobidb-lite		consensus disorder prediction
Dapma7bEVm002832	404	PANTHER	PTHR12460
Dapma7bEVm002832	404	PANTHER	PTHR12460:SF15
Dapma7bEVm002832	404	Pfam	PF04818	IPR006903	RNA polymerase II-binding domain.
Dapma7bEVm002832	404	Pfam	PF16566	IPR032337	Cell-cycle alteration and expression-elevated protein in tumour		Reactome: R-HSA-6807505
Dapma7bEVm002832	404	ProSiteProfiles	PS51391	IPR006569	CID domain
Dapma7bEVm002832	404	SMART	SM00582	IPR006569	CID domain
Dapma7bEVm002832	404	SUPERFAMILY	SSF48464	IPR008942	ENTH/VHS
Dapma7bEVm002843	345	Coils	Coil
Dapma7bEVm002843	345	Gene3D	G3DSA:1.10.1450.10	IPR008952	Tetraspanin, EC2 domain superfamily	GO:0016021
Dapma7bEVm002843	345	PANTHER	PTHR19282
Dapma7bEVm002843	345	PANTHER	PTHR19282:SF233
Dapma7bEVm002843	345	Pfam	PF00335	IPR018499	Tetraspanin family	GO:0016021
Dapma7bEVm002843	345	PRINTS	PR00259	IPR000301	Transmembrane four family signature	GO:0016021
Dapma7bEVm002843	345	ProSitePatterns	PS00421	IPR018503	Transmembrane 4 family signature.	GO:0016021
Dapma7bEVm002843	345	SUPERFAMILY	SSF48652	IPR008952	Tetraspanin, EC2 domain superfamily	GO:0016021
Dapma7bEVm002910	246	PANTHER	PTHR21014	IPR019178	Phosphatidylinositol 4,5-bisphosphate 4-phosphatase	GO:0034597|GO:0046856	KEGG: 04070+3.1.3.78|MetaCyc: PWY-6367|MetaCyc: PWY-6368
Dapma7bEVm002910	246	PANTHER	PTHR21014:SF2
Dapma7bEVm002910	246	Pfam	PF09788	IPR019178	Transmembrane protein 55A	GO:0034597|GO:0046856	KEGG: 04070+3.1.3.78|MetaCyc: PWY-6367|MetaCyc: PWY-6368
Dapma7bEVm003065	812	Gene3D	G3DSA:3.30.420.10	IPR036397	Ribonuclease H superfamily	GO:0003676
Dapma7bEVm003065	812	MobiDBLite	mobidb-lite		consensus disorder prediction
Dapma7bEVm003065	812	PANTHER	PTHR12124
Dapma7bEVm003065	812	PANTHER	PTHR12124:SF60
Dapma7bEVm003065	812	Pfam	PF01612	IPR002562	3'-5' exonuclease	GO:0003676|GO:0006139|GO:0008408
Dapma7bEVm003065	812	SMART	SM00474	IPR002562	3'-5' exonuclease domain	GO:0003676|GO:0006139|GO:0008408
Dapma7bEVm003065	812	SUPERFAMILY	SSF53098	IPR012337	Ribonuclease H-like superfamily
Dapma7bEVm003100	706	CDD	cd01367		KISc_KIF2_like
Dapma7bEVm003100	706	Coils	Coil
Dapma7bEVm003100	706	Gene3D	G3DSA:3.40.850.10	IPR036961	Kinesin motor domain superfamily
Dapma7bEVm003100	706	MobiDBLite	mobidb-lite		consensus disorder prediction
Dapma7bEVm003100	706	PANTHER	PTHR24115	IPR027640	Kinesin-like protein	GO:0003777|GO:0007018	Reactome: R-HSA-6811434|Reactome: R-HSA-983189
Dapma7bEVm003100	706	PANTHER	PTHR24115:SF0
Dapma7bEVm003100	706	Pfam	PF00225	IPR001752	Kinesin motor domain	GO:0003777|GO:0005524|GO:0007018|GO:0008017	Reactome: R-HSA-6811434|Reactome: R-HSA-983189
Dapma7bEVm003100	706	PRINTS	PR00380	IPR001752	Kinesin heavy chain signature	GO:0003777|GO:0005524|GO:0007018|GO:0008017	Reactome: R-HSA-6811434|Reactome: R-HSA-983189
Dapma7bEVm003100	706	ProSitePatterns	PS00411	IPR019821	Kinesin motor domain signature.	GO:0003777|GO:0005524|GO:0007018	Reactome: R-HSA-6811434|Reactome: R-HSA-983189
Dapma7bEVm003100	706	ProSiteProfiles	PS50067	IPR001752	Kinesin motor domain profile.	GO:0003777|GO:0005524|GO:0007018|GO:0008017	Reactome: R-HSA-6811434|Reactome: R-HSA-983189
Dapma7bEVm003100	706	SMART	SM00129	IPR001752	Kinesin motor domain	GO:0003777|GO:0005524|GO:0007018|GO:0008017	Reactome: R-HSA-6811434|Reactome: R-HSA-983189
Dapma7bEVm003100	706	SUPERFAMILY	SSF52540	IPR027417	P-loop containing nucleoside triphosphate hydrolase
Dapma7bEVm003148	595	CDD	cd06145	IPR034922	REX1_like
Dapma7bEVm003148	595	Gene3D	G3DSA:3.30.420.10	IPR036397	Ribonuclease H superfamily	GO:0003676
Dapma7bEVm003148	595	MobiDBLite	mobidb-lite		consensus disorder prediction
Dapma7bEVm003148	595	PANTHER	PTHR12801
Dapma7bEVm003148	595	PANTHER	PTHR12801:SF109
Dapma7bEVm003148	595	SMART	SM00479	IPR013520	Exonuclease, RNase T/DNA polymerase III
Dapma7bEVm003148	595	SUPERFAMILY	SSF53098	IPR012337	Ribonuclease H-like superfamily
Dapma7bEVm003200	541	Coils	Coil
Dapma7bEVm003200	541	Gene3D	G3DSA:1.10.10.10	IPR036388	Winged helix-like DNA-binding domain superfamily
Dapma7bEVm003200	541	PANTHER	PTHR12949
Dapma7bEVm003200	541	Pfam	PF05645	IPR008806	RNA polymerase III subunit RPC82	GO:0003677|GO:0003899|GO:0006351	Reactome: R-HSA-1834949|Reactome: R-HSA-73780|Reactome: R-HSA-73980|Reactome: R-HSA-749476|Reactome: R-HSA-76061|Reactome: R-HSA-76066|Reactome: R-HSA-76071
Dapma7bEVm003200	541	Pfam	PF08221	IPR013197	RNA polymerase III subunit RPC82 helix-turn-helix domain		Reactome: R-HSA-1834949|Reactome: R-HSA-73780|Reactome: R-HSA-73980|Reactome: R-HSA-749476|Reactome: R-HSA-76061|Reactome: R-HSA-76066|Reactome: R-HSA-76071
Dapma7bEVm003200	541	ProSitePatterns	PS00064	IPR018177	L-lactate dehydrogenase active site.	GO:0004459|GO:0055114	KEGG: 00010+1.1.1.27|KEGG: 00270+1.1.1.27|KEGG: 00620+1.1.1.27|KEGG: 00640+1.1.1.27|MetaCyc: PWY-5481|MetaCyc: PWY-6901|Reactome: R-HSA-70268
Dapma7bEVm003208	557	CDD	cd00200		WD40
Dapma7bEVm003208	557	Gene3D	G3DSA:2.130.10.10	IPR015943	WD40/YVTN repeat-like-containing domain superfamily	GO:0005515
Dapma7bEVm003208	557	MobiDBLite	mobidb-lite		consensus disorder prediction
Dapma7bEVm003208	557	PANTHER	PTHR19918	IPR033010	The WD repeat Cdc20/Fizzy family	GO:0010997|GO:0097027|GO:1904668
Dapma7bEVm003208	557	PANTHER	PTHR19918:SF29
Dapma7bEVm003208	557	Pfam	PF00400	IPR001680	WD domain, G-beta repeat	GO:0005515
Dapma7bEVm003208	557	ProSitePatterns	PS00678	IPR019775	Trp-Asp (WD) repeats signature.
Dapma7bEVm003208	557	ProSiteProfiles	PS50082	IPR001680	Trp-Asp (WD) repeats profile.	GO:0005515
Dapma7bEVm003208	557	ProSiteProfiles	PS50294	IPR017986	Trp-Asp (WD) repeats circular profile.	GO:0005515
Dapma7bEVm003208	557	SMART	SM00320	IPR001680	WD40 repeat	GO:0005515
Dapma7bEVm003208	557	SUPERFAMILY	SSF50978	IPR036322	WD40-repeat-containing domain superfamily	GO:0005515
Dapma7bEVm003272	363	CDD	cd05332		11beta-HSD1_like_SDR_c
Dapma7bEVm003272	363	Gene3D	G3DSA:3.40.50.720
Dapma7bEVm003272	363	PANTHER	PTHR44196
Dapma7bEVm003272	363	Pfam	PF00106	IPR002347	short chain dehydrogenase
Dapma7bEVm003272	363	PRINTS	PR00080	IPR002347	Short-chain dehydrogenase/reductase (SDR) superfamily signature
Dapma7bEVm003272	363	PRINTS	PR00081	IPR002347	Glucose/ribitol dehydrogenase family signature
Dapma7bEVm003272	363	ProSitePatterns	PS00061	IPR020904	Short-chain dehydrogenases/reductases family signature.	GO:0016491
Dapma7bEVm003272	363	SMART	SM00822		This enzymatic domain is part of bacterial polyketide synthases and catalyses the first step in the reductive modification of the beta-carbonyl centres in the growing polyketide chain. It uses NADPH to reduce the keto group to a hydroxy group.
Dapma7bEVm003272	363	SUPERFAMILY	SSF51735	IPR036291	NAD(P)-binding domain superfamily
Dapma7bEVm003320	379	MobiDBLite	mobidb-lite		consensus disorder prediction
Dapma7bEVm003419	368	Coils	Coil
Dapma7bEVm003419	368	MobiDBLite	mobidb-lite		consensus disorder prediction
Dapma7bEVm003579	800	CDD	cd03004	IPR035674	PDI_a_ERdj5_C
Dapma7bEVm003579	800	CDD	cd06257	IPR001623	DnaJ domain
Dapma7bEVm003579	800	Gene3D	G3DSA:1.10.287.110	IPR036869	Chaperone J-domain superfamily
Dapma7bEVm003579	800	Gene3D	G3DSA:3.40.30.10
Dapma7bEVm003579	800	PANTHER	PTHR44340
Dapma7bEVm003579	800	Pfam	PF00085	IPR013766	Thioredoxin	GO:0045454
Dapma7bEVm003579	800	Pfam	PF00226	IPR001623	DnaJ domain
Dapma7bEVm003579	800	PRINTS	PR00421		Thioredoxin family signature
Dapma7bEVm003579	800	PRINTS	PR00625	IPR001623	DnaJ domain signature
Dapma7bEVm003579	800	ProSitePatterns	PS00194	IPR017937	Thioredoxin family active site.	GO:0045454
Dapma7bEVm003579	800	ProSiteProfiles	PS50076	IPR001623	dnaJ domain profile.
Dapma7bEVm003579	800	ProSiteProfiles	PS51352	IPR013766	Thioredoxin domain profile.	GO:0045454
Dapma7bEVm003579	800	SMART	SM00271	IPR001623	DnaJ domain
Dapma7bEVm003579	800	SUPERFAMILY	SSF46565	IPR036869	Chaperone J-domain superfamily
Dapma7bEVm003579	800	SUPERFAMILY	SSF52833	IPR036249	Thioredoxin-like superfamily
Dapma7bEVm003590	816	Coils	Coil
Dapma7bEVm003590	816	MobiDBLite	mobidb-lite		consensus disorder prediction
Dapma7bEVm003590	816	PANTHER	PTHR14150	IPR006709	Small-subunit processome, Utp14	GO:0006364|GO:0032040	Reactome: R-HSA-6790901|Reactome: R-HSA-6791226
Dapma7bEVm003590	816	Pfam	PF04615	IPR006709	Utp14 protein	GO:0006364|GO:0032040	Reactome: R-HSA-6790901|Reactome: R-HSA-6791226
Dapma7bEVm003635	734	CDD	cd06174	IPR020846	Major facilitator superfamily domain
Dapma7bEVm003635	734	Gene3D	G3DSA:1.20.1250.20
Dapma7bEVm003635	734	MobiDBLite	mobidb-lite		consensus disorder prediction
Dapma7bEVm003635	734	PANTHER	PTHR23506
Dapma7bEVm003635	734	PANTHER	PTHR23506:SF26
Dapma7bEVm003635	734	Pfam	PF07690	IPR011701	Major Facilitator Superfamily	GO:0016021|GO:0055085
Dapma7bEVm003635	734	ProSiteProfiles	PS50850	IPR020846	Major facilitator superfamily (MFS) profile.
Dapma7bEVm003635	734	SUPERFAMILY	SSF103473	IPR036259
Dapma7bEVm003779	467	CDD	cd00043	IPR013763	CYCLIN
Dapma7bEVm003779	467	Gene3D	G3DSA:1.10.472.10
Dapma7bEVm003779	467	MobiDBLite	mobidb-lite		consensus disorder prediction
Dapma7bEVm003779	467	PANTHER	PTHR10177	IPR039361	Cyclin
Dapma7bEVm003779	467	PANTHER	PTHR10177:SF214	IPR015452	Cyclin B3, G2/mitotic-specific	GO:0000079|GO:0010389|GO:0019901
Dapma7bEVm003779	467	Pfam	PF00134	IPR006671	Cyclin, N-terminal domain
Dapma7bEVm003779	467	Pfam	PF02984	IPR004367	Cyclin, C-terminal domain	GO:0005634
Dapma7bEVm003779	467	PIRSF	PIRSF001771
Dapma7bEVm003779	467	SMART	SM00385	IPR013763	Cyclin-like
Dapma7bEVm003779	467	SMART	SM01332	IPR004367	Cyclin, C-terminal domain	GO:0005634
Dapma7bEVm003779	467	SUPERFAMILY	SSF47954	IPR036915	Cyclin-like superfamily
Dapma7bEVm003802	389	CDD	cd16574		RING-HC_Topors
Dapma7bEVm003802	389	Gene3D	G3DSA:1.10.246.20
Dapma7bEVm003802	389	Gene3D	G3DSA:3.30.40.10	IPR013083	Zinc finger, RING/FYVE/PHD-type
Dapma7bEVm003802	389	PANTHER	PTHR22937
Dapma7bEVm003802	389	PANTHER	PTHR22937:SF95
Dapma7bEVm003802	389	Pfam	PF00097	IPR018957	Zinc finger, C3HC4 type (RING finger)	GO:0046872
Dapma7bEVm003802	389	Pfam	PF02172	IPR003101	KIX domain	GO:0003712|GO:0006355	Reactome: R-HSA-1234158|Reactome: R-HSA-1368082|Reactome: R-HSA-1912408|Reactome: R-HSA-1989781|Reactome: R-HSA-201722|Reactome: R-HSA-2122947|Reactome: R-HSA-2644606|Reactome: R-HSA-2894862|Reactome: R-HSA-3134973|Reactome: R-HSA-3214847|Reactome: R-HSA-3371568|Reactome: R-HSA-381340|Reactome: R-HSA-400253|Reactome: R-HSA-5617472|Reactome: R-HSA-5621575|Reactome: R-HSA-8866907|Reactome: R-HSA-89…
Dapma7bEVm003802	389	ProSitePatterns	PS00518	IPR017907	Zinc finger RING-type signature.
Dapma7bEVm003802	389	ProSiteProfiles	PS50952	IPR003101	KIX domain profile.	GO:0003712|GO:0006355	Reactome: R-HSA-1234158|Reactome: R-HSA-1368082|Reactome: R-HSA-1912408|Reactome: R-HSA-1989781|Reactome: R-HSA-201722|Reactome: R-HSA-2122947|Reactome: R-HSA-2644606|Reactome: R-HSA-2894862|Reactome: R-HSA-3134973|Reactome: R-HSA-3214847|Reactome: R-HSA-3371568|Reactome: R-HSA-381340|Reactome: R-HSA-400253|Reactome: R-HSA-5617472|Reactome: R-HSA-5621575|Reactome: R-HSA-8866907|Reactome: R-HSA-89…
Dapma7bEVm003802	389	SUPERFAMILY	SSF47040	IPR036529	Coactivator CBP, KIX domain superfamily	GO:0003712|GO:0006355	Reactome: R-HSA-1234158|Reactome: R-HSA-1368082|Reactome: R-HSA-1912408|Reactome: R-HSA-1989781|Reactome: R-HSA-201722|Reactome: R-HSA-2122947|Reactome: R-HSA-2644606|Reactome: R-HSA-2894862|Reactome: R-HSA-3134973|Reactome: R-HSA-3214847|Reactome: R-HSA-3371568|Reactome: R-HSA-381340|Reactome: R-HSA-400253|Reactome: R-HSA-5617472|Reactome: R-HSA-5621575|Reactome: R-HSA-8866907|Reactome: R-HSA-89…
Dapma7bEVm003802	389	SUPERFAMILY	SSF57850
Dapma7bEVm003846	579	Coils	Coil
Dapma7bEVm003846	579	Gene3D	G3DSA:3.30.310.270
Dapma7bEVm003846	579	PANTHER	PTHR10627
Dapma7bEVm003846	579	PANTHER	PTHR10627:SF45
Dapma7bEVm003943	307	CDD	cd03039		GST_N_Sigma_like
Dapma7bEVm003943	307	CDD	cd03192		GST_C_Sigma_like
Dapma7bEVm003943	307	Gene3D	G3DSA:1.20.1050.10
Dapma7bEVm003943	307	Gene3D	G3DSA:3.40.30.10
Dapma7bEVm003943	307	PANTHER	PTHR11571
Dapma7bEVm003943	307	PANTHER	PTHR11571:SF207
Dapma7bEVm003943	307	Pfam	PF02798	IPR004045	Glutathione S-transferase, N-terminal domain	GO:0005515
Dapma7bEVm003943	307	Pfam	PF14497	IPR004046	Glutathione S-transferase, C-terminal domain
Dapma7bEVm003943	307	PRINTS	PR01266	IPR003080	Alpha-class glutathione S-transferase signature	GO:0004364|GO:0008152	KEGG: 00480+2.5.1.18|KEGG: 00980+2.5.1.18|KEGG: 00982+2.5.1.18|KEGG: 00983+2.5.1.18|MetaCyc: PWY-4061|MetaCyc: PWY-6842|MetaCyc: PWY-7112|MetaCyc: PWY-7533|Reactome: R-HSA-156590
Dapma7bEVm003943	307	ProSiteProfiles	PS50404	IPR004045	Soluble glutathione S-transferase N-terminal domain profile.	GO:0005515
Dapma7bEVm003943	307	ProSiteProfiles	PS50405	IPR010987	Soluble glutathione S-transferase C-terminal domain profile.
Dapma7bEVm003943	307	SFLD	SFLDG00363		AMPS (cytGST): Alpha-, Mu-, Pi-, and Sigma-like
Dapma7bEVm003943	307	SFLD	SFLDG01205		AMPS.1
Dapma7bEVm003943	307	SFLD	SFLDS00019		Glutathione Transferase (cytosolic)
Dapma7bEVm003943	307	SUPERFAMILY	SSF47616	IPR036282	Glutathione S-transferase, C-terminal domain superfamily
Dapma7bEVm003943	307	SUPERFAMILY	SSF52833	IPR036249	Thioredoxin-like superfamily
Dapma7bEVm003998	1163	Coils	Coil
Dapma7bEVm003998	1163	Gene3D	G3DSA:2.130.10.10	IPR015943	WD40/YVTN repeat-like-containing domain superfamily	GO:0005515
Dapma7bEVm003998	1163	Gene3D	G3DSA:3.30.160.60
Dapma7bEVm003998	1163	MobiDBLite	mobidb-lite		consensus disorder prediction
Dapma7bEVm003998	1163	PANTHER	PTHR15052
Dapma7bEVm003998	1163	Pfam	PF00400	IPR001680	WD domain, G-beta repeat	GO:0005515
Dapma7bEVm003998	1163	ProSitePatterns	PS00678	IPR019775	Trp-Asp (WD) repeats signature.
Dapma7bEVm003998	1163	ProSiteProfiles	PS50082	IPR001680	Trp-Asp (WD) repeats profile.	GO:0005515
Dapma7bEVm003998	1163	ProSiteProfiles	PS50294	IPR017986	Trp-Asp (WD) repeats circular profile.	GO:0005515
Dapma7bEVm003998	1163	SMART	SM00320	IPR001680	WD40 repeat	GO:0005515
Dapma7bEVm003998	1163	SMART	SM00355	IPR013087	Zinc finger C2H2-type	GO:0003676
Dapma7bEVm003998	1163	SMART	SM00384	IPR017956	AT hook, DNA-binding motif	GO:0003677
Dapma7bEVm003998	1163	SUPERFAMILY	SSF50978	IPR036322	WD40-repeat-containing domain superfamily	GO:0005515
Dapma7bEVm004054	878	CDD	cd01679		RNR_I
Dapma7bEVm004054	878	Gene3D	G3DSA:3.20.70.20
Dapma7bEVm004054	878	PANTHER	PTHR11573
Dapma7bEVm004054	878	PANTHER	PTHR11573:SF6
Dapma7bEVm004054	878	Pfam	PF00317	IPR013509	Ribonucleotide reductase, all-alpha domain	GO:0004748|GO:0005524|GO:0006260|GO:0055114	KEGG: 00230+1.17.4.1|KEGG: 00240+1.17.4.1|KEGG: 00480+1.17.4.1|KEGG: 00983+1.17.4.1|MetaCyc: PWY-6545|MetaCyc: PWY-7184|MetaCyc: PWY-7198|MetaCyc: PWY-7210|MetaCyc: PWY-7220|MetaCyc: PWY-7222|MetaCyc: PWY-7226|MetaCyc: PWY-7227|Reactome: R-HSA-499943
Dapma7bEVm004054	878	Pfam	PF02867	IPR000788	Ribonucleotide reductase, barrel domain	GO:0006260|GO:0055114	KEGG: 00230+1.17.4.1|KEGG: 00240+1.17.4.1|KEGG: 00480+1.17.4.1|KEGG: 00983+1.17.4.1|MetaCyc: PWY-6545|MetaCyc: PWY-7184|MetaCyc: PWY-7198|MetaCyc: PWY-7210|MetaCyc: PWY-7220|MetaCyc: PWY-7222|MetaCyc: PWY-7226|MetaCyc: PWY-7227|Reactome: R-HSA-499943
Dapma7bEVm004054	878	Pfam	PF03477	IPR005144	ATP cone domain		Reactome: R-HSA-499943
Dapma7bEVm004054	878	PRINTS	PR01183	IPR000788	Ribonucleotide reductase large chain signature	GO:0006260|GO:0055114	KEGG: 00230+1.17.4.1|KEGG: 00240+1.17.4.1|KEGG: 00480+1.17.4.1|KEGG: 00983+1.17.4.1|MetaCyc: PWY-6545|MetaCyc: PWY-7184|MetaCyc: PWY-7198|MetaCyc: PWY-7210|MetaCyc: PWY-7220|MetaCyc: PWY-7222|MetaCyc: PWY-7226|MetaCyc: PWY-7227|Reactome: R-HSA-499943
Dapma7bEVm004054	878	ProSitePatterns	PS00089	IPR000788	Ribonucleotide reductase large subunit signature.	GO:0006260|GO:0055114	KEGG: 00230+1.17.4.1|KEGG: 00240+1.17.4.1|KEGG: 00480+1.17.4.1|KEGG: 00983+1.17.4.1|MetaCyc: PWY-6545|MetaCyc: PWY-7184|MetaCyc: PWY-7198|MetaCyc: PWY-7210|MetaCyc: PWY-7220|MetaCyc: PWY-7222|MetaCyc: PWY-7226|MetaCyc: PWY-7227|Reactome: R-HSA-499943
Dapma7bEVm004054	878	ProSiteProfiles	PS51161	IPR005144	ATP-cone domain profile.		Reactome: R-HSA-499943
Dapma7bEVm004054	878	SUPERFAMILY	SSF48168	IPR008926	Ribonucleotide reductase R1 subunit, N-terminal		KEGG: 00230+1.17.4.1|KEGG: 00240+1.17.4.1|KEGG: 00480+1.17.4.1|KEGG: 00983+1.17.4.1|MetaCyc: PWY-6545|MetaCyc: PWY-7184|MetaCyc: PWY-7198|MetaCyc: PWY-7210|MetaCyc: PWY-7220|MetaCyc: PWY-7222|MetaCyc: PWY-7226|MetaCyc: PWY-7227|Reactome: R-HSA-499943
Dapma7bEVm004054	878	SUPERFAMILY	SSF51998
Dapma7bEVm004054	878	TIGRFAM	TIGR02506	IPR013346	NrdE_NrdA: ribonucleoside-diphosphate reductase, alpha subunit	GO:0055114	KEGG: 00230+1.17.4.1|KEGG: 00240+1.17.4.1|KEGG: 00480+1.17.4.1|KEGG: 00983+1.17.4.1|MetaCyc: PWY-6545|MetaCyc: PWY-7184|MetaCyc: PWY-7198|MetaCyc: PWY-7210|MetaCyc: PWY-7220|MetaCyc: PWY-7222|MetaCyc: PWY-7226|MetaCyc: PWY-7227|Reactome: R-HSA-499943
Dapma7bEVm004175	540	CDD	cd05610	IPR037638	STKc_MASTL	GO:0004674	KEGG: 04150+2.7.11.1|KEGG: 04151+2.7.11.1|KEGG: 04714+2.7.11.1|KEGG: 04926+2.7.11.1|KEGG: 05165+2.7.11.1|Reactome: R-HSA-2465910
Dapma7bEVm004175	540	Gene3D	G3DSA:1.10.510.10
Dapma7bEVm004175	540	Gene3D	G3DSA:3.30.200.20
Dapma7bEVm004175	540	PANTHER	PTHR24356
Dapma7bEVm004175	540	PANTHER	PTHR24356:SF308
Dapma7bEVm004175	540	Pfam	PF00069	IPR000719	Protein kinase domain	GO:0004672|GO:0005524|GO:0006468
Dapma7bEVm004175	540	PIRSF	PIRSF000654
Dapma7bEVm004175	540	ProSitePatterns	PS00108	IPR008271	Serine/Threonine protein kinases active-site signature.	GO:0004672|GO:0006468
Dapma7bEVm004175	540	ProSiteProfiles	PS50011	IPR000719	Protein kinase domain profile.	GO:0004672|GO:0005524|GO:0006468
Dapma7bEVm004175	540	ProSiteProfiles	PS51285	IPR000961	AGC-kinase C-terminal domain profile.	GO:0004674|GO:0005524|GO:0006468
Dapma7bEVm004175	540	SMART	SM00220	IPR000719	Protein kinase domain	GO:0004672|GO:0005524|GO:0006468
Dapma7bEVm004175	540	SUPERFAMILY	SSF56112	IPR011009	Protein kinase-like domain superfamily
Dapma7bEVm004234	507	CDD	cd00060	IPR000253	FHA	GO:0005515
Dapma7bEVm004234	507	Gene3D	G3DSA:1.10.510.10
Dapma7bEVm004234	507	Gene3D	G3DSA:2.60.200.20
Dapma7bEVm004234	507	Gene3D	G3DSA:3.30.200.20
Dapma7bEVm004234	507	MobiDBLite	mobidb-lite		consensus disorder prediction
Dapma7bEVm004234	507	PANTHER	PTHR44167
Dapma7bEVm004234	507	Pfam	PF00069	IPR000719	Protein kinase domain	GO:0004672|GO:0005524|GO:0006468
Dapma7bEVm004234	507	Pfam	PF00498	IPR000253	FHA domain	GO:0005515
Dapma7bEVm004234	507	ProSitePatterns	PS00107	IPR017441	Protein kinases ATP-binding region signature.	GO:0005524
Dapma7bEVm004234	507	ProSitePatterns	PS00108	IPR008271	Serine/Threonine protein kinases active-site signature.	GO:0004672|GO:0006468
Dapma7bEVm004234	507	ProSiteProfiles	PS50006	IPR000253	Forkhead-associated (FHA) domain profile.	GO:0005515
Dapma7bEVm004234	507	ProSiteProfiles	PS50011	IPR000719	Protein kinase domain profile.	GO:0004672|GO:0005524|GO:0006468
Dapma7bEVm004234	507	SMART	SM00220	IPR000719	Protein kinase domain	GO:0004672|GO:0005524|GO:0006468
Dapma7bEVm004234	507	SMART	SM00240	IPR000253	Forkhead-associated (FHA) domain	GO:0005515
Dapma7bEVm004234	507	SUPERFAMILY	SSF49879	IPR008984	SMAD/FHA domain superfamily	GO:0005515
Dapma7bEVm004234	507	SUPERFAMILY	SSF56112	IPR011009	Protein kinase-like domain superfamily
Dapma7bEVm004508	1450	Coils	Coil
Dapma7bEVm004508	1450	Gene3D	G3DSA:3.40.850.10	IPR036961	Kinesin motor domain superfamily
Dapma7bEVm004508	1450	MobiDBLite	mobidb-lite		consensus disorder prediction
Dapma7bEVm004508	1450	PANTHER	PTHR24115	IPR027640	Kinesin-like protein	GO:0003777|GO:0007018	Reactome: R-HSA-6811434|Reactome: R-HSA-983189
Dapma7bEVm004508	1450	PANTHER	PTHR24115:SF600
Dapma7bEVm004508	1450	Pfam	PF00225	IPR001752	Kinesin motor domain	GO:0003777|GO:0005524|GO:0007018|GO:0008017	Reactome: R-HSA-6811434|Reactome: R-HSA-983189
Dapma7bEVm004508	1450	PRINTS	PR00380	IPR001752	Kinesin heavy chain signature	GO:0003777|GO:0005524|GO:0007018|GO:0008017	Reactome: R-HSA-6811434|Reactome: R-HSA-983189
Dapma7bEVm004508	1450	ProSiteProfiles	PS50067	IPR001752	Kinesin motor domain profile.	GO:0003777|GO:0005524|GO:0007018|GO:0008017	Reactome: R-HSA-6811434|Reactome: R-HSA-983189
Dapma7bEVm004508	1450	SMART	SM00129	IPR001752	Kinesin motor domain	GO:0003777|GO:0005524|GO:0007018|GO:0008017	Reactome: R-HSA-6811434|Reactome: R-HSA-983189
Dapma7bEVm004508	1450	SUPERFAMILY	SSF52540	IPR027417	P-loop containing nucleoside triphosphate hydrolase
Dapma7bEVm004514	1271	Coils	Coil
Dapma7bEVm004514	1271	Gene3D	G3DSA:1.10.510.10
Dapma7bEVm004514	1271	Gene3D	G3DSA:1.25.40.430
Dapma7bEVm004514	1271	MobiDBLite	mobidb-lite		consensus disorder prediction
Dapma7bEVm004514	1271	PANTHER	PTHR14030	IPR015661	Mitotic spindle checkpoint protein Bub1/Mad3	GO:0007094	Reactome: R-HSA-141444|Reactome: R-HSA-2467813|Reactome: R-HSA-2500257|Reactome: R-HSA-5663220|Reactome: R-HSA-68877
Dapma7bEVm004514	1271	Pfam	PF00069	IPR000719	Protein kinase domain	GO:0004672|GO:0005524|GO:0006468
Dapma7bEVm004514	1271	Pfam	PF08311	IPR013212	Mad3/BUB1 homology region 1		Reactome: R-HSA-141444|Reactome: R-HSA-2467813|Reactome: R-HSA-2500257|Reactome: R-HSA-5663220|Reactome: R-HSA-68877
Dapma7bEVm004514	1271	ProSitePatterns	PS00107	IPR017441	Protein kinases ATP-binding region signature.	GO:0005524
Dapma7bEVm004514	1271	ProSitePatterns	PS00108	IPR008271	Serine/Threonine protein kinases active-site signature.	GO:0004672|GO:0006468
Dapma7bEVm004514	1271	ProSiteProfiles	PS50011	IPR000719	Protein kinase domain profile.	GO:0004672|GO:0005524|GO:0006468
Dapma7bEVm004514	1271	ProSiteProfiles	PS51489	IPR013212	BUB1 N-terminal domain profile.		Reactome: R-HSA-141444|Reactome: R-HSA-2467813|Reactome: R-HSA-2500257|Reactome: R-HSA-5663220|Reactome: R-HSA-68877
Dapma7bEVm004514	1271	SMART	SM00220	IPR000719	Protein kinase domain	GO:0004672|GO:0005524|GO:0006468
Dapma7bEVm004514	1271	SMART	SM00777	IPR013212	Mad3/Bub1 homology region 1		Reactome: R-HSA-141444|Reactome: R-HSA-2467813|Reactome: R-HSA-2500257|Reactome: R-HSA-5663220|Reactome: R-HSA-68877
Dapma7bEVm004514	1271	SUPERFAMILY	SSF56112	IPR011009	Protein kinase-like domain superfamily
Dapma7bEVm004529	1098	Gene3D	G3DSA:2.70.150.10
Dapma7bEVm004529	1098	PANTHER	PTHR24093
Dapma7bEVm004529	1098	PANTHER	PTHR24093:SF373
Dapma7bEVm004529	1098	SUPERFAMILY	SSF81665	IPR023298	P-type ATPase, transmembrane domain superfamily		Reactome: R-HSA-936837
Dapma7bEVm004613	677	CDD	cd01769		UBL
Dapma7bEVm004613	677	CDD	cd14413		UBA_FAF1
Dapma7bEVm004613	677	Coils	Coil
Dapma7bEVm004613	677	Gene3D	G3DSA:1.10.8.10
Dapma7bEVm004613	677	Gene3D	G3DSA:3.10.20.90
Dapma7bEVm004613	677	Gene3D	G3DSA:3.40.30.10
Dapma7bEVm004613	677	MobiDBLite	mobidb-lite		consensus disorder prediction
Dapma7bEVm004613	677	PANTHER	PTHR23322
Dapma7bEVm004613	677	PANTHER	PTHR23322:SF52
Dapma7bEVm004613	677	Pfam	PF00789	IPR001012	UBX domain	GO:0005515
Dapma7bEVm004613	677	Pfam	PF14555		UBA-like domain
Dapma7bEVm004613	677	ProSiteProfiles	PS50033	IPR001012	UBX domain profile.	GO:0005515
Dapma7bEVm004613	677	SMART	SM00594	IPR006577	UAS
Dapma7bEVm004613	677	SUPERFAMILY	SSF52833	IPR036249	Thioredoxin-like superfamily
Dapma7bEVm004613	677	SUPERFAMILY	SSF54236	IPR029071	Ubiquitin-like domain superfamily
Dapma7bEVm004631	619	Coils	Coil
Dapma7bEVm004631	619	Gene3D	G3DSA:1.10.418.30	IPR038273	Ndc80 domain superfamily		Reactome: R-HSA-141444|Reactome: R-HSA-2467813|Reactome: R-HSA-2500257|Reactome: R-HSA-5663220|Reactome: R-HSA-68877
Dapma7bEVm004631	619	MobiDBLite	mobidb-lite		consensus disorder prediction
Dapma7bEVm004631	619	PANTHER	PTHR10643	IPR005550	Kinetochore protein Ndc80		Reactome: R-HSA-141444|Reactome: R-HSA-2467813|Reactome: R-HSA-2500257|Reactome: R-HSA-5663220|Reactome: R-HSA-68877
Dapma7bEVm004631	619	Pfam	PF03801	IPR005550	HEC/Ndc80p family		Reactome: R-HSA-141444|Reactome: R-HSA-2467813|Reactome: R-HSA-2500257|Reactome: R-HSA-5663220|Reactome: R-HSA-68877
Dapma7bEVm004676	567	CDD	cd06862		PX_SNX9_18_like
Dapma7bEVm004676	567	CDD	cd07626		BAR_SNX9_like
Dapma7bEVm004676	567	CDD	cd11763		SH3_SNX9_like
Dapma7bEVm004676	567	Gene3D	G3DSA:1.20.1270.60	IPR027267	AH/BAR domain superfamily
Dapma7bEVm004676	567	Gene3D	G3DSA:2.30.30.40
Dapma7bEVm004676	567	Gene3D	G3DSA:3.30.1520.10	IPR036871	PX domain superfamily	GO:0035091
Dapma7bEVm004676	567	PANTHER	PTHR10555	IPR039358	Sorting nexin-like
Dapma7bEVm004676	567	PANTHER	PTHR10555:SF209
Dapma7bEVm004676	567	Pfam	PF00787	IPR001683	PX domain	GO:0035091
Dapma7bEVm004676	567	Pfam	PF10456	IPR019497	WASP-binding domain of Sorting nexin protein
Dapma7bEVm004676	567	Pfam	PF14604	IPR001452	Variant SH3 domain	GO:0005515
Dapma7bEVm004676	567	PIRSF	PIRSF027744	IPR014536	Sorting nexin 9 family	GO:0000278|GO:0015031
Dapma7bEVm004676	567	PRINTS	PR00452	IPR001452	SH3 domain signature	GO:0005515
Dapma7bEVm004676	567	ProSiteProfiles	PS50002	IPR001452	Src homology 3 (SH3) domain profile.	GO:0005515
Dapma7bEVm004676	567	ProSiteProfiles	PS50195	IPR001683	PX domain profile.	GO:0035091
Dapma7bEVm004676	567	SMART	SM00312	IPR001683	Phox homologous domain	GO:0035091
Dapma7bEVm004676	567	SMART	SM00326	IPR001452	SH3 domain	GO:0005515
Dapma7bEVm004676	567	SUPERFAMILY	SSF50044	IPR036028	SH3-like domain superfamily	GO:0005515
Dapma7bEVm004676	567	SUPERFAMILY	SSF64268	IPR036871	PX domain superfamily	GO:0035091
Dapma7bEVm004737	549	CDD	cd04725		OMP_decarboxylase_like
Dapma7bEVm004737	549	CDD	cd06223	IPR000836	PRTases_typeI	GO:0009116
Dapma7bEVm004737	549	Gene3D	G3DSA:3.20.20.70	IPR013785	Aldolase-type TIM barrel	GO:0003824
Dapma7bEVm004737	549	Gene3D	G3DSA:3.40.50.2020
Dapma7bEVm004737	549	Hamap	MF_01208	IPR023031	Orotate phosphoribosyltransferase [pyrE].	GO:0004588|GO:0006221	KEGG: 00240+2.4.2.10|KEGG: 00983+2.4.2.10|MetaCyc: PWY-5686|MetaCyc: PWY-7790|MetaCyc: PWY-7791|Reactome: R-HSA-500753
Dapma7bEVm004737	549	PANTHER	PTHR19278
Dapma7bEVm004737	549	PANTHER	PTHR19278:SF39
Dapma7bEVm004737	549	Pfam	PF00156	IPR000836	Phosphoribosyl transferase domain	GO:0009116
Dapma7bEVm004737	549	Pfam	PF00215	IPR001754	Orotidine 5'-phosphate decarboxylase / HUMPS family	GO:0004590|GO:0006207	KEGG: 00240+4.1.1.23|MetaCyc: PWY-5686|MetaCyc: PWY-7790|MetaCyc: PWY-7791|Reactome: R-HSA-500753
Dapma7bEVm004737	549	ProSitePatterns	PS00156	IPR018089	Orotidine 5'-phosphate decarboxylase active site.	GO:0004590|GO:0006207	KEGG: 00240+4.1.1.23|MetaCyc: PWY-5686|MetaCyc: PWY-7790|MetaCyc: PWY-7791|Reactome: R-HSA-500753
Dapma7bEVm004737	549	SMART	SM00934	IPR001754	Orotidine 5'-phosphate decarboxylase domain	GO:0004590|GO:0006207	KEGG: 00240+4.1.1.23|MetaCyc: PWY-5686|MetaCyc: PWY-7790|MetaCyc: PWY-7791|Reactome: R-HSA-500753
Dapma7bEVm004737	549	SUPERFAMILY	SSF51366	IPR011060	Ribulose-phosphate binding barrel	GO:0003824|GO:0008152
Dapma7bEVm004737	549	SUPERFAMILY	SSF53271	IPR029057	Phosphoribosyltransferase-like
Dapma7bEVm004737	549	TIGRFAM	TIGR00336	IPR004467	pyrE: orotate phosphoribosyltransferase	GO:0004588	KEGG: 00240+2.4.2.10|KEGG: 00983+2.4.2.10|MetaCyc: PWY-5686|MetaCyc: PWY-7790|MetaCyc: PWY-7791|Reactome: R-HSA-500753
Dapma7bEVm004737	549	TIGRFAM	TIGR01740	IPR014732	pyrF: orotidine 5'-phosphate decarboxylase	GO:0004590|GO:0044205	KEGG: 00240+4.1.1.23|MetaCyc: PWY-5686|MetaCyc: PWY-7790|MetaCyc: PWY-7791|Reactome: R-HSA-500753
Dapma7bEVm004888	398	Gene3D	G3DSA:2.60.120.430
Dapma7bEVm004888	398	MobiDBLite	mobidb-lite		consensus disorder prediction
Dapma7bEVm004888	398	PANTHER	PTHR13460	IPR039155	Malectin	GO:0030246	Reactome: R-HSA-532668|Reactome: R-HSA-6798695
Dapma7bEVm004888	398	Pfam	PF11721	IPR021720	Di-glucose binding within endoplasmic reticulum		Reactome: R-HSA-532668|Reactome: R-HSA-6798695
Dapma7bEVm004941	221	CDD	cd03016		PRX_1cys
Dapma7bEVm004941	221	Gene3D	G3DSA:3.30.1020.10
Dapma7bEVm004941	221	Gene3D	G3DSA:3.40.30.10
Dapma7bEVm004941	221	PANTHER	PTHR43503
Dapma7bEVm004941	221	PANTHER	PTHR43503:SF4
Dapma7bEVm004941	221	Pfam	PF00578	IPR000866	AhpC/TSA family	GO:0016209|GO:0016491|GO:0055114	KEGG: 00480+1.11.1.15|Reactome: R-HSA-3299685
Dapma7bEVm004941	221	Pfam	PF10417	IPR019479	C-terminal domain of 1-Cys peroxiredoxin	GO:0051920|GO:0055114	KEGG: 00480+1.11.1.15|Reactome: R-HSA-3299685
Dapma7bEVm004941	221	PIRSF	PIRSF000239	IPR024706	Peroxiredoxin, AhpC-type		KEGG: 00480+1.11.1.15|Reactome: R-HSA-3299685
Dapma7bEVm004941	221	ProSiteProfiles	PS51352	IPR013766	Thioredoxin domain profile.	GO:0045454
Dapma7bEVm004941	221	SUPERFAMILY	SSF52833	IPR036249
Dapma7bEVm005016	1149	CDD	cd15566		PHD3_NSD
Dapma7bEVm005016	1149	CDD	cd15567		PHD4_NSD
Dapma7bEVm005016	1149	CDD	cd15568		PHD5_NSD
Dapma7bEVm005016	1149	Coils	Coil
Dapma7bEVm005016	1149	Gene3D	G3DSA:2.170.270.10
Dapma7bEVm005016	1149	Gene3D	G3DSA:2.30.30.140
Dapma7bEVm005016	1149	Gene3D	G3DSA:3.30.40.10	IPR013083	Zinc finger, RING/FYVE/PHD-type
Dapma7bEVm005016	1149	MobiDBLite	mobidb-lite		consensus disorder prediction
Dapma7bEVm005016	1149	PANTHER	PTHR22884
Dapma7bEVm005016	1149	PANTHER	PTHR22884:SF293
Dapma7bEVm005016	1149	Pfam	PF00855	IPR000313	PWWP domain
Dapma7bEVm005016	1149	Pfam	PF00856	IPR001214	SET domain	GO:0005515
Dapma7bEVm005016	1149	ProSitePatterns	PS01359	IPR019786	Zinc finger PHD-type signature.
Dapma7bEVm005016	1149	ProSiteProfiles	PS50016	IPR019787	Zinc finger PHD-type profile.
Dapma7bEVm005016	1149	ProSiteProfiles	PS50280	IPR001214	SET domain profile.	GO:0005515
Dapma7bEVm005016	1149	ProSiteProfiles	PS50812	IPR000313	PWWP domain profile.
Dapma7bEVm005016	1149	ProSiteProfiles	PS50868	IPR003616	Post-SET domain profile.		KEGG: 00310+2.1.1.43|Reactome: R-HSA-3214841
Dapma7bEVm005016	1149	ProSiteProfiles	PS51215	IPR006560	AWS domain profile.	GO:0005634|GO:0018024	KEGG: 00310+2.1.1.43|Reactome: R-HSA-3214841
Dapma7bEVm005016	1149	SMART	SM00249	IPR001965	Zinc finger, PHD-type
Dapma7bEVm005016	1149	SMART	SM00293	IPR000313	PWWP domain
Dapma7bEVm005016	1149	SMART	SM00317	IPR001214	SET domain	GO:0005515
Dapma7bEVm005016	1149	SMART	SM00508	IPR003616	Post-SET domain		KEGG: 00310+2.1.1.43|Reactome: R-HSA-3214841
Dapma7bEVm005016	1149	SMART	SM00570	IPR006560	AWS domain	GO:0005634|GO:0018024	KEGG: 00310+2.1.1.43|Reactome: R-HSA-3214841
Dapma7bEVm005016	1149	SUPERFAMILY	SSF57903	IPR011011	Zinc finger, FYVE/PHD-type
Dapma7bEVm005016	1149	SUPERFAMILY	SSF63748
Dapma7bEVm005016	1149	SUPERFAMILY	SSF82199
Dapma7bEVm005023	980	CDD	cd00044	IPR001300	CysPc	GO:0004198|GO:0005622|GO:0006508	Reactome: R-HSA-1474228
Dapma7bEVm005023	980	Gene3D	G3DSA:2.20.28.140
Dapma7bEVm005023	980	Gene3D	G3DSA:3.90.70.10
Dapma7bEVm005023	980	Gene3D	G3DSA:4.10.1060.10
Dapma7bEVm005023	980	MobiDBLite	mobidb-lite		consensus disorder prediction
Dapma7bEVm005023	980	PANTHER	PTHR10183
Dapma7bEVm005023	980	PANTHER	PTHR10183:SF294
Dapma7bEVm005023	980	Pfam	PF00641	IPR001876	Zn-finger in Ran binding protein and others
Dapma7bEVm005023	980	Pfam	PF00648	IPR001300	Calpain family cysteine protease	GO:0004198|GO:0005622|GO:0006508	Reactome: R-HSA-1474228
Dapma7bEVm005023	980	PRINTS	PR00704	IPR022684	Calpain cysteine protease (C2) family signature	GO:0004198|GO:0005622|GO:0006508	Reactome: R-HSA-1474228
Dapma7bEVm005023	980	ProSitePatterns	PS00139	IPR000169	Eukaryotic thiol (cysteine) proteases cysteine active site.
Dapma7bEVm005023	980	ProSitePatterns	PS01358	IPR001876	Zinc finger RanBP2-type signature.
Dapma7bEVm005023	980	ProSiteProfiles	PS50199	IPR001876	Zinc finger RanBP2 type profile.
Dapma7bEVm005023	980	ProSiteProfiles	PS50203	IPR001300	Cysteine proteinase, calpain-type, catalytic domain profile.	GO:0004198|GO:0005622|GO:0006508	Reactome: R-HSA-1474228
Dapma7bEVm005023	980	SMART	SM00230	IPR001300	Peptidase C2, calpain, catalytic domain	GO:0004198|GO:0005622|GO:0006508	Reactome: R-HSA-1474228
Dapma7bEVm005023	980	SMART	SM00547	IPR001876	Zinc finger, RanBP2-type
Dapma7bEVm005023	980	SUPERFAMILY	SSF54001	IPR038765	Papain-like cysteine peptidase superfamily
Dapma7bEVm005023	980	SUPERFAMILY	SSF90209	IPR036443	Zinc finger, RanBP2-type superfamily
Dapma7bEVm005087	695	Coils	Coil
Dapma7bEVm005087	695	Gene3D	G3DSA:1.10.510.10
Dapma7bEVm005087	695	Gene3D	G3DSA:3.30.200.20
Dapma7bEVm005087	695	MobiDBLite	mobidb-lite		consensus disorder prediction
Dapma7bEVm005087	695	PANTHER	PTHR43671
Dapma7bEVm005087	695	Pfam	PF00069	IPR000719	Protein kinase domain	GO:0004672|GO:0005524|GO:0006468
Dapma7bEVm005087	695	ProSiteProfiles	PS50011	IPR000719	Protein kinase domain profile.	GO:0004672|GO:0005524|GO:0006468
Dapma7bEVm005087	695	SUPERFAMILY	SSF56112	IPR011009	Protein kinase-like domain superfamily
Dapma7bEVm005254	403	CDD	cd07841		STKc_CDK7
Dapma7bEVm005254	403	Coils	Coil
Dapma7bEVm005254	403	Gene3D	G3DSA:1.10.510.10
Dapma7bEVm005254	403	Gene3D	G3DSA:3.30.200.20
Dapma7bEVm005254	403	PANTHER	PTHR24056
Dapma7bEVm005254	403	PANTHER	PTHR24056:SF0	IPR037770	Cyclin-dependent kinase 7	GO:0005675|GO:0008353|GO:0070985	Reactome: R-HSA-112382|Reactome: R-HSA-113418|Reactome: R-HSA-167152|Reactome: R-HSA-167158|Reactome: R-HSA-167160|Reactome: R-HSA-167161|Reactome: R-HSA-167162|Reactome: R-HSA-167172|Reactome: R-HSA-167200|Reactome: R-HSA-167246|Reactome: R-HSA-427413|Reactome: R-HSA-5696395|Reactome: R-HSA-674695|Reactome: R-HSA-6781823|Reactome: R-HSA-6781827|Reactome: R-HSA-6782135|Reactome: R-HSA-6782210|Rea…
Dapma7bEVm005254	403	Pfam	PF00069	IPR000719	Protein kinase domain	GO:0004672|GO:0005524|GO:0006468
Dapma7bEVm005254	403	ProSitePatterns	PS00107	IPR017441	Protein kinases ATP-binding region signature.	GO:0005524
Dapma7bEVm005254	403	ProSiteProfiles	PS50011	IPR000719	Protein kinase domain profile.	GO:0004672|GO:0005524|GO:0006468
Dapma7bEVm005254	403	SUPERFAMILY	SSF56112	IPR011009	Protein kinase-like domain superfamily
Dapma7bEVm005470	852	CDD	cd00009		AAA
Dapma7bEVm005470	852	CDD	cd08768	IPR015163	Cdc6_C		Reactome: R-HSA-176187|Reactome: R-HSA-539107|Reactome: R-HSA-68689|Reactome: R-HSA-68827|Reactome: R-HSA-68867|Reactome: R-HSA-68949|Reactome: R-HSA-68962
Dapma7bEVm005470	852	Gene3D	G3DSA:2.30.30.490
Dapma7bEVm005470	852	Gene3D	G3DSA:3.40.50.300
Dapma7bEVm005470	852	MobiDBLite	mobidb-lite		consensus disorder prediction
Dapma7bEVm005470	852	PANTHER	PTHR10763
Dapma7bEVm005470	852	PANTHER	PTHR10763:SF23	IPR020793	Origin recognition complex, subunit 1		Reactome: R-HSA-113507|Reactome: R-HSA-176187|Reactome: R-HSA-539107|Reactome: R-HSA-68616|Reactome: R-HSA-68689|Reactome: R-HSA-68827|Reactome: R-HSA-68867|Reactome: R-HSA-68949|Reactome: R-HSA-68962
Dapma7bEVm005470	852	Pfam	PF00004	IPR003959	ATPase family associated with various cellular activities (AAA)	GO:0005524
Dapma7bEVm005470	852	Pfam	PF01426	IPR001025	BAH domain	GO:0003682
Dapma7bEVm005470	852	Pfam	PF09079	IPR015163	CDC6, C terminal winged helix domain		Reactome: R-HSA-176187|Reactome: R-HSA-539107|Reactome: R-HSA-68689|Reactome: R-HSA-68827|Reactome: R-HSA-68867|Reactome: R-HSA-68949|Reactome: R-HSA-68962
Dapma7bEVm005470	852	ProSiteProfiles	PS51038	IPR001025	BAH domain profile.	GO:0003682
Dapma7bEVm005470	852	SMART	SM00382	IPR003593	AAA+ ATPase domain
Dapma7bEVm005470	852	SMART	SM00439	IPR001025	Bromo adjacent homology (BAH) domain	GO:0003682
Dapma7bEVm005470	852	SUPERFAMILY	SSF52540	IPR027417	P-loop containing nucleoside triphosphate hydrolase
Dapma7bEVm005660	335	CDD	cd00032	IPR015917	Peptidase C14A, caspase catalytic domain	GO:0008234
Dapma7bEVm005660	335	Gene3D	G3DSA:3.30.70.1470
Dapma7bEVm005660	335	Gene3D	G3DSA:3.40.50.1460
Dapma7bEVm005660	335	MobiDBLite	mobidb-lite		consensus disorder prediction
Dapma7bEVm005660	335	PANTHER	PTHR10454
Dapma7bEVm005660	335	PANTHER	PTHR10454:SF205
Dapma7bEVm005660	335	Pfam	PF00656		Caspase domain
Dapma7bEVm005660	335	PIRSF	PIRSF038001
Dapma7bEVm005660	335	PRINTS	PR00376	IPR015917	Interleukin-1B converting enzyme signature	GO:0008234
Dapma7bEVm005660	335	ProSitePatterns	PS01121	IPR016129	Caspase family histidine active site.
Dapma7bEVm005660	335	ProSitePatterns	PS01122	IPR033139	Caspase family cysteine active site.
Dapma7bEVm005660	335	ProSiteProfiles	PS50207	IPR002138	Caspase family p10 domain profile.	GO:0004197|GO:0006508
Dapma7bEVm005660	335	ProSiteProfiles	PS50208	IPR001309	Caspase family p20 domain profile.	GO:0004197|GO:0006508
Dapma7bEVm005660	335	SMART	SM00115	IPR015917	Peptidase C14A, caspase catalytic domain	GO:0008234
Dapma7bEVm005660	335	SUPERFAMILY	SSF52129	IPR029030	Caspase-like domain superfamily
Dapma7bEVm005785	189	Coils	Coil
Dapma7bEVm005785	189	MobiDBLite	mobidb-lite		consensus disorder prediction
Dapma7bEVm005785	189	PANTHER	PTHR24115	IPR027640	Kinesin-like protein	GO:0003777|GO:0007018	Reactome: R-HSA-6811434|Reactome: R-HSA-983189
Dapma7bEVm005785	189	PANTHER	PTHR24115:SF380
Dapma7bEVm005845	818	MobiDBLite	mobidb-lite		consensus disorder prediction
Dapma7bEVm005845	818	PANTHER	PTHR21579
Dapma7bEVm005845	818	PANTHER	PTHR21579:SF13
Dapma7bEVm005877	570	Gene3D	G3DSA:1.20.1420.30
Dapma7bEVm005877	570	MobiDBLite	mobidb-lite		consensus disorder prediction
Dapma7bEVm005877	570	PANTHER	PTHR10846	IPR004481	Sodium/potassium/calcium exchanger		Reactome: R-HSA-425561
Dapma7bEVm005877	570	PANTHER	PTHR10846:SF57
Dapma7bEVm005877	570	Pfam	PF01699	IPR004837	Sodium/calcium exchanger protein	GO:0016021|GO:0055085	Reactome: R-HSA-425561
Dapma7bEVm005877	570	TIGRFAM	TIGR00367	IPR004481	TIGR00367: K+-dependent Na+/Ca+ exchanger homolog		Reactome: R-HSA-425561
Dapma7bEVm006048	316	PANTHER	PTHR31040	IPR033580	Nurim-like
Dapma7bEVm006120	308	Coils	Coil
Dapma7bEVm006137	169	Gene3D	G3DSA:3.40.1650.10	IPR023750	RbsD-like superfamily	GO:0005996|GO:0016853|GO:0048029	Reactome: R-HSA-6787639
Dapma7bEVm006137	169	PANTHER	PTHR31690
Dapma7bEVm006137	169	PANTHER	PTHR31690:SF4
Dapma7bEVm006137	169	Pfam	PF05025	IPR007721	RbsD / FucU transport protein family	GO:0005996|GO:0016853|GO:0048029	Reactome: R-HSA-6787639
Dapma7bEVm006137	169	SUPERFAMILY	SSF102546	IPR023750	RbsD-like superfamily	GO:0005996|GO:0016853|GO:0048029	Reactome: R-HSA-6787639
Dapma7bEVm006363	319	Coils	Coil
Dapma7bEVm006363	319	Gene3D	G3DSA:3.30.40.10	IPR013083	Zinc finger, RING/FYVE/PHD-type
Dapma7bEVm006363	319	PANTHER	PTHR15067
Dapma7bEVm006363	319	Pfam	PF13639	IPR001841	Ring finger domain
Dapma7bEVm006363	319	ProSitePatterns	PS00518	IPR017907	Zinc finger RING-type signature.
Dapma7bEVm006363	319	ProSiteProfiles	PS50089	IPR001841	Zinc finger RING-type profile.
Dapma7bEVm006363	319	SMART	SM00184	IPR001841	Zinc finger, RING-type
Dapma7bEVm006363	319	SUPERFAMILY	SSF57850
Dapma7bEVm006410	189	CDD	cd00195	IPR000608	UBCc		Reactome: R-HSA-983168
Dapma7bEVm006410	189	Gene3D	G3DSA:3.10.110.10	IPR016135	Ubiquitin-conjugating enzyme/RWD-like
Dapma7bEVm006410	189	PANTHER	PTHR44189
Dapma7bEVm006410	189	Pfam	PF00179	IPR000608	Ubiquitin-conjugating enzyme		Reactome: R-HSA-983168
Dapma7bEVm006410	189	ProSitePatterns	PS00183	IPR023313	Ubiquitin-conjugating enzymes active site.		MetaCyc: PWY-7511|Reactome: R-HSA-983168
Dapma7bEVm006410	189	ProSiteProfiles	PS50127	IPR000608	Ubiquitin-conjugating enzymes family profile.		Reactome: R-HSA-983168
Dapma7bEVm006410	189	SMART	SM00212
Dapma7bEVm006410	189	SUPERFAMILY	SSF54495	IPR016135	Ubiquitin-conjugating enzyme/RWD-like
Dapma7bEVm006555	365	CDD	cd00066	IPR001019	G-alpha	GO:0003924|GO:0007186|GO:0019001|GO:0031683
Dapma7bEVm006555	365	Gene3D	G3DSA:1.10.400.10	IPR011025	G protein alpha subunit, helical insertion	GO:0007165
Dapma7bEVm006555	365	Gene3D	G3DSA:3.40.50.300
Dapma7bEVm006555	365	PANTHER	PTHR10218	IPR001019	Guanine nucleotide binding protein (G-protein), alpha subunit	GO:0003924|GO:0007186|GO:0019001|GO:0031683
Dapma7bEVm006555	365	PANTHER	PTHR10218:SF205
Dapma7bEVm006555	365	Pfam	PF00503	IPR001019	G-protein alpha subunit	GO:0003924|GO:0007186|GO:0019001|GO:0031683
Dapma7bEVm006555	365	PRINTS	PR00318	IPR001019	Alpha G protein (transducin) signature	GO:0003924|GO:0007186|GO:0019001|GO:0031683
Dapma7bEVm006555	365	PRINTS	PR00440	IPR000469	G protein alpha subunit group 12 signature	GO:0001664|GO:0003924|GO:0007186|GO:0007266	Reactome: R-HSA-416482|Reactome: R-HSA-456926
Dapma7bEVm006555	365	SMART	SM00275	IPR001019	Guanine nucleotide binding protein (G-protein), alpha subunit	GO:0003924|GO:0007186|GO:0019001|GO:0031683
Dapma7bEVm006555	365	SUPERFAMILY	SSF47895	IPR011025	G protein alpha subunit, helical insertion	GO:0007165
Dapma7bEVm006555	365	SUPERFAMILY	SSF52540	IPR027417	P-loop containing nucleoside triphosphate hydrolase
Dapma7bEVm006789	432	Gene3D	G3DSA:3.80.10.10	IPR032675	Leucine-rich repeat domain superfamily
Dapma7bEVm006789	432	PANTHER	PTHR44320
Dapma7bEVm006789	432	Pfam	PF12937	IPR001810	F-box-like	GO:0005515
Dapma7bEVm006789	432	Pfam	PF13516	IPR001611	Leucine Rich repeat	GO:0005515
Dapma7bEVm006789	432	ProSiteProfiles	PS50181	IPR001810	F-box domain profile.	GO:0005515
Dapma7bEVm006789	432	SMART	SM00256	IPR001810	F-box domain	GO:0005515
Dapma7bEVm006789	432	SMART	SM00367	IPR006553	Leucine-rich repeat, cysteine-containing subtype
Dapma7bEVm006789	432	SUPERFAMILY	SSF52047
Dapma7bEVm006789	432	SUPERFAMILY	SSF81383	IPR036047	F-box-like domain superfamily	GO:0005515
Dapma7bEVm007233	547	CDD	cd00024	IPR000953	CHROMO
Dapma7bEVm007233	547	Gene3D	G3DSA:2.170.270.10
Dapma7bEVm007233	547	Gene3D	G3DSA:2.40.50.40
Dapma7bEVm007233	547	MobiDBLite	mobidb-lite		consensus disorder prediction
Dapma7bEVm007233	547	PANTHER	PTHR22884
Dapma7bEVm007233	547	PANTHER	PTHR22884:SF284
Dapma7bEVm007233	547	Pfam	PF00385	IPR023780	Chromo (CHRromatin Organisation MOdifier) domain
Dapma7bEVm007233	547	Pfam	PF00856	IPR001214	SET domain	GO:0005515
Dapma7bEVm007233	547	Pfam	PF05033	IPR007728	Pre-SET motif	GO:0005634|GO:0008270|GO:0018024|GO:0034968	KEGG: 00310+2.1.1.43|Reactome: R-HSA-3214841
Dapma7bEVm007233	547	PIRSF	PIRSF009343	IPR011381	Histone H3-K9 methyltransferase	GO:0005634|GO:0018024|GO:0034968	KEGG: 00310+2.1.1.43|Reactome: R-HSA-3214841
Dapma7bEVm007233	547	ProSiteProfiles	PS50013	IPR000953	Chromo and chromo shadow domain profile.
Dapma7bEVm007233	547	ProSiteProfiles	PS50280	IPR001214	SET domain profile.	GO:0005515
Dapma7bEVm007233	547	ProSiteProfiles	PS50867	IPR007728	Pre-SET domain profile.	GO:0005634|GO:0008270|GO:0018024|GO:0034968	KEGG: 00310+2.1.1.43|Reactome: R-HSA-3214841
Dapma7bEVm007233	547	SMART	SM00298	IPR000953	Chromo/chromo shadow domain
Dapma7bEVm007233	547	SMART	SM00317	IPR001214	SET domain	GO:0005515
Dapma7bEVm007233	547	SMART	SM00468	IPR007728	Pre-SET domain	GO:0005634|GO:0008270|GO:0018024|GO:0034968	KEGG: 00310+2.1.1.43|Reactome: R-HSA-3214841
Dapma7bEVm007233	547	SUPERFAMILY	SSF54160	IPR016197	Chromo-like domain superfamily
Dapma7bEVm007233	547	SUPERFAMILY	SSF82199
Dapma7bEVm007366	177	CDD	cd00051	IPR002048	EF-hand domain	GO:0005509
Dapma7bEVm007366	177	Gene3D	G3DSA:1.10.238.10
Dapma7bEVm007366	177	PANTHER	PTHR23055
Dapma7bEVm007366	177	PANTHER	PTHR23055:SF92
Dapma7bEVm007366	177	Pfam	PF00036	IPR002048	EF hand	GO:0005509
Dapma7bEVm007366	177	Pfam	PF13202	IPR002048	EF hand	GO:0005509
Dapma7bEVm007366	177	PRINTS	PR00450		Recoverin family signature
Dapma7bEVm007366	177	ProSitePatterns	PS00018	IPR018247	EF-hand calcium-binding domain.
Dapma7bEVm007366	177	ProSiteProfiles	PS50222	IPR002048	EF-hand calcium-binding domain profile.	GO:0005509
Dapma7bEVm007366	177	SMART	SM00054	IPR002048	EF-hand domain	GO:0005509
Dapma7bEVm007366	177	SUPERFAMILY	SSF47473	IPR011992	EF-hand domain pair
Dapma7bEVm007449	430	Coils	Coil
Dapma7bEVm007449	430	Gene3D	G3DSA:3.90.550.50
Dapma7bEVm007449	430	MobiDBLite	mobidb-lite		consensus disorder prediction
Dapma7bEVm007449	430	PANTHER	PTHR23033
Dapma7bEVm007449	430	PANTHER	PTHR23033:SF9	IPR026842	Glycoprotein-N-acetylgalactosamine 3-beta-galactosyltransferase 1	GO:0016263|GO:0016266	KEGG: 00512+2.4.1.122|MetaCyc: PWY-7290|MetaCyc: PWY-7433|Reactome: R-HSA-913709
Dapma7bEVm007449	430	Pfam	PF02434	IPR003378	Fringe-like	GO:0016020|GO:0016757
Dapma7bEVm007510	238	Coils	Coil
Dapma7bEVm007510	238	Gene3D	G3DSA:3.30.40.10	IPR013083	Zinc finger, RING/FYVE/PHD-type
Dapma7bEVm007510	238	PANTHER	PTHR23012	IPR033275	E3 ubiquitin-protein ligase MARCH-like		MetaCyc: PWY-7511
Dapma7bEVm007510	238	PANTHER	PTHR23012:SF62
Dapma7bEVm007510	238	Pfam	PF12906	IPR011016	RING-variant domain	GO:0008270	MetaCyc: PWY-7511
Dapma7bEVm007510	238	ProSiteProfiles	PS51292	IPR011016	Zinc finger RING-CH-type profile.	GO:0008270	MetaCyc: PWY-7511
Dapma7bEVm007510	238	SMART	SM00744	IPR011016	Zinc finger, RING-CH-type	GO:0008270	MetaCyc: PWY-7511
Dapma7bEVm007510	238	SUPERFAMILY	SSF57850
Dapma7bEVm007705	265	Gene3D	G3DSA:1.10.490.100	IPR038281	RTP801-like, C-terminal domain superfamily
Dapma7bEVm007705	265	PANTHER	PTHR12478	IPR012918	RTP801-like	GO:0005737|GO:0009968
Dapma7bEVm007705	265	PANTHER	PTHR12478:SF16
Dapma7bEVm007705	265	Pfam	PF07809	IPR012918	RTP801 C-terminal region	GO:0005737|GO:0009968
Dapma7bEVm008355	357	CDD	cd07835		STKc_CDK1_CdkB_like
Dapma7bEVm008355	357	Gene3D	G3DSA:1.10.510.10
Dapma7bEVm008355	357	Gene3D	G3DSA:3.30.200.20
Dapma7bEVm008355	357	PANTHER	PTHR24056
Dapma7bEVm008355	357	PANTHER	PTHR24056:SF185
Dapma7bEVm008355	357	Pfam	PF00069	IPR000719	Protein kinase domain	GO:0004672|GO:0005524|GO:0006468
Dapma7bEVm008355	357	PIRSF	PIRSF000654
Dapma7bEVm008355	357	ProSitePatterns	PS00107	IPR017441	Protein kinases ATP-binding region signature.	GO:0005524
Dapma7bEVm008355	357	ProSitePatterns	PS00108	IPR008271	Serine/Threonine protein kinases active-site signature.	GO:0004672|GO:0006468
Dapma7bEVm008355	357	ProSiteProfiles	PS50011	IPR000719	Protein kinase domain profile.	GO:0004672|GO:0005524|GO:0006468
Dapma7bEVm008355	357	SMART	SM00220	IPR000719	Protein kinase domain	GO:0004672|GO:0005524|GO:0006468
Dapma7bEVm008355	357	SUPERFAMILY	SSF56112	IPR011009	Protein kinase-like domain superfamily
Dapma7bEVm008438	160	CDD	cd00022	IPR001370	BIR repeat
Dapma7bEVm008438	160	Gene3D	G3DSA:1.10.1170.10
Dapma7bEVm008438	160	PANTHER	PTHR10044
Dapma7bEVm008438	160	PANTHER	PTHR10044:SF163
Dapma7bEVm008438	160	Pfam	PF00653	IPR001370	Inhibitor of Apoptosis domain
Dapma7bEVm008438	160	ProSiteProfiles	PS50143	IPR001370	BIR repeat profile.
Dapma7bEVm008438	160	SMART	SM00238	IPR001370	BIR repeat
Dapma7bEVm008438	160	SUPERFAMILY	SSF57924
Dapma7bEVm008610	661	Coils	Coil
Dapma7bEVm008610	661	Gene3D	G3DSA:1.20.1740.10
Dapma7bEVm008610	661	PANTHER	PTHR43243
Dapma7bEVm008610	661	PANTHER	PTHR43243:SF42
Dapma7bEVm008610	661	Pfam	PF13520	IPR002293	Amino acid permease	GO:0016020|GO:0022857|GO:0055085
Dapma7bEVm008610	661	Pfam	PF13906	IPR029485	C-terminus of AA_permease
Dapma7bEVm009459	1918	CDD	cd00112	IPR002172	LDLa	GO:0005515
Dapma7bEVm009459	1918	CDD	cd00190	IPR001254	Tryp_SPc	GO:0004252|GO:0006508
Dapma7bEVm009459	1918	Gene3D	G3DSA:2.40.10.10
Dapma7bEVm009459	1918	Gene3D	G3DSA:4.10.400.10
Dapma7bEVm009459	1918	MobiDBLite	mobidb-lite		consensus disorder prediction
Dapma7bEVm009459	1918	PANTHER	PTHR44892
Dapma7bEVm009459	1918	Pfam	PF00057	IPR002172	Low-density lipoprotein receptor domain class A	GO:0005515
Dapma7bEVm009459	1918	Pfam	PF00089	IPR001254	Trypsin	GO:0004252|GO:0006508
Dapma7bEVm009459	1918	Pfam	PF09342	IPR015420	Domain of unknown function (DUF1986)
Dapma7bEVm009459	1918	PRINTS	PR00261	IPR002172	Low density lipoprotein (LDL) receptor signature	GO:0005515
Dapma7bEVm009459	1918	ProSitePatterns	PS00134	IPR018114	Serine proteases, trypsin family, histidine active site.	GO:0004252|GO:0006508
Dapma7bEVm009459	1918	ProSitePatterns	PS00135	IPR033116	Serine proteases, trypsin family, serine active site.
Dapma7bEVm009459	1918	ProSiteProfiles	PS50068	IPR002172	LDL-receptor class A (LDLRA) domain profile.	GO:0005515
Dapma7bEVm009459	1918	ProSiteProfiles	PS50240	IPR001254	Serine proteases, trypsin domain profile.	GO:0004252|GO:0006508
Dapma7bEVm009459	1918	ProSiteProfiles	PS50287	IPR001190	SRCR domain profile.	GO:0005044|GO:0016020
Dapma7bEVm009459	1918	SMART	SM00020	IPR001254	Serine proteases, trypsin domain	GO:0004252|GO:0006508
Dapma7bEVm009459	1918	SMART	SM00192	IPR002172	Low-density lipoprotein (LDL) receptor class A repeat	GO:0005515
Dapma7bEVm009459	1918	SUPERFAMILY	SSF50494	IPR009003	Peptidase S1, PA clan
Dapma7bEVm009459	1918	SUPERFAMILY	SSF57424	IPR036055	LDL receptor-like superfamily	GO:0005515
Dapma7bEVm009604	1464	CDD	cd00054		EGF_CA
Dapma7bEVm009604	1464	CDD	cd00112	IPR002172	Low-density lipoprotein (LDL) receptor class A repeat	GO:0005515
Dapma7bEVm009604	1464	Gene3D	G3DSA:2.10.25.10
Dapma7bEVm009604	1464	Gene3D	G3DSA:2.120.10.30	IPR011042	Six-bladed beta-propeller, TolB-like
Dapma7bEVm009604	1464	Gene3D	G3DSA:4.10.400.10
Dapma7bEVm009604	1464	PANTHER	PTHR43966
Dapma7bEVm009604	1464	Pfam	PF00057	IPR002172	Low-density lipoprotein receptor domain class A	GO:0005515
Dapma7bEVm009604	1464	Pfam	PF00058	IPR000033	Low-density lipoprotein receptor repeat class B
Dapma7bEVm009604	1464	PRINTS	PR00261	IPR002172	Low density lipoprotein (LDL) receptor signature	GO:0005515
Dapma7bEVm009604	1464	ProSitePatterns	PS00010	IPR000152	Aspartic acid and asparagine hydroxylation site.
Dapma7bEVm009604	1464	ProSitePatterns	PS01186	IPR013032	EGF-like domain signature 2.
Dapma7bEVm009604	1464	ProSitePatterns	PS01187	IPR018097	Calcium-binding EGF-like domain signature.	GO:0005509
Dapma7bEVm009604	1464	ProSitePatterns	PS01209	IPR023415	LDL-receptor class A (LDLRA) domain signature.
Dapma7bEVm009604	1464	ProSiteProfiles	PS50068	IPR002172	LDL-receptor class A (LDLRA) domain profile.	GO:0005515
Dapma7bEVm009604	1464	ProSiteProfiles	PS51120	IPR000033	LDL-receptor class B (LDLRB) repeat profile.
Dapma7bEVm009604	1464	SMART	SM00135	IPR000033	LDLR class B repeat
Dapma7bEVm009604	1464	SMART	SM00179	IPR001881	EGF-like calcium-binding domain	GO:0005509
Dapma7bEVm009604	1464	SMART	SM00181	IPR000742	EGF-like domain
Dapma7bEVm009604	1464	SMART	SM00192	IPR002172	Low-density lipoprotein (LDL) receptor class A repeat	GO:0005515
Dapma7bEVm009604	1464	SUPERFAMILY	SSF57196
Dapma7bEVm009604	1464	SUPERFAMILY	SSF57424	IPR036055	LDL receptor-like superfamily	GO:0005515
Dapma7bEVm009604	1464	SUPERFAMILY	SSF63825
Dapma7bEVm009629	1066	CDD	cd09823		peroxinectin_like
Dapma7bEVm009629	1066	Gene3D	G3DSA:1.10.640.10	IPR037120	Haem peroxidase domain superfamily, animal type
Dapma7bEVm009629	1066	Gene3D	G3DSA:3.50.4.10
Dapma7bEVm009629	1066	PANTHER	PTHR11475
Dapma7bEVm009629	1066	PANTHER	PTHR11475:SF82
Dapma7bEVm009629	1066	Pfam	PF03098	IPR019791	Animal haem peroxidase
Dapma7bEVm009629	1066	Pfam	PF14295	IPR003609	PAN domain
Dapma7bEVm009629	1066	PRINTS	PR00457	IPR019791	Animal haem peroxidase signature
Dapma7bEVm009629	1066	ProSiteProfiles	PS50292	IPR019791	Animal heme peroxidase superfamily profile.
Dapma7bEVm009629	1066	SUPERFAMILY	SSF48113	IPR010255		GO:0004601|GO:0006979|GO:0020037|GO:0055114
Dapma7bEVm009661	451	MobiDBLite	mobidb-lite		consensus disorder prediction
Dapma7bEVm009730	770	MobiDBLite	mobidb-lite		consensus disorder prediction
Dapma7bEVm009730	770	PANTHER	PTHR10068
Dapma7bEVm009730	770	PANTHER	PTHR10068:SF8
Dapma7bEVm009738	412	CDD	cd14734	IPR034089	SPOP_C		Reactome: R-HSA-5632684
Dapma7bEVm009738	412	CDD	cd14821		SPOP_C_like
Dapma7bEVm009738	412	Coils	Coil
Dapma7bEVm009738	412	Gene3D	G3DSA:1.25.40.420
Dapma7bEVm009738	412	Gene3D	G3DSA:3.30.710.10
Dapma7bEVm009738	412	PANTHER	PTHR24413
Dapma7bEVm009738	412	PANTHER	PTHR24413:SF222
Dapma7bEVm009738	412	Pfam	PF00651	IPR000210	BTB/POZ domain	GO:0005515
Dapma7bEVm009738	412	ProSiteProfiles	PS50097	IPR000210	BTB domain profile.	GO:0005515
Dapma7bEVm009738	412	SMART	SM00225	IPR000210	BTB/POZ domain	GO:0005515
Dapma7bEVm009738	412	SUPERFAMILY	SSF54695	IPR011333	SKP1/BTB/POZ domain superfamily
Dapma7bEVm009960	710	CDD	cd10233		HSPA1-2_6-8-like_NBD
Dapma7bEVm009960	710	Gene3D	G3DSA:1.20.1270.10	IPR029048	Heat shock protein 70kD, C-terminal domain superfamily		Reactome: R-HSA-3371453
Dapma7bEVm009960	710	Gene3D	G3DSA:2.60.34.10	IPR029047	Heat shock protein 70kD, peptide-binding domain superfamily		Reactome: R-HSA-3371453
Dapma7bEVm009960	710	Gene3D	G3DSA:3.30.30.30
Dapma7bEVm009960	710	Gene3D	G3DSA:3.30.420.40
Dapma7bEVm009960	710	Gene3D	G3DSA:3.90.640.10
Dapma7bEVm009960	710	MobiDBLite	mobidb-lite		consensus disorder prediction
Dapma7bEVm009960	710	PANTHER	PTHR19375	IPR013126	Heat shock protein 70 family		Reactome: R-HSA-3371453
Dapma7bEVm009960	710	PANTHER	PTHR19375:SF310
Dapma7bEVm009960	710	Pfam	PF00012	IPR013126	Hsp70 protein		Reactome: R-HSA-3371453
Dapma7bEVm009960	710	PRINTS	PR00301	IPR013126	70kDa heat shock protein signature		Reactome: R-HSA-3371453
Dapma7bEVm009960	710	ProSitePatterns	PS00297	IPR018181	Heat shock hsp70 proteins family signature 1.		Reactome: R-HSA-3371453
Dapma7bEVm009960	710	ProSitePatterns	PS00329	IPR018181	Heat shock hsp70 proteins family signature 2.		Reactome: R-HSA-3371453
Dapma7bEVm009960	710	ProSitePatterns	PS01036	IPR018181	Heat shock hsp70 proteins family signature 3.		Reactome: R-HSA-3371453
Dapma7bEVm009960	710	SUPERFAMILY	SSF100920	IPR029047	Heat shock protein 70kD, peptide-binding domain superfamily		Reactome: R-HSA-3371453
Dapma7bEVm009960	710	SUPERFAMILY	SSF100934	IPR029048	Heat shock protein 70kD, C-terminal domain superfamily		Reactome: R-HSA-3371453
Dapma7bEVm009960	710	SUPERFAMILY	SSF53067
Dapma7bEVm009961	705	Coils	Coil
Dapma7bEVm009961	705	Gene3D	G3DSA:1.20.58.1520
Dapma7bEVm009961	705	MobiDBLite	mobidb-lite		consensus disorder prediction
Dapma7bEVm009961	705	PANTHER	PTHR19321	IPR007145	Microtubule-associated protein, MAP65/Ase1/PRC1	GO:0000226|GO:0008017	Reactome: R-HSA-5625900
Dapma7bEVm009961	705	PANTHER	PTHR19321:SF0
Dapma7bEVm009961	705	Pfam	PF03999		Microtubule associated protein (MAP65/ASE1 family)
Dapma7bEVm010204	2029	CDD	cd04508		TUDOR
Dapma7bEVm010204	2029	Gene3D	G3DSA:2.30.30.140
Dapma7bEVm010204	2029	Gene3D	G3DSA:2.40.50.790
Dapma7bEVm010204	2029	Gene3D	G3DSA:2.40.50.90	IPR035437	SNase-like, OB-fold superfamily
Dapma7bEVm010204	2029	MobiDBLite	mobidb-lite		consensus disorder prediction
Dapma7bEVm010204	2029	PANTHER	PTHR22948
Dapma7bEVm010204	2029	PANTHER	PTHR22948:SF29
Dapma7bEVm010204	2029	Pfam	PF00567	IPR002999	Tudor domain
Dapma7bEVm010204	2029	ProSiteProfiles	PS50304	IPR002999	Tudor domain profile.
Dapma7bEVm010204	2029	SMART	SM00333	IPR002999	Tudor domain
Dapma7bEVm010204	2029	SUPERFAMILY	SSF63748
Dapma7bEVm010223	895	Gene3D	G3DSA:3.40.50.12780
Dapma7bEVm010223	895	PANTHER	PTHR24096
Dapma7bEVm010223	895	PANTHER	PTHR24096:SF299
Dapma7bEVm010223	895	Pfam	PF00501	IPR000873	AMP-binding enzyme	GO:0003824|GO:0008152
Dapma7bEVm010223	895	ProSitePatterns	PS00455	IPR020845	Putative AMP-binding domain signature.
Dapma7bEVm010223	895	SUPERFAMILY	SSF56801
Dapma7bEVm010276	450	CDD	cd00079	IPR001650	HELICc
Dapma7bEVm010276	450	CDD	cd00268		DEADc
Dapma7bEVm010276	450	Gene3D	G3DSA:3.40.50.300
Dapma7bEVm010276	450	MobiDBLite	mobidb-lite		consensus disorder prediction
Dapma7bEVm010276	450	PANTHER	PTHR24031
Dapma7bEVm010276	450	PANTHER	PTHR24031:SF203
Dapma7bEVm010276	450	Pfam	PF00270	IPR011545	DEAD/DEAH box helicase	GO:0003676|GO:0005524
Dapma7bEVm010276	450	Pfam	PF00271	IPR001650	Helicase conserved C-terminal domain
Dapma7bEVm010276	450	ProSitePatterns	PS00039	IPR000629	DEAD-box subfamily ATP-dependent helicases signature.
Dapma7bEVm010276	450	ProSiteProfiles	PS51192	IPR014001	Superfamilies 1 and 2 helicase ATP-binding type-1 domain profile.
Dapma7bEVm010276	450	ProSiteProfiles	PS51194	IPR001650	Superfamilies 1 and 2 helicase C-terminal domain profile.
Dapma7bEVm010276	450	ProSiteProfiles	PS51195	IPR014014	DEAD-box RNA helicase Q motif profile.
Dapma7bEVm010276	450	SMART	SM00487	IPR014001	Helicase superfamily 1/2, ATP-binding domain
Dapma7bEVm010276	450	SMART	SM00490	IPR001650	Helicase, C-terminal
Dapma7bEVm010276	450	SUPERFAMILY	SSF52540	IPR027417	P-loop containing nucleoside triphosphate hydrolase
Dapma7bEVm010278	487	CDD	cd13170		RanBD_NUP50
Dapma7bEVm010278	487	Coils	Coil
Dapma7bEVm010278	487	Gene3D	G3DSA:2.30.29.30	IPR011993	PH-like domain superfamily
Dapma7bEVm010278	487	MobiDBLite	mobidb-lite		consensus disorder prediction
Dapma7bEVm010278	487	PANTHER	PTHR23138
Dapma7bEVm010278	487	PANTHER	PTHR23138:SF97
Dapma7bEVm010278	487	Pfam	PF00638	IPR000156	RanBP1 domain	GO:0046907
Dapma7bEVm010278	487	Pfam	PF08911	IPR015007	NUP50 (Nucleoporin 50 kDa)	GO:0005643	Reactome: R-HSA-1169408|Reactome: R-HSA-159227|Reactome: R-HSA-159230|Reactome: R-HSA-159231|Reactome: R-HSA-159236|Reactome: R-HSA-165054|Reactome: R-HSA-168271|Reactome: R-HSA-168276|Reactome: R-HSA-168325|Reactome: R-HSA-168333|Reactome: R-HSA-170822|Reactome: R-HSA-180746|Reactome: R-HSA-180910|Reactome: R-HSA-191859|Reactome: R-HSA-3108214|Reactome: R-HSA-3301854|Reactome: R-HSA-3371453|Reac…
Dapma7bEVm010278	487	ProSiteProfiles	PS50196	IPR000156	Ran binding domain type 1 profile.	GO:0046907
Dapma7bEVm010278	487	SMART	SM00160	IPR000156	Ran binding domain	GO:0046907
Dapma7bEVm010278	487	SUPERFAMILY	SSF50729
Dapma7bEVm010364	644	Coils	Coil
Dapma7bEVm010381	485	PANTHER	PTHR31475
Dapma7bEVm010381	485	PANTHER	PTHR31475:SF2
Dapma7bEVm010460	1141	Coils	Coil
Dapma7bEVm010460	1141	Gene3D	G3DSA:2.60.40.10	IPR013783	Immunoglobulin-like fold
Dapma7bEVm010460	1141	MobiDBLite	mobidb-lite		consensus disorder prediction
Dapma7bEVm010460	1141	PANTHER	PTHR16029	IPR039103		GO:0051298|GO:0071539|GO:0090222	Reactome: R-HSA-2565942|Reactome: R-HSA-380259|Reactome: R-HSA-380270|Reactome: R-HSA-380284|Reactome: R-HSA-380320|Reactome: R-HSA-5620912|Reactome: R-HSA-8854518
Dapma7bEVm010477	705	CDD	cd06145	IPR034922	REX1_like
Dapma7bEVm010477	705	Gene3D	G3DSA:3.30.420.10	IPR036397	Ribonuclease H superfamily	GO:0003676
Dapma7bEVm010477	705	MobiDBLite	mobidb-lite		consensus disorder prediction
Dapma7bEVm010477	705	PANTHER	PTHR12801
Dapma7bEVm010477	705	SMART	SM00479	IPR013520	Exonuclease, RNase T/DNA polymerase III
Dapma7bEVm010477	705	SUPERFAMILY	SSF53098	IPR012337	Ribonuclease H-like superfamily
Dapma7bEVm010572	897	Coils	Coil
Dapma7bEVm010572	897	MobiDBLite	mobidb-lite		consensus disorder prediction
Dapma7bEVm010572	897	PANTHER	PTHR13142	IPR039130	Inner centromere protein	GO:0000070|GO:1902412	Reactome: R-HSA-141444|Reactome: R-HSA-2467813|Reactome: R-HSA-2500257|Reactome: R-HSA-4615885|Reactome: R-HSA-5663220|Reactome: R-HSA-68877
Dapma7bEVm010572	897	Pfam	PF03941	IPR005635	Inner centromere protein, ARK binding region		Reactome: R-HSA-141444|Reactome: R-HSA-2467813|Reactome: R-HSA-2500257|Reactome: R-HSA-4615885|Reactome: R-HSA-5663220|Reactome: R-HSA-68877
Dapma7bEVm010815	805	CDD	cd09823		peroxinectin_like
Dapma7bEVm010815	805	Gene3D	G3DSA:1.10.640.10	IPR037120	Haem peroxidase domain superfamily, animal type
Dapma7bEVm010815	805	PANTHER	PTHR11475
Dapma7bEVm010815	805	PANTHER	PTHR11475:SF82
Dapma7bEVm010815	805	Pfam	PF03098	IPR019791	Animal haem peroxidase
Dapma7bEVm010815	805	PRINTS	PR00457	IPR019791	Animal haem peroxidase signature
Dapma7bEVm010815	805	ProSiteProfiles	PS50292	IPR019791	Animal heme peroxidase superfamily profile.
Dapma7bEVm010815	805	SUPERFAMILY	SSF48113	IPR010255		GO:0004601|GO:0006979|GO:0020037|GO:0055114
Dapma7bEVm010817	645	CDD	cd02012		TPP_TK
Dapma7bEVm010817	645	CDD	cd07033		TPP_PYR_DXS_TK_like
Dapma7bEVm010817	645	Gene3D	G3DSA:3.40.50.920	IPR009014	Transketolase C-terminal/Pyruvate-ferredoxin oxidoreductase domain II	GO:0003824|GO:0008152
Dapma7bEVm010817	645	Gene3D	G3DSA:3.40.50.970
Dapma7bEVm010817	645	PANTHER	PTHR43195
Dapma7bEVm010817	645	PANTHER	PTHR43195:SF1
Dapma7bEVm010817	645	Pfam	PF00456	IPR005474	Transketolase, thiamine diphosphate binding domain		KEGG: 00730+2.2.1.7|KEGG: 00900+2.2.1.7|MetaCyc: PWY-6891|MetaCyc: PWY-6892|MetaCyc: PWY-7560
Dapma7bEVm010817	645	Pfam	PF02779	IPR005475	Transketolase, pyrimidine binding domain
Dapma7bEVm010817	645	Pfam	PF02780	IPR033248	Transketolase, C-terminal domain
Dapma7bEVm010817	645	ProSitePatterns	PS00802	IPR020826	Transketolase signature 2.		KEGG: 00730+2.2.1.7|KEGG: 00900+2.2.1.7|MetaCyc: PWY-6891|MetaCyc: PWY-6892|MetaCyc: PWY-7560
Dapma7bEVm010817	645	SMART	SM00861	IPR005475	Transketolase-like, pyrimidine-binding domain
Dapma7bEVm010817	645	SUPERFAMILY	SSF52518	IPR029061	Thiamin diphosphate-binding fold
Dapma7bEVm010817	645	SUPERFAMILY	SSF52922	IPR009014	Transketolase C-terminal/Pyruvate-ferredoxin oxidoreductase domain II	GO:0003824|GO:0008152
Dapma7bEVm010846	436	CDD	cd07990		LPLAT_LCLAT1-like
Dapma7bEVm010846	436	Coils	Coil
Dapma7bEVm010846	436	PANTHER	PTHR10983
Dapma7bEVm010846	436	PANTHER	PTHR10983:SF24
Dapma7bEVm010846	436	Pfam	PF01553	IPR002123	Acyltransferase	GO:0008152|GO:0016746
Dapma7bEVm010846	436	Pfam	PF16076	IPR032098	Acyltransferase C-terminus		KEGG: 00561+2.3.1.51|KEGG: 00564+2.3.1.51|MetaCyc: PWY-5667|MetaCyc: PWY-5981|MetaCyc: PWY-6453|MetaCyc: PWY-7411|MetaCyc: PWY-7417|MetaCyc: PWY-7587|MetaCyc: PWY-7589|MetaCyc: PWY-7782|Reactome: R-HSA-1483166
Dapma7bEVm010846	436	SMART	SM00563	IPR002123	Phospholipid/glycerol acyltransferase	GO:0008152|GO:0016746
Dapma7bEVm010893	366	CDD	cd03045		GST_N_Delta_Epsilon
Dapma7bEVm010893	366	CDD	cd03177		GST_C_Delta_Epsilon
Dapma7bEVm010893	366	Coils	Coil
Dapma7bEVm010893	366	Gene3D	G3DSA:1.20.1050.10
Dapma7bEVm010893	366	Gene3D	G3DSA:3.40.30.10
Dapma7bEVm010893	366	PANTHER	PTHR43969
Dapma7bEVm010893	366	PANTHER	PTHR43969:SF1
Dapma7bEVm010893	366	Pfam	PF00043	IPR004046	Glutathione S-transferase, C-terminal domain
Dapma7bEVm010893	366	Pfam	PF13417	IPR004045	Glutathione S-transferase, N-terminal domain	GO:0005515
Dapma7bEVm010893	366	ProSiteProfiles	PS50404	IPR004045	Soluble glutathione S-transferase N-terminal domain profile.	GO:0005515
Dapma7bEVm010893	366	ProSiteProfiles	PS50405	IPR010987	Soluble glutathione S-transferase C-terminal domain profile.
Dapma7bEVm010893	366	SFLD	SFLDG00358		Main (cytGST)
Dapma7bEVm010893	366	SFLD	SFLDG01153		Main.4: Theta-like
Dapma7bEVm010893	366	SFLD	SFLDS00019		Glutathione Transferase (cytosolic)
Dapma7bEVm010893	366	SUPERFAMILY	SSF47616	IPR036282	Glutathione S-transferase, C-terminal domain superfamily
Dapma7bEVm010893	366	SUPERFAMILY	SSF52833	IPR036249	Thioredoxin-like superfamily
Dapma7bEVm010989	224	CDD	cd11282		ADF_coactosin_like
Dapma7bEVm010989	224	Gene3D	G3DSA:3.40.20.10	IPR029006	ADF-H/Gelsolin-like domain superfamily
Dapma7bEVm010989	224	PANTHER	PTHR10829
Dapma7bEVm010989	224	PANTHER	PTHR10829:SF2	IPR030502	Coactosin-like protein		Reactome: R-HSA-6798695
Dapma7bEVm010989	224	Pfam	PF00241	IPR002108	Cofilin/tropomyosin-type actin-binding protein	GO:0003779|GO:0005622
Dapma7bEVm010989	224	ProSiteProfiles	PS51263	IPR002108	ADF-H domain profile.	GO:0003779|GO:0005622
Dapma7bEVm010989	224	SMART	SM00102	IPR002108	Actin-depolymerising factor homology domain	GO:0003779|GO:0005622
Dapma7bEVm010989	224	SUPERFAMILY	SSF55753
Dapma7bEVm011025	716	CDD	cd00038	IPR000595	CAP_ED
Dapma7bEVm011025	716	CDD	cd05572	IPR035014	STKc_cGK	GO:0004692	Reactome: R-HSA-4086398|Reactome: R-HSA-418457
Dapma7bEVm011025	716	CDD	cd12085		DD_cGKI-alpha
Dapma7bEVm011025	716	Coils	Coil
Dapma7bEVm011025	716	Gene3D	G3DSA:1.10.510.10
Dapma7bEVm011025	716	Gene3D	G3DSA:1.20.5.490
Dapma7bEVm011025	716	Gene3D	G3DSA:2.60.120.10	IPR014710	RmlC-like jelly roll fold
Dapma7bEVm011025	716	Gene3D	G3DSA:3.30.200.20
Dapma7bEVm011025	716	PANTHER	PTHR24353
Dapma7bEVm011025	716	PANTHER	PTHR24353:SF108
Dapma7bEVm011025	716	Pfam	PF00027	IPR000595	Cyclic nucleotide-binding domain
Dapma7bEVm011025	716	Pfam	PF00069	IPR000719	Protein kinase domain	GO:0004672|GO:0005524|GO:0006468
Dapma7bEVm011025	716	Pfam	PF16808	IPR031831	Coiled-coil N-terminus of cGMP-dependent protein kinase		Reactome: R-HSA-392517|Reactome: R-HSA-4086398|Reactome: R-HSA-418457
Dapma7bEVm011025	716	PIRSF	PIRSF000559	IPR002374	cGMP-dependent kinase	GO:0004692|GO:0005524	Reactome: R-HSA-4086398|Reactome: R-HSA-418457
Dapma7bEVm011025	716	PRINTS	PR00104	IPR002374	cGMP-dependent protein kinase signature	GO:0004692|GO:0005524	Reactome: R-HSA-4086398|Reactome: R-HSA-418457
Dapma7bEVm011025	716	ProSitePatterns	PS00107	IPR017441	Protein kinases ATP-binding region signature.	GO:0005524
Dapma7bEVm011025	716	ProSitePatterns	PS00108	IPR008271	Serine/Threonine protein kinases active-site signature.	GO:0004672|GO:0006468
Dapma7bEVm011025	716	ProSitePatterns	PS00888	IPR018488	Cyclic nucleotide-binding domain signature 1.
Dapma7bEVm011025	716	ProSitePatterns	PS00889	IPR018488	Cyclic nucleotide-binding domain signature 2.
Dapma7bEVm011025	716	ProSiteProfiles	PS50011	IPR000719	Protein kinase domain profile.	GO:0004672|GO:0005524|GO:0006468
Dapma7bEVm011025	716	ProSiteProfiles	PS50042	IPR000595	cAMP/cGMP binding motif profile.
Dapma7bEVm011025	716	ProSiteProfiles	PS51285	IPR000961	AGC-kinase C-terminal domain profile.	GO:0004674|GO:0005524|GO:0006468
Dapma7bEVm011025	716	SMART	SM00100	IPR000595	Cyclic nucleotide-binding domain
Dapma7bEVm011025	716	SMART	SM00133	IPR000961	AGC-kinase, C-terminal	GO:0004674|GO:0005524|GO:0006468
Dapma7bEVm011025	716	SMART	SM00220	IPR000719	Protein kinase domain	GO:0004672|GO:0005524|GO:0006468
Dapma7bEVm011025	716	SUPERFAMILY	SSF51206	IPR018490	Cyclic nucleotide-binding-like
Dapma7bEVm011025	716	SUPERFAMILY	SSF56112	IPR011009	Protein kinase-like domain superfamily
Dapma7bEVm011034	590	PANTHER	PTHR11616	IPR000175	Sodium:neurotransmitter symporter	GO:0005328|GO:0006836|GO:0016021
Dapma7bEVm011034	590	PANTHER	PTHR11616:SF158
Dapma7bEVm011034	590	Pfam	PF00209	IPR000175	Sodium:neurotransmitter symporter family	GO:0005328|GO:0006836|GO:0016021
Dapma7bEVm011034	590	ProSiteProfiles	PS50267	IPR000175	Sodium:neurotransmitter symporter family profile.	GO:0005328|GO:0006836|GO:0016021
Dapma7bEVm011034	590	SUPERFAMILY	SSF161070	IPR037272		GO:0005328
Dapma7bEVm011101	534	Coils	Coil
Dapma7bEVm011101	534	Gene3D	G3DSA:2.130.10.10	IPR015943	WD40/YVTN repeat-like-containing domain superfamily	GO:0005515
Dapma7bEVm011101	534	PANTHER	PTHR22850
Dapma7bEVm011101	534	PANTHER	PTHR22850:SF90
Dapma7bEVm011101	534	Pfam	PF00400	IPR001680	WD domain, G-beta repeat	GO:0005515
Dapma7bEVm011101	534	Pfam	PF12265	IPR022052	Histone-binding protein RBBP4 or subunit C of CAF1 complex
Dapma7bEVm011101	534	PRINTS	PR00320	IPR020472	G protein beta WD-40 repeat signature
Dapma7bEVm011101	534	ProSitePatterns	PS00678	IPR019775	Trp-Asp (WD) repeats signature.
Dapma7bEVm011101	534	ProSiteProfiles	PS50082	IPR001680	Trp-Asp (WD) repeats profile.	GO:0005515
Dapma7bEVm011101	534	ProSiteProfiles	PS50294	IPR017986	Trp-Asp (WD) repeats circular profile.	GO:0005515
Dapma7bEVm011101	534	SMART	SM00320	IPR001680		GO:0005515
Dapma7bEVm011101	534	SUPERFAMILY	SSF50978	IPR036322		GO:0005515
Dapma7bEVm011335	604	MobiDBLite	mobidb-lite		consensus disorder prediction
Dapma7bEVm011335	604	PANTHER	PTHR12191
Dapma7bEVm011335	604	Pfam	PF02535	IPR003689	ZIP Zinc transporter	GO:0016020|GO:0030001|GO:0046873|GO:0055085
Dapma7bEVm011399	552	Gene3D	G3DSA:1.25.40.10	IPR011990	Tetratricopeptide-like helical domain superfamily	GO:0005515
Dapma7bEVm011399	552	MobiDBLite	mobidb-lite		consensus disorder prediction
Dapma7bEVm011399	552	PANTHER	PTHR15081
Dapma7bEVm011399	552	PANTHER	PTHR15081:SF1
Dapma7bEVm011399	552	Pfam	PF10516	IPR019544	SHNi-TPR
Dapma7bEVm011399	552	ProSiteProfiles	PS50005	IPR019734	TPR repeat profile.	GO:0005515
Dapma7bEVm011399	552	ProSiteProfiles	PS50293	IPR013026	TPR repeat region circular profile.	GO:0005515
Dapma7bEVm011399	552	SMART	SM00028	IPR019734		GO:0005515
Dapma7bEVm011399	552	SUPERFAMILY	SSF48452	IPR011990		GO:0005515
Dapma7bEVm011705	713	Coils	Coil
Dapma7bEVm011705	713	Gene3D	G3DSA:1.10.150.20
Dapma7bEVm011705	713	Gene3D	G3DSA:3.40.50.1010
Dapma7bEVm011705	713	MobiDBLite	mobidb-lite		consensus disorder prediction
Dapma7bEVm011705	713	PANTHER	PTHR11081	IPR006084	XPG/Rad2 endonuclease	GO:0004518|GO:0006281
Dapma7bEVm011705	713	PANTHER	PTHR11081:SF23
Dapma7bEVm011705	713	Pfam	PF00752	IPR006085	XPG N-terminal domain	GO:0004518|GO:0006281
Dapma7bEVm011705	713	Pfam	PF00867	IPR006086	XPG I-region	GO:0004518
Dapma7bEVm011705	713	PRINTS	PR00853	IPR006084	Xeroderma pigmentosum group G/yeast RAD superfamily signature	GO:0004518|GO:0006281
Dapma7bEVm011705	713	SMART	SM00484	IPR006086	XPG-I domain	GO:0004518
Dapma7bEVm011705	713	SMART	SM00485	IPR006085	XPG N-terminal	GO:0004518|GO:0006281
Dapma7bEVm011705	713	SUPERFAMILY	SSF47807	IPR036279	5'-3' exonuclease, C-terminal domain superfamily
Dapma7bEVm011705	713	SUPERFAMILY	SSF88723	IPR029060	PIN-like domain superfamily
Dapma7bEVm012155	334	Coils	Coil
Dapma7bEVm012155	334	MobiDBLite	mobidb-lite		consensus disorder prediction
Dapma7bEVm012830	157	Gene3D	G3DSA:2.40.50.140
Dapma7bEVm012830	157	PANTHER	PTHR15114
Dapma7bEVm012830	157	Pfam	PF08661	IPR013970	Replication factor A protein 3	GO:0003677|GO:0005634|GO:0006260|GO:0006281|GO:0006310	Reactome: R-HSA-110312|Reactome: R-HSA-110314|Reactome: R-HSA-110320|Reactome: R-HSA-174437|Reactome: R-HSA-176187|Reactome: R-HSA-3371453|Reactome: R-HSA-3371511|Reactome: R-HSA-5358565|Reactome: R-HSA-5358606|Reactome: R-HSA-5651801|Reactome: R-HSA-5655862|Reactome: R-HSA-5656121|Reactome: R-HSA-5656169|Reactome: R-HSA-5685938|Reactome: R-HSA-5685942|Reactome: R-HSA-5693607|Reactome: R-HSA-5693…
Dapma7bEVm012830	157	SUPERFAMILY	SSF50249	IPR012340	Nucleic acid-binding, OB-fold
Dapma7bEVm014959	695	MobiDBLite	mobidb-lite		consensus disorder prediction
Dapma7bEVm014959	695	PANTHER	PTHR13598
Dapma7bEVm014959	695	PANTHER	PTHR13598:SF1
Dapma7bEVm014959	695	Pfam	PF10225	IPR019358	NEMP family
Dapma7bEVm015064	501	Coils	Coil
Dapma7bEVm015192	492	CDD	cd07061	IPR000560	HP_HAP_like
Dapma7bEVm015192	492	Gene3D	G3DSA:3.40.50.1240	IPR029033	Histidine phosphatase superfamily
Dapma7bEVm015192	492	PANTHER	PTHR11567
Dapma7bEVm015192	492	PANTHER	PTHR11567:SF170
Dapma7bEVm015192	492	Pfam	PF00328	IPR000560	Histidine phosphatase superfamily (branch 2)
Dapma7bEVm015192	492	ProSitePatterns	PS00616	IPR033379	Histidine acid phosphatases phosphohistidine signature.
Dapma7bEVm015192	492	SUPERFAMILY	SSF53254	IPR029033
Dapma7bEVm015341	873	Coils	Coil
Dapma7bEVm015341	873	SUPERFAMILY	SSF48371	IPR016024	Armadillo-type fold	GO:0005488
Dapma7bEVm015346	625	CDD	cd05575		STKc_SGK
Dapma7bEVm015346	625	Gene3D	G3DSA:1.10.510.10
Dapma7bEVm015346	625	Gene3D	G3DSA:3.30.1520.10	IPR036871	PX domain superfamily	GO:0035091
Dapma7bEVm015346	625	Gene3D	G3DSA:3.30.200.20
Dapma7bEVm015346	625	MobiDBLite	mobidb-lite		consensus disorder prediction
Dapma7bEVm015346	625	PANTHER	PTHR24356
Dapma7bEVm015346	625	PANTHER	PTHR24356:SF121
Dapma7bEVm015346	625	Pfam	PF00069	IPR000719	Protein kinase domain	GO:0004672|GO:0005524|GO:0006468
Dapma7bEVm015346	625	Pfam	PF00433	IPR017892	Protein kinase C terminal domain	GO:0004674|GO:0005524|GO:0006468
Dapma7bEVm015346	625	Pfam	PF00787	IPR001683	PX domain	GO:0035091
Dapma7bEVm015346	625	ProSitePatterns	PS00107	IPR017441	Protein kinases ATP-binding region signature.	GO:0005524
Dapma7bEVm015346	625	ProSitePatterns	PS00108	IPR008271	Serine/Threonine protein kinases active-site signature.	GO:0004672|GO:0006468
Dapma7bEVm015346	625	ProSiteProfiles	PS50011	IPR000719	Protein kinase domain profile.	GO:0004672|GO:0005524|GO:0006468
Dapma7bEVm015346	625	ProSiteProfiles	PS50195	IPR001683	PX domain profile.	GO:0035091
Dapma7bEVm015346	625	ProSiteProfiles	PS51285	IPR000961	AGC-kinase C-terminal domain profile.	GO:0004674|GO:0005524|GO:0006468
Dapma7bEVm015346	625	SMART	SM00133	IPR000961	AGC-kinase, C-terminal	GO:0004674|GO:0005524|GO:0006468
Dapma7bEVm015346	625	SMART	SM00220	IPR000719	Protein kinase domain	GO:0004672|GO:0005524|GO:0006468
Dapma7bEVm015346	625	SMART	SM00312	IPR001683	Phox homologous domain	GO:0035091
Dapma7bEVm015346	625	SUPERFAMILY	SSF56112	IPR011009	Protein kinase-like domain superfamily
Dapma7bEVm015346	625	SUPERFAMILY	SSF64268	IPR036871	PX domain superfamily	GO:0035091
Dapma7bEVm018581	320	CDD	cd14007		STKc_Aurora
Dapma7bEVm018581	320	Gene3D	G3DSA:1.10.510.10
Dapma7bEVm018581	320	Gene3D	G3DSA:3.30.200.20
Dapma7bEVm018581	320	PANTHER	PTHR24350	IPR030616	Aurora kinase	GO:0004672|GO:0007049	KEGG: 04150+2.7.11.1|KEGG: 04151+2.7.11.1|KEGG: 04714+2.7.11.1|KEGG: 04926+2.7.11.1|KEGG: 05165+2.7.11.1
Dapma7bEVm018581	320	PANTHER	PTHR24350:SF5
Dapma7bEVm018581	320	Pfam	PF00069	IPR000719	Protein kinase domain	GO:0004672|GO:0005524|GO:0006468
Dapma7bEVm018581	320	PIRSF	PIRSF000654
Dapma7bEVm018581	320	ProSitePatterns	PS00107	IPR017441	Protein kinases ATP-binding region signature.	GO:0005524
Dapma7bEVm018581	320	ProSitePatterns	PS00108	IPR008271	Serine/Threonine protein kinases active-site signature.	GO:0004672|GO:0006468
Dapma7bEVm018581	320	ProSiteProfiles	PS50011	IPR000719	Protein kinase domain profile.	GO:0004672|GO:0005524|GO:0006468
Dapma7bEVm018581	320	SMART	SM00220	IPR000719	Protein kinase domain	GO:0004672|GO:0005524|GO:0006468
Dapma7bEVm018581	320	SUPERFAMILY	SSF56112	IPR011009	Protein kinase-like domain superfamily
Dapma7bEVm018759	134	MobiDBLite	mobidb-lite		consensus disorder prediction
Dapma7bEVm018759	134	PANTHER	PTHR13551	IPR019317	Brain protein I3		Reactome: R-HSA-6798695
Dapma7bEVm018759	134	PANTHER	PTHR13551:SF1
Dapma7bEVm018759	134	Pfam	PF10164	IPR019317	Uncharacterized conserved protein (DUF2367)		Reactome: R-HSA-6798695
Dapma7bEVm022838	442	PANTHER	PTHR44261
Dapma7bEVm027730	785	CDD	cd09823		peroxinectin_like
Dapma7bEVm027730	785	Gene3D	G3DSA:1.10.640.10	IPR037120	Haem peroxidase domain superfamily, animal type
Dapma7bEVm027730	785	PANTHER	PTHR11475
Dapma7bEVm027730	785	PANTHER	PTHR11475:SF82
Dapma7bEVm027730	785	Pfam	PF03098	IPR019791	Animal haem peroxidase
Dapma7bEVm027730	785	PRINTS	PR00457	IPR019791	Animal haem peroxidase signature
Dapma7bEVm027730	785	ProSiteProfiles	PS50292	IPR019791	Animal heme peroxidase superfamily profile.
Dapma7bEVm027730	785	SUPERFAMILY	SSF48113	IPR010255	Haem peroxidase	GO:0004601|GO:0006979|GO:0020037|GO:0055114
Dapma7bEVm028448	304	CDD	cd14007		STKc_Aurora
Dapma7bEVm028448	304	Gene3D	G3DSA:1.10.510.10
Dapma7bEVm028448	304	Gene3D	G3DSA:3.30.200.20
Dapma7bEVm028448	304	MobiDBLite	mobidb-lite		consensus disorder prediction
Dapma7bEVm028448	304	PANTHER	PTHR24350	IPR030616	Aurora kinase	GO:0004672|GO:0007049	KEGG: 04150+2.7.11.1|KEGG: 04151+2.7.11.1|KEGG: 04714+2.7.11.1|KEGG: 04926+2.7.11.1|KEGG: 05165+2.7.11.1
Dapma7bEVm028448	304	PANTHER	PTHR24350:SF5
Dapma7bEVm028448	304	Pfam	PF00069	IPR000719	Protein kinase domain	GO:0004672|GO:0005524|GO:0006468
Dapma7bEVm028448	304	PIRSF	PIRSF000654
Dapma7bEVm028448	304	ProSitePatterns	PS00107	IPR017441	Protein kinases ATP-binding region signature.	GO:0005524
Dapma7bEVm028448	304	ProSitePatterns	PS00108	IPR008271	Serine/Threonine protein kinases active-site signature.	GO:0004672|GO:0006468
Dapma7bEVm028448	304	ProSiteProfiles	PS50011	IPR000719	Protein kinase domain profile.	GO:0004672|GO:0005524|GO:0006468
Dapma7bEVm028448	304	SMART	SM00220	IPR000719	Protein kinase domain	GO:0004672|GO:0005524|GO:0006468
Dapma7bEVm028448	304	SUPERFAMILY	SSF56112	IPR011009	Protein kinase-like domain superfamily
Dapma7bEVm028625	396	Gene3D	G3DSA:1.25.40.10	IPR011990	Tetratricopeptide-like helical domain superfamily	GO:0005515
Dapma7bEVm028625	396	MobiDBLite	mobidb-lite		consensus disorder prediction
Dapma7bEVm028625	396	PANTHER	PTHR15081
Dapma7bEVm028625	396	PANTHER	PTHR15081:SF1
Dapma7bEVm028625	396	Pfam	PF10516	IPR019544	SHNi-TPR
Dapma7bEVm028625	396	ProSiteProfiles	PS50005	IPR019734	TPR repeat profile.	GO:0005515
Dapma7bEVm028625	396	ProSiteProfiles	PS50293	IPR013026	TPR repeat region circular profile.	GO:0005515
Dapma7bEVm028625	396	SUPERFAMILY	SSF48452	IPR011990	Tetratricopeptide-like helical domain superfamily	GO:0005515
Dapma7bEVm029090	425	PANTHER	PTHR44261
Dapma7bEVm029238	755	MobiDBLite	mobidb-lite		consensus disorder prediction
Dapma7bEVm029238	755	PANTHER	PTHR12353
Dapma7bEVm029238	755	PANTHER	PTHR12353:SF1
Dapma7bEVm029238	755	Pfam	PF03359	IPR005026	Guanylate-kinase-associated protein (GKAP) protein	GO:0023052	Reactome: R-HSA-6794361
Dapma7bEVm029333	479	PANTHER	PTHR44261
Dapma7bEVm029603	343	PANTHER	PTHR44261

## Sheet: Module3
D. magna geneID	PeptideLenght	Database	Reference ID in Database	InterproScan-ID	Functional calssification	GO term-ID	Reactome
Dapma7bEVm000351	1437	CDD	cd03244		ABCC_MRP_domain2
Dapma7bEVm000351	1437	CDD	cd03250		ABCC_MRP_domain1
Dapma7bEVm000351	1437	Gene3D	G3DSA:1.20.1560.10	IPR036640	ABC transporter type 1, transmembrane domain superfamily	GO:0005524|GO:0016021
Dapma7bEVm000351	1437	Gene3D	G3DSA:3.40.50.300
Dapma7bEVm000351	1437	MobiDBLite	mobidb-lite		consensus disorder prediction
Dapma7bEVm000351	1437	PANTHER	PTHR24223
Dapma7bEVm000351	1437	PANTHER	PTHR24223:SF237	IPR030240	Multidrug resistance-associated protein 4	GO:0005524|GO:0016021|GO:0042626|GO:0055085	Reactome: R-HSA-114608|Reactome: R-HSA-382556
Dapma7bEVm000351	1437	Pfam	PF00005	IPR003439	ABC transporter	GO:0005524|GO:0016887
Dapma7bEVm000351	1437	Pfam	PF00664	IPR011527	ABC transporter transmembrane region	GO:0005524|GO:0016021|GO:0042626|GO:0055085
Dapma7bEVm000351	1437	PRINTS	PR01851	IPR009147	Cystic fibrosis transmembrane conductance regulator signature	GO:0005254|GO:0006811|GO:0016020	Reactome: R-HSA-382556|Reactome: R-HSA-5627083|Reactome: R-HSA-5678895|Reactome: R-HSA-5689880|Reactome: R-HSA-8856825|Reactome: R-HSA-8856828
Dapma7bEVm000351	1437	ProSitePatterns	PS00211	IPR017871	ABC transporters family signature.	GO:0005524|GO:0016887
Dapma7bEVm000351	1437	ProSiteProfiles	PS50893	IPR003439	ATP-binding cassette, ABC transporter-type domain profile.	GO:0005524|GO:0016887
Dapma7bEVm000351	1437	ProSiteProfiles	PS50929	IPR011527	ABC transporter integral membrane type-1 fused domain profile.	GO:0005524|GO:0016021|GO:0042626|GO:0055085
Dapma7bEVm000351	1437	SMART	SM00382	IPR003593	AAA+ ATPase domain
Dapma7bEVm000351	1437	SUPERFAMILY	SSF52540	IPR027417	P-loop containing nucleoside triphosphate hydrolase
Dapma7bEVm000351	1437	SUPERFAMILY	SSF90123	IPR036640	ABC transporter type 1, transmembrane domain superfamily	GO:0005524|GO:0016021
Dapma7bEVm000473	886	Coils	Coil
Dapma7bEVm000473	886	Gene3D	G3DSA:3.40.50.410	IPR036465	von Willebrand factor A-like domain superfamily
Dapma7bEVm000473	886	PANTHER	PTHR10338
Dapma7bEVm000473	886	PANTHER	PTHR10338:SF110
Dapma7bEVm000473	886	Pfam	PF08487	IPR013694	Vault protein inter-alpha-trypsin domain
Dapma7bEVm000473	886	Pfam	PF13768	IPR002035	von Willebrand factor type A domain
Dapma7bEVm000473	886	ProSiteProfiles	PS51468	IPR013694	VIT domain profile.
Dapma7bEVm000473	886	SMART	SM00609	IPR013694	VIT domain
Dapma7bEVm000473	886	SUPERFAMILY	SSF53300	IPR036465	von Willebrand factor A-like domain superfamily
Dapma7bEVm000506	752	Coils	Coil
Dapma7bEVm000506	752	PANTHER	PTHR12100	IPR009976	Exocyst complex component Sec10-like	GO:0005737|GO:0006887|GO:0048278	Reactome: R-HSA-1445148|Reactome: R-HSA-264876|Reactome: R-HSA-5620916
Dapma7bEVm000506	752	PANTHER	PTHR12100:SF0	IPR033960	Exocyst complex component EXOC5/Sec10	GO:0000145|GO:0006887	Reactome: R-HSA-1445148|Reactome: R-HSA-264876|Reactome: R-HSA-5620916
Dapma7bEVm000506	752	Pfam	PF07393	IPR009976	Exocyst complex component Sec10	GO:0005737|GO:0006887|GO:0048278	Reactome: R-HSA-1445148|Reactome: R-HSA-264876|Reactome: R-HSA-5620916
Dapma7bEVm000572	384	PANTHER	PTHR44261
Dapma7bEVm003145	613	Gene3D	G3DSA:1.20.930.10	IPR035441	TFIIS/LEDGF domain superfamily
Dapma7bEVm003145	613	MobiDBLite	mobidb-lite		consensus disorder prediction
Dapma7bEVm003145	613	PANTHER	PTHR22908
Dapma7bEVm003145	613	PANTHER	PTHR22908:SF70
Dapma7bEVm003145	613	Pfam	PF08711	IPR017923	TFIIS helical bundle-like domain	GO:0005634
Dapma7bEVm003145	613	ProSiteProfiles	PS51319	IPR017923	TFIIS N-terminal domain profile.	GO:0005634
Dapma7bEVm003145	613	SUPERFAMILY	SSF47676	IPR035441	TFIIS/LEDGF domain superfamily
Dapma7bEVm003173	560	CDD	cd00312		Esterase_lipase
Dapma7bEVm003173	560	Gene3D	G3DSA:3.40.50.1820	IPR029058	Alpha/Beta hydrolase fold
Dapma7bEVm003173	560	PANTHER	PTHR11559
Dapma7bEVm003173	560	PANTHER	PTHR11559:SF348
Dapma7bEVm003173	560	Pfam	PF00135	IPR002018	Carboxylesterase family
Dapma7bEVm003173	560	ProSitePatterns	PS00122	IPR019826	Carboxylesterases type-B serine active site.
Dapma7bEVm003173	560	SUPERFAMILY	SSF53474	IPR029058	Alpha/Beta hydrolase fold
Dapma7bEVm003430	218	CDD	cd03013	IPR037944	PRX5_like		KEGG: 00480+1.11.1.15|Reactome: R-HSA-3299685|Reactome: R-HSA-5628897
Dapma7bEVm003430	218	Gene3D	G3DSA:3.40.30.10
Dapma7bEVm003430	218	PANTHER	PTHR10430	IPR037944	Peroxiredoxin-5-like		KEGG: 00480+1.11.1.15|Reactome: R-HSA-3299685|Reactome: R-HSA-5628897
Dapma7bEVm003430	218	Pfam	PF08534	IPR013740	Redoxin	GO:0016491	Reactome: R-HSA-3299685|Reactome: R-HSA-5628897
Dapma7bEVm003430	218	ProSiteProfiles	PS51352	IPR013766	Thioredoxin domain profile.	GO:0045454
Dapma7bEVm003430	218	SUPERFAMILY	SSF52833	IPR036249	Thioredoxin-like superfamily
Dapma7bEVm003701	649	CDD	cd05834	IPR035496	HDGF_related
Dapma7bEVm003701	649	Coils	Coil
Dapma7bEVm003701	649	Gene3D	G3DSA:1.20.930.10	IPR035441	TFIIS/LEDGF domain superfamily
Dapma7bEVm003701	649	Gene3D	G3DSA:2.30.30.140
Dapma7bEVm003701	649	MobiDBLite	mobidb-lite		consensus disorder prediction
Dapma7bEVm003701	649	PANTHER	PTHR12550
Dapma7bEVm003701	649	PANTHER	PTHR12550:SF42
Dapma7bEVm003701	649	Pfam	PF00855	IPR000313	PWWP domain
Dapma7bEVm003701	649	Pfam	PF11467	IPR021567	Lens epithelium-derived growth factor (LEDGF)
Dapma7bEVm003701	649	ProSiteProfiles	PS50812	IPR000313	PWWP domain profile.
Dapma7bEVm003701	649	SMART	SM00293	IPR000313	PWWP domain
Dapma7bEVm003701	649	SUPERFAMILY	SSF140576	IPR036218	HIV integrase-binding domain superfamily
Dapma7bEVm003701	649	SUPERFAMILY	SSF63748
Dapma7bEVm004309	351	CDD	cd16508		RING-HC_HAKAI_like
Dapma7bEVm004309	351	Gene3D	G3DSA:3.30.160.640
Dapma7bEVm004309	351	Gene3D	G3DSA:3.30.40.10	IPR013083	Zinc finger, RING/FYVE/PHD-type
Dapma7bEVm004309	351	MobiDBLite	mobidb-lite		consensus disorder prediction
Dapma7bEVm004309	351	PANTHER	PTHR13480
Dapma7bEVm004309	351	ProSiteProfiles	PS50089	IPR001841	Zinc finger RING-type profile.
Dapma7bEVm005098	612	CDD	cd00161	IPR000772	RICIN
Dapma7bEVm005098	612	CDD	cd02510		pp-GalNAc-T
Dapma7bEVm005098	612	Gene3D	G3DSA:2.80.10.50
Dapma7bEVm005098	612	Gene3D	G3DSA:3.90.550.10	IPR029044	Nucleotide-diphospho-sugar transferases
Dapma7bEVm005098	612	PANTHER	PTHR11675
Dapma7bEVm005098	612	PANTHER	PTHR11675:SF11
Dapma7bEVm005098	612	Pfam	PF00535	IPR001173	Glycosyl transferase family 2		Reactome: R-HSA-913709
Dapma7bEVm005098	612	Pfam	PF00652	IPR000772	Ricin-type beta-trefoil lectin domain
Dapma7bEVm005098	612	ProSiteProfiles	PS50231	IPR000772	Lectin domain of ricin B chain profile.
Dapma7bEVm005098	612	SMART	SM00458	IPR000772	Ricin B, lectin domain
Dapma7bEVm005098	612	SUPERFAMILY	SSF50370	IPR035992	Ricin B-like lectins
Dapma7bEVm005098	612	SUPERFAMILY	SSF53448	IPR029044	Nucleotide-diphospho-sugar transferases
Dapma7bEVm005674	419	Coils	Coil
Dapma7bEVm005674	419	MobiDBLite	mobidb-lite		consensus disorder prediction
Dapma7bEVm005674	419	PANTHER	PTHR14899	IPR026109	G kinase-anchoring protein 1	GO:0005794|GO:0007165
Dapma7bEVm005674	419	PRINTS	PR02083	IPR026109	G kinase-anchoring protein 1 signature	GO:0005794|GO:0007165
Dapma7bEVm006401	258	Gene3D	G3DSA:3.30.160.60
Dapma7bEVm006401	258	MobiDBLite	mobidb-lite		consensus disorder prediction
Dapma7bEVm006401	258	PANTHER	PTHR21354	IPR039258	Zinc finger protein 511
Dapma7bEVm006401	258	ProSitePatterns	PS00028	IPR013087	Zinc finger C2H2 type domain signature.	GO:0003676
Dapma7bEVm006401	258	SMART	SM00355	IPR013087	Zinc finger C2H2-type	GO:0003676
Dapma7bEVm006708	351	Coils	Coil
Dapma7bEVm006708	351	PANTHER	PTHR32026	IPR026913	Methyltransferase-like protein 24
Dapma7bEVm006708	351	PANTHER	PTHR32026:SF10
Dapma7bEVm006708	351	Pfam	PF13383	IPR025714	Methyltransferase domain
Dapma7bEVm006823	296	Coils	Coil
Dapma7bEVm006823	296	MobiDBLite	mobidb-lite		consensus disorder prediction
Dapma7bEVm006961	1491	CDD	cd09272		RNase_HI_RT_Ty1
Dapma7bEVm006961	1491	Coils	Coil
Dapma7bEVm006961	1491	Gene3D	G3DSA:3.30.420.10	IPR036397	Ribonuclease H superfamily	GO:0003676
Dapma7bEVm006961	1491	MobiDBLite	mobidb-lite		consensus disorder prediction
Dapma7bEVm006961	1491	PANTHER	PTHR11439
Dapma7bEVm006961	1491	PANTHER	PTHR11439:SF204
Dapma7bEVm006961	1491	Pfam	PF00665	IPR001584	Integrase core domain	GO:0015074
Dapma7bEVm006961	1491	Pfam	PF07727	IPR013103	Reverse transcriptase (RNA-dependent DNA polymerase)		KEGG: 00230+2.7.7.7|KEGG: 00240+2.7.7.7
Dapma7bEVm006961	1491	Pfam	PF13976	IPR025724	GAG-pre-integrase domain
Dapma7bEVm006961	1491	Pfam	PF14223		gag-polypeptide of LTR copia-type
Dapma7bEVm006961	1491	ProSiteProfiles	PS50994	IPR001584	Integrase catalytic domain profile.	GO:0015074
Dapma7bEVm006961	1491	SUPERFAMILY	SSF53098	IPR012337	Ribonuclease H-like superfamily
Dapma7bEVm006961	1491	SUPERFAMILY	SSF56672
Dapma7bEVm007361	476	CDD	cd00204	IPR020683	Ankyrin repeat-containing domain
Dapma7bEVm007361	476	Gene3D	G3DSA:1.25.40.20	IPR036770	Ankyrin repeat-containing domain superfamily
Dapma7bEVm007361	476	PANTHER	PTHR45243
Dapma7bEVm007361	476	Pfam	PF12796	IPR020683	Ankyrin repeats (3 copies)
Dapma7bEVm007361	476	ProSiteProfiles	PS50088	IPR002110	Ankyrin repeat profile.	GO:0005515
Dapma7bEVm007361	476	ProSiteProfiles	PS50297	IPR020683	Ankyrin repeat region circular profile.
Dapma7bEVm007361	476	SMART	SM00248	IPR002110	Ankyrin repeat	GO:0005515
Dapma7bEVm007361	476	SUPERFAMILY	SSF48403	IPR036770	Ankyrin repeat-containing domain superfamily
Dapma7bEVm007401	692	CDD	cd00204	IPR020683	Ankyrin repeat-containing domain
Dapma7bEVm007401	692	Gene3D	G3DSA:1.25.40.20	IPR036770	Ankyrin repeat-containing domain superfamily
Dapma7bEVm007401	692	MobiDBLite	mobidb-lite		consensus disorder prediction
Dapma7bEVm007401	692	PANTHER	PTHR44294
Dapma7bEVm007401	692	Pfam	PF12796	IPR020683	Ankyrin repeats (3 copies)
Dapma7bEVm007401	692	ProSiteProfiles	PS50088	IPR002110	Ankyrin repeat profile.	GO:0005515
Dapma7bEVm007401	692	ProSiteProfiles	PS50297	IPR020683	Ankyrin repeat region circular profile.
Dapma7bEVm007401	692	SMART	SM00248	IPR002110	Ankyrin repeat	GO:0005515
Dapma7bEVm007401	692	SUPERFAMILY	SSF48403	IPR036770	Ankyrin repeat-containing domain superfamily
Dapma7bEVm007625	379	CDD	cd00009		AAA
Dapma7bEVm007625	379	Gene3D	G3DSA:1.10.8.60
Dapma7bEVm007625	379	Gene3D	G3DSA:1.20.272.10
Dapma7bEVm007625	379	Gene3D	G3DSA:3.40.50.300
Dapma7bEVm007625	379	PANTHER	PTHR11669
Dapma7bEVm007625	379	PANTHER	PTHR11669:SF1
Dapma7bEVm007625	379	Pfam	PF13177		DNA polymerase III, delta subunit
Dapma7bEVm007625	379	SMART	SM00382	IPR003593	AAA+ ATPase domain
Dapma7bEVm007625	379	SUPERFAMILY	SSF48019	IPR008921	DNA polymerase III, clamp loader complex, gamma/delta/delta subunit, C-terminal	GO:0003677|GO:0006260	Reactome: R-HSA-110312|Reactome: R-HSA-110314|Reactome: R-HSA-110320|Reactome: R-HSA-174411|Reactome: R-HSA-5651801|Reactome: R-HSA-5655862|Reactome: R-HSA-5656121|Reactome: R-HSA-5656169|Reactome: R-HSA-5685942|Reactome: R-HSA-5696397|Reactome: R-HSA-5696400|Reactome: R-HSA-6782135|Reactome: R-HSA-6782210|Reactome: R-HSA-69091
Dapma7bEVm007625	379	SUPERFAMILY	SSF52540	IPR027417	P-loop containing nucleoside triphosphate hydrolase
Dapma7bEVm007674	336	CDD	cd05327		retinol-DH_like_SDR_c_like
Dapma7bEVm007674	336	Gene3D	G3DSA:3.40.50.720
Dapma7bEVm007674	336	PANTHER	PTHR24320
Dapma7bEVm007674	336	PANTHER	PTHR24320:SF150
Dapma7bEVm007674	336	Pfam	PF00106	IPR002347	short chain dehydrogenase
Dapma7bEVm007674	336	PRINTS	PR00081	IPR002347	Glucose/ribitol dehydrogenase family signature
Dapma7bEVm007674	336	SUPERFAMILY	SSF51735	IPR036291	NAD(P)-binding domain superfamily
Dapma7bEVm008000	388	Coils	Coil
Dapma7bEVm008000	388	PANTHER	PTHR14009
Dapma7bEVm008000	388	PANTHER	PTHR14009:SF13
Dapma7bEVm008000	388	Pfam	PF07766	IPR011685	LETM1-like protein
Dapma7bEVm008000	388	ProSiteProfiles	PS51758	IPR033122	Letm1 ribosome-binding (RBD) domain profile.	GO:0043022
Dapma7bEVm008137	149	Gene3D	G3DSA:3.40.50.620	IPR014729	Rossmann-like alpha/beta/alpha sandwich fold
Dapma7bEVm008137	149	Gene3D	G3DSA:3.40.50.880	IPR029062	Class I glutamine amidotransferase-like
Dapma7bEVm008137	149	PANTHER	PTHR11922
Dapma7bEVm008137	149	SUPERFAMILY	SSF52402
Dapma7bEVm008240	185	CDD	cd00914		PCD_DCoH_subfamily_b
Dapma7bEVm008240	185	Coils	Coil
Dapma7bEVm008240	185	Gene3D	G3DSA:3.30.1360.20	IPR036428	Pterin 4 alpha carbinolamine dehydratase superfamily	GO:0006729|GO:0008124	KEGG: 00790+4.2.1.96|MetaCyc: PWY-7158
Dapma7bEVm008240	185	Hamap	MF_00434	IPR001533	Putative pterin-4-alpha-carbinolamine dehydratase.	GO:0006729|GO:0008124	KEGG: 00790+4.2.1.96|MetaCyc: PWY-7158
Dapma7bEVm008240	185	PANTHER	PTHR12599
Dapma7bEVm008240	185	PANTHER	PTHR12599:SF13
Dapma7bEVm008240	185	Pfam	PF01329	IPR001533	Pterin 4 alpha carbinolamine dehydratase	GO:0006729|GO:0008124	KEGG: 00790+4.2.1.96|MetaCyc: PWY-7158
Dapma7bEVm008240	185	SUPERFAMILY	SSF55248	IPR036428	Pterin 4 alpha carbinolamine dehydratase superfamily	GO:0006729|GO:0008124	KEGG: 00790+4.2.1.96|MetaCyc: PWY-7158
Dapma7bEVm008270	153	Gene3D	G3DSA:3.55.10.10	IPR036820	Archease domain superfamily		Reactome: R-HSA-6784531
Dapma7bEVm008270	153	PANTHER	PTHR12682	IPR002804	Archease		Reactome: R-HSA-6784531
Dapma7bEVm008270	153	Pfam	PF01951	IPR023572	Archease protein family (MTH1598/TM1083)		Reactome: R-HSA-6784531
Dapma7bEVm008270	153	ProDom	PD012969	IPR023572	UPF0211 RIKEN CDNA ENRICHED MALE FULL-LENGTH LIBRARY ZBTB8OS ADULT C43H8.1		Reactome: R-HSA-6784531
Dapma7bEVm008270	153	SUPERFAMILY	SSF69819	IPR036820	Archease domain superfamily		Reactome: R-HSA-6784531
Dapma7bEVm008329	219	Coils	Coil
Dapma7bEVm008329	219	Gene3D	G3DSA:4.10.830.10
Dapma7bEVm008329	219	PANTHER	PTHR12010
Dapma7bEVm008329	219	PANTHER	PTHR12010:SF2
Dapma7bEVm008329	219	Pfam	PF00253	IPR001209	Ribosomal protein S14p/S29e	GO:0003735|GO:0005622|GO:0005840|GO:0006412
Dapma7bEVm008463	132	Coils	Coil
Dapma7bEVm008538	197	Coils	Coil
Dapma7bEVm008538	197	Gene3D	G3DSA:3.30.300.10
Dapma7bEVm008538	197	SUPERFAMILY	SSF54810
Dapma7bEVm008776	283	Gene3D	G3DSA:1.10.10.900	IPR037188	Ribosome maturation protein Sdo1/SBDS, central domain superfamily
Dapma7bEVm008776	283	Gene3D	G3DSA:3.30.1250.10	IPR036786	Ribosome maturation protein SBDS, N-terminal domain superfamily
Dapma7bEVm008776	283	Gene3D	G3DSA:3.30.70.240
Dapma7bEVm008776	283	PANTHER	PTHR10927	IPR039100	Ribosome maturation protein Sdo1/SBDS-like
Dapma7bEVm008776	283	PANTHER	PTHR10927:SF1	IPR002140	Ribosome maturation protein Sdo1/SBDS	GO:0042256
Dapma7bEVm008776	283	Pfam	PF01172	IPR019783	Shwachman-Bodian-Diamond syndrome (SBDS) protein
Dapma7bEVm008776	283	Pfam	PF09377	IPR018978	SBDS protein C-terminal domain	GO:0042254
Dapma7bEVm008776	283	ProSitePatterns	PS01267	IPR018023	Uncharacterized protein family UPF0023 signature.
Dapma7bEVm008776	283	SUPERFAMILY	SSF109728	IPR037188	Ribosome maturation protein Sdo1/SBDS, central domain superfamily
Dapma7bEVm008776	283	SUPERFAMILY	SSF89895	IPR036786	Ribosome maturation protein SBDS, N-terminal domain superfamily
Dapma7bEVm008776	283	TIGRFAM	TIGR00291	IPR002140	RNA_SBDS: rRNA metabolism protein, SBDS family	GO:0042256
Dapma7bEVm008931	96	Coils	Coil
Dapma7bEVm008931	96	PANTHER	PTHR18829	IPR038881	Yae1-like
Dapma7bEVm008931	96	Pfam	PF09811	IPR019191	Essential protein Yae1, N terminal
Dapma7bEVm009998	346	Gene3D	G3DSA:1.50.40.10	IPR023395	Mitochondrial carrier domain superfamily
Dapma7bEVm009998	346	PANTHER	PTHR24089
Dapma7bEVm009998	346	PANTHER	PTHR24089:SF613
Dapma7bEVm009998	346	Pfam	PF00153	IPR018108	Mitochondrial carrier protein
Dapma7bEVm009998	346	ProSiteProfiles	PS50920	IPR018108	Solute carrier (Solcar) repeat profile.
Dapma7bEVm009998	346	SUPERFAMILY	SSF103506	IPR023395	Mitochondrial carrier domain superfamily
Dapma7bEVm010077	1456	CDD	cd01647		RT_LTR
Dapma7bEVm010077	1456	CDD	cd09274		RNase_HI_RT_Ty3
Dapma7bEVm010077	1456	Coils	Coil
Dapma7bEVm010077	1456	Gene3D	G3DSA:1.10.340.70
Dapma7bEVm010077	1456	Gene3D	G3DSA:2.40.70.10	IPR021109	Aspartic peptidase domain superfamily
Dapma7bEVm010077	1456	Gene3D	G3DSA:3.10.10.10
Dapma7bEVm010077	1456	Gene3D	G3DSA:3.10.20.370
Dapma7bEVm010077	1456	Gene3D	G3DSA:3.30.420.10	IPR036397	Ribonuclease H superfamily	GO:0003676
Dapma7bEVm010077	1456	Gene3D	G3DSA:3.30.70.270
Dapma7bEVm010077	1456	MobiDBLite	mobidb-lite		consensus disorder prediction
Dapma7bEVm010077	1456	PANTHER	PTHR24559
Dapma7bEVm010077	1456	PANTHER	PTHR24559:SF222
Dapma7bEVm010077	1456	Pfam	PF00078	IPR000477	Reverse transcriptase (RNA-dependent DNA polymerase)
Dapma7bEVm010077	1456	Pfam	PF00665	IPR001584	Integrase core domain	GO:0015074
Dapma7bEVm010077	1456	ProSiteProfiles	PS50878	IPR000477	Reverse transcriptase (RT) catalytic domain profile.
Dapma7bEVm010077	1456	ProSiteProfiles	PS50994	IPR001584	Integrase catalytic domain profile.	GO:0015074
Dapma7bEVm010077	1456	SUPERFAMILY	SSF50630	IPR021109	Aspartic peptidase domain superfamily
Dapma7bEVm010077	1456	SUPERFAMILY	SSF53098	IPR012337	Ribonuclease H-like superfamily
Dapma7bEVm010077	1456	SUPERFAMILY	SSF56672
Dapma7bEVm010119	838	CDD	cd00009		AAA
Dapma7bEVm010119	838	Coils	Coil
Dapma7bEVm010119	838	Gene3D	G3DSA:1.10.8.60
Dapma7bEVm010119	838	Gene3D	G3DSA:3.40.50.300
Dapma7bEVm010119	838	PANTHER	PTHR23077
Dapma7bEVm010119	838	PANTHER	PTHR23077:SF27
Dapma7bEVm010119	838	Pfam	PF00004	IPR003959	ATPase family associated with various cellular activities (AAA)	GO:0005524
Dapma7bEVm010119	838	ProSitePatterns	PS00674	IPR003960	AAA-protein family signature.	GO:0005524
Dapma7bEVm010119	838	SMART	SM00382	IPR003593	AAA+ ATPase domain
Dapma7bEVm010119	838	SUPERFAMILY	SSF52540	IPR027417	P-loop containing nucleoside triphosphate hydrolase
Dapma7bEVm010119	838	SUPERFAMILY	SSF54585	IPR029067	CDC48 domain 2-like superfamily
Dapma7bEVm010194	287	CDD	cd00513	IPR001515	Ribosomal_L32_L32e	GO:0003735|GO:0005622|GO:0005840|GO:0006412	Reactome: R-HSA-156827|Reactome: R-HSA-156902|Reactome: R-HSA-1799339|Reactome: R-HSA-192823|Reactome: R-HSA-2408557|Reactome: R-HSA-6791226|Reactome: R-HSA-72689|Reactome: R-HSA-72706|Reactome: R-HSA-72764|Reactome: R-HSA-9010553|Reactome: R-HSA-975956|Reactome: R-HSA-975957
Dapma7bEVm010194	287	Coils	Coil
Dapma7bEVm010194	287	PANTHER	PTHR23413	IPR001515	Ribosomal protein L32e	GO:0003735|GO:0005622|GO:0005840|GO:0006412	Reactome: R-HSA-156827|Reactome: R-HSA-156902|Reactome: R-HSA-1799339|Reactome: R-HSA-192823|Reactome: R-HSA-2408557|Reactome: R-HSA-6791226|Reactome: R-HSA-72689|Reactome: R-HSA-72706|Reactome: R-HSA-72764|Reactome: R-HSA-9010553|Reactome: R-HSA-975956|Reactome: R-HSA-975957
Dapma7bEVm010194	287	Pfam	PF01655	IPR001515	Ribosomal protein L32	GO:0003735|GO:0005622|GO:0005840|GO:0006412	Reactome: R-HSA-156827|Reactome: R-HSA-156902|Reactome: R-HSA-1799339|Reactome: R-HSA-192823|Reactome: R-HSA-2408557|Reactome: R-HSA-6791226|Reactome: R-HSA-72689|Reactome: R-HSA-72706|Reactome: R-HSA-72764|Reactome: R-HSA-9010553|Reactome: R-HSA-975956|Reactome: R-HSA-975957
Dapma7bEVm010194	287	ProDom	PD003823	IPR001515	RIBOSOMAL L32 RIBONUCLEOPROTEIN 60S L32E 50S L32 STRAIN CHROMOSOME DIRECT	GO:0003735|GO:0005622|GO:0005840|GO:0006412	Reactome: R-HSA-156827|Reactome: R-HSA-156902|Reactome: R-HSA-1799339|Reactome: R-HSA-192823|Reactome: R-HSA-2408557|Reactome: R-HSA-6791226|Reactome: R-HSA-72689|Reactome: R-HSA-72706|Reactome: R-HSA-72764|Reactome: R-HSA-9010553|Reactome: R-HSA-975956|Reactome: R-HSA-975957
Dapma7bEVm010194	287	SMART	SM01393	IPR001515	Ribosomal protein L32e	GO:0003735|GO:0005622|GO:0005840|GO:0006412	Reactome: R-HSA-156827|Reactome: R-HSA-156902|Reactome: R-HSA-1799339|Reactome: R-HSA-192823|Reactome: R-HSA-2408557|Reactome: R-HSA-6791226|Reactome: R-HSA-72689|Reactome: R-HSA-72706|Reactome: R-HSA-72764|Reactome: R-HSA-9010553|Reactome: R-HSA-975956|Reactome: R-HSA-975957
Dapma7bEVm010194	287	SUPERFAMILY	SSF52042	IPR036351	Ribosomal protein L32e superfamily		Reactome: R-HSA-156827|Reactome: R-HSA-156902|Reactome: R-HSA-1799339|Reactome: R-HSA-192823|Reactome: R-HSA-2408557|Reactome: R-HSA-6791226|Reactome: R-HSA-72689|Reactome: R-HSA-72706|Reactome: R-HSA-72764|Reactome: R-HSA-9010553|Reactome: R-HSA-975956|Reactome: R-HSA-975957
Dapma7bEVm010246	931	Coils	Coil
Dapma7bEVm010246	931	Gene3D	G3DSA:1.10.10.60
Dapma7bEVm010246	931	MobiDBLite	mobidb-lite		consensus disorder prediction
Dapma7bEVm010246	931	PANTHER	PTHR21654
Dapma7bEVm010246	931	PANTHER	PTHR21654:SF28
Dapma7bEVm010246	931	Pfam	PF13837		Myb/SANT-like DNA-binding domain
Dapma7bEVm010929	537	MobiDBLite	mobidb-lite		consensus disorder prediction
Dapma7bEVm010929	537	Pfam	PF16006	IPR026756	Nucleolar and spindle-associated protein	GO:0000226|GO:0000281|GO:0005819|GO:0005874|GO:0040001
Dapma7bEVm011000	203	Coils	Coil
Dapma7bEVm011000	203	PANTHER	PTHR13362	IPR013219	Ribosomal protein S27/S33, mitochondrial		Reactome: R-HSA-5368286|Reactome: R-HSA-5389840|Reactome: R-HSA-5419276
Dapma7bEVm011000	203	Pfam	PF08293	IPR013219	Mitochondrial ribosomal subunit S27		Reactome: R-HSA-5368286|Reactome: R-HSA-5389840|Reactome: R-HSA-5419276
Dapma7bEVm011063	429	Coils	Coil
Dapma7bEVm011063	429	MobiDBLite	mobidb-lite		consensus disorder prediction
Dapma7bEVm011063	429	PANTHER	PTHR12443	IPR004728	Translocation protein Sec62	GO:0015031|GO:0030176	Reactome: R-HSA-381038
Dapma7bEVm011063	429	Pfam	PF03839	IPR004728	Translocation protein Sec62	GO:0015031|GO:0030176	Reactome: R-HSA-381038
Dapma7bEVm011123	961	Gene3D	G3DSA:3.30.160.60
Dapma7bEVm011123	961	Gene3D	G3DSA:3.30.710.10
Dapma7bEVm011123	961	MobiDBLite	mobidb-lite		consensus disorder prediction
Dapma7bEVm011123	961	PANTHER	PTHR24381
Dapma7bEVm011123	961	PANTHER	PTHR24381:SF113
Dapma7bEVm011123	961	Pfam	PF00096		Zinc finger, C2H2 type
Dapma7bEVm011123	961	Pfam	PF00651	IPR000210	BTB/POZ domain	GO:0005515
Dapma7bEVm011123	961	ProSitePatterns	PS00028	IPR013087	Zinc finger C2H2 type domain signature.	GO:0003676
Dapma7bEVm011123	961	ProSiteProfiles	PS50097	IPR000210	BTB domain profile.	GO:0005515
Dapma7bEVm011123	961	ProSiteProfiles	PS50157	IPR013087	Zinc finger C2H2 type domain profile.	GO:0003676
Dapma7bEVm011123	961	SMART	SM00355	IPR013087	Zinc finger C2H2-type	GO:0003676
Dapma7bEVm011123	961	SUPERFAMILY	SSF54695	IPR011333	SKP1/BTB/POZ domain superfamily
Dapma7bEVm011123	961	SUPERFAMILY	SSF57667	IPR036236	Zinc finger C2H2 superfamily
Dapma7bEVm011210	594	PANTHER	PTHR23080
Dapma7bEVm011210	594	PANTHER	PTHR23080:SF98
Dapma7bEVm011210	594	Pfam	PF05485	IPR006612	THAP domain	GO:0003676
Dapma7bEVm011210	594	Pfam	PF13359	IPR027806	DDE superfamily endonuclease
Dapma7bEVm011210	594	ProSiteProfiles	PS50950	IPR006612	Zinc finger THAP-type profile	GO:0003676
Dapma7bEVm011210	594	SMART	SM00980	IPR006612	THAP-type zinc finger	GO:0003676
Dapma7bEVm011210	594	SUPERFAMILY	SSF57716
Dapma7bEVm011321	1639	CDD	cd00063	IPR003961	Fibronectin type III	GO:0005515
Dapma7bEVm011321	1639	CDD	cd00882		Ras_like_GTPase
Dapma7bEVm011321	1639	Coils	Coil
Dapma7bEVm011321	1639	Gene3D	G3DSA:2.60.40.10	IPR013783	Immunoglobulin-like fold
Dapma7bEVm011321	1639	Gene3D	G3DSA:3.40.50.300
Dapma7bEVm011321	1639	PANTHER	PTHR18884
Dapma7bEVm011321	1639	PANTHER	PTHR18884:SF83
Dapma7bEVm011321	1639	Pfam	PF00041	IPR003961	Fibronectin type III domain	GO:0005515
Dapma7bEVm011321	1639	Pfam	PF04548	IPR006703	AIG1 family	GO:0005525
Dapma7bEVm011321	1639	ProSiteProfiles	PS50853	IPR003961	Fibronectin type-III domain profile.	GO:0005515
Dapma7bEVm011321	1639	SMART	SM00060	IPR003961	Fibronectin type III	GO:0005515
Dapma7bEVm011321	1639	SUPERFAMILY	SSF49265	IPR036116	Fibronectin type III superfamily	GO:0005515
Dapma7bEVm011321	1639	SUPERFAMILY	SSF52540	IPR027417	P-loop containing nucleoside triphosphate hydrolase
Dapma7bEVm011619	374	Gene3D	G3DSA:3.40.50.150
Dapma7bEVm011619	374	PANTHER	PTHR34009
Dapma7bEVm011619	374	Pfam	PF05050	IPR006342	Methyltransferase FkbM domain
Dapma7bEVm011619	374	SUPERFAMILY	SSF53335	IPR029063	S-adenosyl-L-methionine-dependent methyltransferase
Dapma7bEVm011661	382	Coils	Coil
Dapma7bEVm011661	382	PANTHER	PTHR23272
Dapma7bEVm011661	382	PANTHER	PTHR23272:SF6
Dapma7bEVm011661	382	Pfam	PF02892	IPR003656	BED zinc finger	GO:0003677
Dapma7bEVm011661	382	SUPERFAMILY	SSF140996	IPR037220	Zinc finger BED domain
Dapma7bEVm011661	382	SUPERFAMILY	SSF53098	IPR012337	Ribonuclease H-like superfamily
Dapma7bEVm011663	384	Coils	Coil
Dapma7bEVm011715	1009	MobiDBLite	mobidb-lite		consensus disorder prediction
Dapma7bEVm011715	1009	PANTHER	PTHR21301
Dapma7bEVm011715	1009	Pfam	PF00078	IPR000477	Reverse transcriptase (RNA-dependent DNA polymerase)
Dapma7bEVm011715	1009	SUPERFAMILY	SSF56672
Dapma7bEVm012020	780	MobiDBLite	mobidb-lite		consensus disorder prediction
Dapma7bEVm012020	780	PANTHER	PTHR33053
Dapma7bEVm012020	780	PANTHER	PTHR33053:SF9
Dapma7bEVm012020	780	Pfam	PF13960	IPR025452	Domain of unknown function (DUF4218)
Dapma7bEVm012114	420	Gene3D	G3DSA:3.90.550.10	IPR029044	Nucleotide-diphospho-sugar transferases
Dapma7bEVm012114	420	PANTHER	PTHR12270
Dapma7bEVm012114	420	PANTHER	PTHR12270:SF27
Dapma7bEVm012114	420	Pfam	PF01501	IPR002495	Glycosyl transferase family 8	GO:0016757
Dapma7bEVm012114	420	SUPERFAMILY	SSF53448	IPR029044	Nucleotide-diphospho-sugar transferases
Dapma7bEVm012423	380	Gene3D	G3DSA:3.30.40.180	IPR038441	THAP-type zinc finger superfamily
Dapma7bEVm012423	380	Pfam	PF05485	IPR006612	THAP domain	GO:0003676
Dapma7bEVm012423	380	ProSiteProfiles	PS50950	IPR006612	Zinc finger THAP-type profile	GO:0003676
Dapma7bEVm012423	380	SMART	SM00980	IPR006612		GO:0003676
Dapma7bEVm012423	380	SUPERFAMILY	SSF57716
Dapma7bEVm012539	673	MobiDBLite	mobidb-lite		consensus disorder prediction
Dapma7bEVm012539	673	PANTHER	PTHR34153
Dapma7bEVm012539	673	PANTHER	PTHR34153:SF2
Dapma7bEVm012562	619	Gene3D	G3DSA:3.30.710.10
Dapma7bEVm012562	619	PANTHER	PTHR24413
Dapma7bEVm012562	619	PANTHER	PTHR24413:SF147
Dapma7bEVm012562	619	Pfam	PF00651	IPR000210	BTB/POZ domain	GO:0005515
Dapma7bEVm012562	619	ProSiteProfiles	PS50097	IPR000210	BTB domain profile.	GO:0005515
Dapma7bEVm012562	619	SMART	SM00225	IPR000210	BTB/POZ domain	GO:0005515
Dapma7bEVm012562	619	SUPERFAMILY	SSF54695	IPR011333	SKP1/BTB/POZ domain superfamily
Dapma7bEVm012657	150	Coils	Coil
Dapma7bEVm012764	284	PANTHER	PTHR32026	IPR026913	Methyltransferase-like protein 24
Dapma7bEVm012764	284	PANTHER	PTHR32026:SF10
Dapma7bEVm012764	284	Pfam	PF13383	IPR025714	Methyltransferase domain
Dapma7bEVm012764	284	SUPERFAMILY	SSF53335	IPR029063	S-adenosyl-L-methionine-dependent methyltransferase
Dapma7bEVm012776	168	MobiDBLite	mobidb-lite		consensus disorder prediction
Dapma7bEVm012981	171	MobiDBLite	mobidb-lite		consensus disorder prediction
Dapma7bEVm013813	441	Gene3D	G3DSA:3.30.160.60
Dapma7bEVm013813	441	MobiDBLite	mobidb-lite		consensus disorder prediction
Dapma7bEVm013813	441	PANTHER	PTHR10910
Dapma7bEVm013813	441	PANTHER	PTHR10910:SF82
Dapma7bEVm013813	441	Pfam	PF12874		Zinc-finger of C2H2 type
Dapma7bEVm013813	441	SMART	SM00451	IPR003604	Matrin/U1-C-like, C2H2-type zinc finger	GO:0003676|GO:0008270
Dapma7bEVm013813	441	SUPERFAMILY	SSF57667	IPR036236	Zinc finger C2H2 superfamily
Dapma7bEVm013861	105	MobiDBLite	mobidb-lite		consensus disorder prediction
Dapma7bEVm013861	105	Pfam	PF13359	IPR027806	DDE superfamily endonuclease
Dapma7bEVm013951	150	MobiDBLite	mobidb-lite		consensus disorder prediction
Dapma7bEVm014961	428	Coils	Coil
Dapma7bEVm014961	428	Gene3D	G3DSA:1.10.1450.10	IPR008952	Tetraspanin, EC2 domain superfamily	GO:0016021
Dapma7bEVm014961	428	PANTHER	PTHR19282
Dapma7bEVm014961	428	PANTHER	PTHR19282:SF365
Dapma7bEVm014961	428	Pfam	PF00335	IPR018499	Tetraspanin family	GO:0016021
Dapma7bEVm014961	428	PRINTS	PR00259	IPR000301	Transmembrane four family signature	GO:0016021
Dapma7bEVm014961	428	SUPERFAMILY	SSF48652	IPR008952	Tetraspanin, EC2 domain superfamily	GO:0016021
Dapma7bEVm015009	558	Coils	Coil
Dapma7bEVm015009	558	Gene3D	G3DSA:2.40.100.10	IPR029000	Cyclophilin-like domain superfamily
Dapma7bEVm015009	558	MobiDBLite	mobidb-lite		consensus disorder prediction
Dapma7bEVm015009	558	PANTHER	PTHR11071	IPR024936		GO:0003755
Dapma7bEVm015009	558	PANTHER	PTHR11071:SF152
Dapma7bEVm015009	558	Pfam	PF00160	IPR002130	Cyclophilin type peptidyl-prolyl cis-trans isomerase/CLD	GO:0000413|GO:0003755
Dapma7bEVm015009	558	ProSiteProfiles	PS50072	IPR002130	Cyclophilin-type peptidyl-prolyl cis-trans isomerase domain profile.	GO:0000413|GO:0003755
Dapma7bEVm015009	558	SUPERFAMILY	SSF50891	IPR029000	Cyclophilin-like domain superfamily
Dapma7bEVm015106	856	PANTHER	PTHR12185	IPR025958	SID1 transmembrane family	GO:0016021|GO:0033227|GO:0051033
Dapma7bEVm015106	856	PANTHER	PTHR12185:SF14
Dapma7bEVm015106	856	Pfam	PF13965	IPR025958	dsRNA-gated channel SID-1	GO:0016021|GO:0033227|GO:0051033
Dapma7bEVm015258	530	Gene3D	G3DSA:3.90.550.50
Dapma7bEVm015258	530	PANTHER	PTHR11214	IPR002659	Glycosyl transferase, family 31	GO:0006486|GO:0008378|GO:0016020
Dapma7bEVm015258	530	PANTHER	PTHR11214:SF144
Dapma7bEVm015258	530	Pfam	PF01762	IPR002659	Galactosyltransferase	GO:0006486|GO:0008378|GO:0016020
Dapma7bEVm015359	937	CDD	cd00204	IPR020683	ANK
Dapma7bEVm015359	937	Coils	Coil
Dapma7bEVm015359	937	Gene3D	G3DSA:1.10.510.10
Dapma7bEVm015359	937	Gene3D	G3DSA:1.25.40.20	IPR036770	Ankyrin repeat-containing domain superfamily
Dapma7bEVm015359	937	Gene3D	G3DSA:3.30.200.20
Dapma7bEVm015359	937	PANTHER	PTHR13954
Dapma7bEVm015359	937	PANTHER	PTHR13954:SF6
Dapma7bEVm015359	937	Pfam	PF00069	IPR000719	Protein kinase domain	GO:0004672|GO:0005524|GO:0006468
Dapma7bEVm015359	937	Pfam	PF12796	IPR020683	Ankyrin repeats (3 copies)
Dapma7bEVm015359	937	Pfam	PF13637		Ankyrin repeats (many copies)
Dapma7bEVm015359	937	ProSitePatterns	PS00107	IPR017441	Protein kinases ATP-binding region signature.	GO:0005524
Dapma7bEVm015359	937	ProSitePatterns	PS00108	IPR008271	Serine/Threonine protein kinases active-site signature.	GO:0004672|GO:0006468
Dapma7bEVm015359	937	ProSiteProfiles	PS50011	IPR000719	Protein kinase domain profile.	GO:0004672|GO:0005524|GO:0006468
Dapma7bEVm015359	937	ProSiteProfiles	PS50088	IPR002110	Ankyrin repeat profile.	GO:0005515
Dapma7bEVm015359	937	ProSiteProfiles	PS50297	IPR020683	Ankyrin repeat region circular profile.
Dapma7bEVm015359	937	SMART	SM00220	IPR000719	Protein kinase domain	GO:0004672|GO:0005524|GO:0006468
Dapma7bEVm015359	937	SMART	SM00248	IPR002110	Ankyrin repeat	GO:0005515
Dapma7bEVm015359	937	SUPERFAMILY	SSF48403	IPR036770	Ankyrin repeat-containing domain superfamily
Dapma7bEVm015359	937	SUPERFAMILY	SSF56112	IPR011009	Protein kinase-like domain superfamily
Dapma7bEVm015520	1571	CDD	cd01647		RT_LTR
Dapma7bEVm015520	1571	CDD	cd09274		RNase_HI_RT_Ty3
Dapma7bEVm015520	1571	Gene3D	G3DSA:1.10.340.70
Dapma7bEVm015520	1571	Gene3D	G3DSA:3.10.10.10
Dapma7bEVm015520	1571	Gene3D	G3DSA:3.10.20.370
Dapma7bEVm015520	1571	Gene3D	G3DSA:3.30.420.10	IPR036397	Ribonuclease H superfamily	GO:0003676
Dapma7bEVm015520	1571	Gene3D	G3DSA:3.30.70.270
Dapma7bEVm015520	1571	Gene3D	G3DSA:4.10.60.10
Dapma7bEVm015520	1571	MobiDBLite	mobidb-lite		consensus disorder prediction
Dapma7bEVm015520	1571	PANTHER	PTHR24559
Dapma7bEVm015520	1571	Pfam	PF00078	IPR000477	Reverse transcriptase (RNA-dependent DNA polymerase)
Dapma7bEVm015520	1571	Pfam	PF00098	IPR001878	Zinc knuckle	GO:0003676|GO:0008270
Dapma7bEVm015520	1571	Pfam	PF00665	IPR001584	Integrase core domain	GO:0015074
Dapma7bEVm015520	1571	ProSiteProfiles	PS50158	IPR001878	Zinc finger CCHC-type profile.	GO:0003676|GO:0008270
Dapma7bEVm015520	1571	ProSiteProfiles	PS50878	IPR000477	Reverse transcriptase (RT) catalytic domain profile.
Dapma7bEVm015520	1571	ProSiteProfiles	PS50994	IPR001584	Integrase catalytic domain profile.	GO:0015074
Dapma7bEVm015520	1571	SMART	SM00343	IPR001878	Zinc finger, CCHC-type	GO:0003676|GO:0008270
Dapma7bEVm015520	1571	SUPERFAMILY	SSF53098	IPR012337	Ribonuclease H-like superfamily
Dapma7bEVm015520	1571	SUPERFAMILY	SSF56672
Dapma7bEVm015520	1571	SUPERFAMILY	SSF57756	IPR036875	Zinc finger, CCHC-type superfamily	GO:0003676|GO:0008270
Dapma7bEVm015599	1292	CDD	cd00882		Ras_like_GTPase
Dapma7bEVm015599	1292	Coils	Coil
Dapma7bEVm015599	1292	Gene3D	G3DSA:3.40.50.300
Dapma7bEVm015599	1292	MobiDBLite	mobidb-lite		consensus disorder prediction
Dapma7bEVm015599	1292	PANTHER	PTHR18884
Dapma7bEVm015599	1292	PANTHER	PTHR18884:SF83
Dapma7bEVm015599	1292	Pfam	PF04548	IPR006703	AIG1 family	GO:0005525
Dapma7bEVm015599	1292	SUPERFAMILY	SSF52540	IPR027417	P-loop containing nucleoside triphosphate hydrolase
Dapma7bEVm015856	436	CDD	cd00204	IPR020683	ANK
Dapma7bEVm015856	436	Coils	Coil
Dapma7bEVm015856	436	Gene3D	G3DSA:1.10.510.10
Dapma7bEVm015856	436	Gene3D	G3DSA:1.25.40.20	IPR036770	Ankyrin repeat-containing domain superfamily
Dapma7bEVm015856	436	Gene3D	G3DSA:3.30.200.20
Dapma7bEVm015856	436	PANTHER	PTHR13954
Dapma7bEVm015856	436	PANTHER	PTHR13954:SF6
Dapma7bEVm015856	436	Pfam	PF00069	IPR000719	Protein kinase domain	GO:0004672|GO:0005524|GO:0006468
Dapma7bEVm015856	436	Pfam	PF12796	IPR020683	Ankyrin repeats (3 copies)
Dapma7bEVm015856	436	PIRSF	PIRSF000654
Dapma7bEVm015856	436	ProSitePatterns	PS00107	IPR017441	Protein kinases ATP-binding region signature.	GO:0005524
Dapma7bEVm015856	436	ProSitePatterns	PS00108	IPR008271	Serine/Threonine protein kinases active-site signature.	GO:0004672|GO:0006468
Dapma7bEVm015856	436	ProSiteProfiles	PS50011	IPR000719	Protein kinase domain profile.	GO:0004672|GO:0005524|GO:0006468
Dapma7bEVm015856	436	ProSiteProfiles	PS50297	IPR020683	Ankyrin repeat region circular profile.
Dapma7bEVm015856	436	SMART	SM00220	IPR000719	Protein kinase domain	GO:0004672|GO:0005524|GO:0006468
Dapma7bEVm015856	436	SMART	SM00248	IPR002110	Ankyrin repeat	GO:0005515
Dapma7bEVm015856	436	SUPERFAMILY	SSF48403	IPR036770	Ankyrin repeat-containing domain superfamily
Dapma7bEVm015856	436	SUPERFAMILY	SSF56112	IPR011009	Protein kinase-like domain superfamily
Dapma7bEVm016522	385	Gene3D	G3DSA:3.40.50.1110	IPR036514	SGNH hydrolase superfamily
Dapma7bEVm016522	385	PANTHER	PTHR13533
Dapma7bEVm016522	385	PANTHER	PTHR13533:SF16
Dapma7bEVm016522	385	ProSiteProfiles	PS51257		Prokaryotic membrane lipoprotein lipid attachment site profile.
Dapma7bEVm016522	385	SUPERFAMILY	SSF52266
Dapma7bEVm016713	626	MobiDBLite	mobidb-lite		consensus disorder prediction
Dapma7bEVm016713	626	PANTHER	PTHR33104
Dapma7bEVm016944	492	PANTHER	PTHR33338
Dapma7bEVm016944	492	Pfam	PF13976	IPR025724	GAG-pre-integrase domain
Dapma7bEVm016944	492	Pfam	PF14223		gag-polypeptide of LTR copia-type
Dapma7bEVm017038	375	Gene3D	G3DSA:3.40.50.150
Dapma7bEVm017038	375	MobiDBLite	mobidb-lite		consensus disorder prediction
Dapma7bEVm017038	375	PANTHER	PTHR34009
Dapma7bEVm017038	375	Pfam	PF05050	IPR006342	Methyltransferase FkbM domain
Dapma7bEVm017038	375	SUPERFAMILY	SSF53335	IPR029063	S-adenosyl-L-methionine-dependent methyltransferase
Dapma7bEVm017039	370	Gene3D	G3DSA:3.40.50.300
Dapma7bEVm017039	370	PANTHER	PTHR19297
Dapma7bEVm017039	370	PANTHER	PTHR19297:SF130
Dapma7bEVm017039	370	SUPERFAMILY	SSF52540	IPR027417	P-loop containing nucleoside triphosphate hydrolase
Dapma7bEVm017045	325	Coils	Coil
Dapma7bEVm017045	325	Gene3D	G3DSA:2.60.120.40	IPR008983	Tumour necrosis factor-like domain superfamily	GO:0005515
Dapma7bEVm017045	325	PANTHER	PTHR22923
Dapma7bEVm017045	325	PANTHER	PTHR22923:SF62
Dapma7bEVm017045	325	Pfam	PF00386	IPR001073	C1q domain
Dapma7bEVm017045	325	ProSiteProfiles	PS51257		Prokaryotic membrane lipoprotein lipid attachment site profile.
Dapma7bEVm017045	325	SUPERFAMILY	SSF49842	IPR008983	Tumour necrosis factor-like domain superfamily	GO:0005515
Dapma7bEVm017065	210	PANTHER	PTHR22552
Dapma7bEVm017065	210	PANTHER	PTHR22552:SF24
Dapma7bEVm017637	195	PANTHER	PTHR22552
Dapma7bEVm017637	195	PANTHER	PTHR22552:SF24
Dapma7bEVm017639	193	PANTHER	PTHR22552
Dapma7bEVm017639	193	PANTHER	PTHR22552:SF24
Dapma7bEVm018663	778	Gene3D	G3DSA:3.40.50.720
Dapma7bEVm018663	778	MobiDBLite	mobidb-lite		consensus disorder prediction
Dapma7bEVm018663	778	PANTHER	PTHR42808
Dapma7bEVm018663	778	PANTHER	PTHR42808:SF3
Dapma7bEVm018663	778	Pfam	PF00001	IPR000276	7 transmembrane receptor (rhodopsin family)	GO:0004930|GO:0007186|GO:0016021
Dapma7bEVm018663	778	Pfam	PF00106	IPR002347	short chain dehydrogenase
Dapma7bEVm018663	778	PRINTS	PR00237	IPR000276	Rhodopsin-like GPCR superfamily signature	GO:0004930|GO:0007186|GO:0016021
Dapma7bEVm018663	778	ProSitePatterns	PS00237	IPR000276	G-protein coupled receptors family 1 signature.	GO:0004930|GO:0007186|GO:0016021
Dapma7bEVm018663	778	ProSiteProfiles	PS50262	IPR017452	G-protein coupled receptors family 1 profile.	GO:0016021
Dapma7bEVm018663	778	SUPERFAMILY	SSF51735	IPR036291
Dapma7bEVm018663	778	SUPERFAMILY	SSF81321
Dapma7bEVm018714	3162	CDD	cd00079	IPR001650	HELICc
Dapma7bEVm018714	3162	Coils	Coil
Dapma7bEVm018714	3162	Gene3D	G3DSA:3.40.50.300
Dapma7bEVm018714	3162	Gene3D	G3DSA:3.90.1440.10
Dapma7bEVm018714	3162	MobiDBLite	mobidb-lite		consensus disorder prediction
Dapma7bEVm018714	3162	PANTHER	PTHR30612	IPR000185		GO:0005524|GO:0006605|GO:0006886
Dapma7bEVm018714	3162	PANTHER	PTHR30612:SF0
Dapma7bEVm018714	3162	Pfam	PF01043	IPR011130	SecA preprotein cross-linking domain	GO:0016020|GO:0017038
Dapma7bEVm018714	3162	Pfam	PF07517	IPR011115	SecA DEAD-like domain	GO:0005524|GO:0016020|GO:0017038
Dapma7bEVm018714	3162	ProSiteProfiles	PS51196	IPR014018	SecA family profile.
Dapma7bEVm018714	3162	SMART	SM00957	IPR011115	SecA DEAD-like, N-terminal	GO:0005524|GO:0016020|GO:0017038
Dapma7bEVm018714	3162	SUPERFAMILY	SSF52540	IPR027417	P-loop containing nucleoside triphosphate hydrolase
Dapma7bEVm018714	3162	SUPERFAMILY	SSF81767	IPR036670	SecA, preprotein cross-linking domain superfamily	GO:0016020|GO:0017038
Dapma7bEVm018786	521	Coils	Coil
Dapma7bEVm018786	521	PANTHER	PTHR11214	IPR002659	Glycosyl transferase, family 31	GO:0006486|GO:0008378|GO:0016020
Dapma7bEVm018786	521	PANTHER	PTHR11214:SF144
Dapma7bEVm018786	521	Pfam	PF01762	IPR002659	Galactosyltransferase	GO:0006486|GO:0008378|GO:0016020
Dapma7bEVm018786	521	ProSiteProfiles	PS51257		Prokaryotic membrane lipoprotein lipid attachment site profile.
Dapma7bEVm018789	479	CDD	cd00882		Ras_like_GTPase
Dapma7bEVm018789	479	Coils	Coil
Dapma7bEVm018789	479	Gene3D	G3DSA:3.40.50.300
Dapma7bEVm018789	479	PANTHER	PTHR18884
Dapma7bEVm018789	479	PANTHER	PTHR18884:SF83
Dapma7bEVm018789	479	SUPERFAMILY	SSF52540	IPR027417	P-loop containing nucleoside triphosphate hydrolase
Dapma7bEVm018846	494	PANTHER	PTHR32026	IPR026913	Methyltransferase-like protein 24
Dapma7bEVm018846	494	PANTHER	PTHR32026:SF10
Dapma7bEVm018846	494	Pfam	PF13383	IPR025714	Methyltransferase domain
Dapma7bEVm019187	710	CDD	cd00882		Ras_like_GTPase
Dapma7bEVm019187	710	Coils	Coil
Dapma7bEVm019187	710	Gene3D	G3DSA:3.40.50.300
Dapma7bEVm019187	710	PANTHER	PTHR18884
Dapma7bEVm019187	710	PANTHER	PTHR18884:SF83
Dapma7bEVm019187	710	Pfam	PF01926	IPR006073	50S ribosome-binding GTPase	GO:0005525
Dapma7bEVm019187	710	SUPERFAMILY	SSF52540	IPR027417	P-loop containing nucleoside triphosphate hydrolase
Dapma7bEVm019268	450	CDD	cd02186		alpha_tubulin
Dapma7bEVm019268	450	Coils	Coil
Dapma7bEVm019268	450	Gene3D	G3DSA:1.10.287.600	IPR023123	Tubulin, C-terminal		Reactome: R-HSA-380320
Dapma7bEVm019268	450	Gene3D	G3DSA:3.30.1330.20	IPR037103	Tubulin/FtsZ, C-terminal domain superfamily		Reactome: R-HSA-1445148|Reactome: R-HSA-190840|Reactome: R-HSA-190861|Reactome: R-HSA-2132295|Reactome: R-HSA-2467813|Reactome: R-HSA-2500257|Reactome: R-HSA-3371497|Reactome: R-HSA-380320|Reactome: R-HSA-437239|Reactome: R-HSA-5617833|Reactome: R-HSA-5626467|Reactome: R-HSA-5663220|Reactome: R-HSA-6807878|Reactome: R-HSA-6811434|Reactome: R-HSA-6811436|Reactome: R-HSA-68877|Reactome: R-HSA-88522…
Dapma7bEVm019268	450	Gene3D	G3DSA:3.40.50.1440	IPR036525	Tubulin/FtsZ, GTPase domain superfamily		Reactome: R-HSA-380320
Dapma7bEVm019268	450	PANTHER	PTHR11588	IPR000217	Tubulin	GO:0005874|GO:0007017	Reactome: R-HSA-380320
Dapma7bEVm019268	450	PANTHER	PTHR11588:SF237
Dapma7bEVm019268	450	Pfam	PF00091	IPR003008	Tubulin/FtsZ family, GTPase domain	GO:0003924	Reactome: R-HSA-380320
Dapma7bEVm019268	450	Pfam	PF03953	IPR018316	Tubulin C-terminal domain		Reactome: R-HSA-1445148|Reactome: R-HSA-190840|Reactome: R-HSA-190861|Reactome: R-HSA-2132295|Reactome: R-HSA-2467813|Reactome: R-HSA-2500257|Reactome: R-HSA-3371497|Reactome: R-HSA-380320|Reactome: R-HSA-437239|Reactome: R-HSA-5617833|Reactome: R-HSA-5626467|Reactome: R-HSA-5663220|Reactome: R-HSA-6807878|Reactome: R-HSA-6811434|Reactome: R-HSA-6811436|Reactome: R-HSA-68877|Reactome: R-HSA-88522…
Dapma7bEVm019268	450	PRINTS	PR01161	IPR000217	Tubulin signature	GO:0005874|GO:0007017	Reactome: R-HSA-380320
Dapma7bEVm019268	450	PRINTS	PR01162	IPR002452	Alpha-tubulin signature	GO:0005200|GO:0005525|GO:0005874|GO:0007017	Reactome: R-HSA-1445148|Reactome: R-HSA-190840|Reactome: R-HSA-190861|Reactome: R-HSA-2132295|Reactome: R-HSA-2467813|Reactome: R-HSA-2500257|Reactome: R-HSA-3371497|Reactome: R-HSA-380320|Reactome: R-HSA-389960|Reactome: R-HSA-389977|Reactome: R-HSA-437239|Reactome: R-HSA-5617833|Reactome: R-HSA-5626467|Reactome: R-HSA-5663220|Reactome: R-HSA-6807878|Reactome: R-HSA-6811434|Reactome: R-HSA-68114…
Dapma7bEVm019268	450	ProSitePatterns	PS00227	IPR017975	Tubulin subunits alpha, beta, and gamma signature.	GO:0005525|GO:0005874|GO:0007017	Reactome: R-HSA-380320
Dapma7bEVm019268	450	SMART	SM00864	IPR003008	Tubulin/FtsZ, GTPase domain	GO:0003924	Reactome: R-HSA-380320
Dapma7bEVm019268	450	SMART	SM00865	IPR018316	Tubulin/FtsZ, 2-layer sandwich domain		Reactome: R-HSA-1445148|Reactome: R-HSA-190840|Reactome: R-HSA-190861|Reactome: R-HSA-2132295|Reactome: R-HSA-2467813|Reactome: R-HSA-2500257|Reactome: R-HSA-3371497|Reactome: R-HSA-380320|Reactome: R-HSA-437239|Reactome: R-HSA-5617833|Reactome: R-HSA-5626467|Reactome: R-HSA-5663220|Reactome: R-HSA-6807878|Reactome: R-HSA-6811434|Reactome: R-HSA-6811436|Reactome: R-HSA-68877|Reactome: R-HSA-88522…
Dapma7bEVm019268	450	SUPERFAMILY	SSF52490	IPR036525	Tubulin/FtsZ, GTPase domain superfamily		Reactome: R-HSA-380320
Dapma7bEVm019268	450	SUPERFAMILY	SSF55307	IPR008280	Tubulin/FtsZ, C-terminal		Reactome: R-HSA-380320
Dapma7bEVm019450	388	PANTHER	PTHR13533
Dapma7bEVm019450	388	PANTHER	PTHR13533:SF16
Dapma7bEVm019450	388	ProSiteProfiles	PS51257		Prokaryotic membrane lipoprotein lipid attachment site profile.
Dapma7bEVm019496	382	PANTHER	PTHR13533
Dapma7bEVm019496	382	PANTHER	PTHR13533:SF16
Dapma7bEVm019591	316	Gene3D	G3DSA:3.40.50.150
Dapma7bEVm019591	316	PANTHER	PTHR34009
Dapma7bEVm019591	316	Pfam	PF05050	IPR006342	Methyltransferase FkbM domain
Dapma7bEVm019591	316	SUPERFAMILY	SSF53335	IPR029063	S-adenosyl-L-methionine-dependent methyltransferase
Dapma7bEVm019806	441	CDD	cd00204	IPR020683	ANK
Dapma7bEVm019806	441	Gene3D	G3DSA:1.25.40.20	IPR036770	Ankyrin repeat-containing domain superfamily
Dapma7bEVm019806	441	PANTHER	PTHR45243
Dapma7bEVm019806	441	Pfam	PF12796	IPR020683	Ankyrin repeats (3 copies)
Dapma7bEVm019806	441	ProSiteProfiles	PS50297	IPR020683	Ankyrin repeat region circular profile.
Dapma7bEVm019806	441	SMART	SM00248	IPR002110	Ankyrin repeat	GO:0005515
Dapma7bEVm019806	441	SUPERFAMILY	SSF48403	IPR036770	Ankyrin repeat-containing domain superfamily
Dapma7bEVm019885	286	Gene3D	G3DSA:3.40.50.150
Dapma7bEVm019885	286	PANTHER	PTHR34009
Dapma7bEVm019885	286	Pfam	PF05050	IPR006342	Methyltransferase FkbM domain
Dapma7bEVm019885	286	SUPERFAMILY	SSF53335	IPR029063	S-adenosyl-L-methionine-dependent methyltransferase
Dapma7bEVm020068	194	PANTHER	PTHR22552
Dapma7bEVm020068	194	PANTHER	PTHR22552:SF24
Dapma7bEVm020257	308	MobiDBLite	mobidb-lite		consensus disorder prediction
Dapma7bEVm020497	163	Coils	Coil
Dapma7bEVm020611	221	Coils	Coil
Dapma7bEVm022506	252	PANTHER	PTHR23239	IPR001664	Intermediate filament protein	GO:0005198|GO:0005882
Dapma7bEVm022506	252	PANTHER	PTHR23239:SF234
Dapma7bEVm023315	292	Gene3D	G3DSA:3.40.50.11660	IPR038577	GT10-like superfamily
Dapma7bEVm023315	292	PANTHER	PTHR11929	IPR001503	Glycosyl transferase family 10	GO:0006486|GO:0008417|GO:0016020
Dapma7bEVm023315	292	PANTHER	PTHR11929:SF184
Dapma7bEVm023315	292	Pfam	PF00852	IPR001503	Glycosyltransferase family 10 (fucosyltransferase) C-term	GO:0006486|GO:0008417|GO:0016020
Dapma7bEVm023315	292	Pfam	PF17039	IPR031481	Fucosyltransferase, N-terminal
Dapma7bEVm023315	292	SUPERFAMILY	SSF53756
Dapma7bEVm023605	1274	Coils	Coil
Dapma7bEVm023605	1274	Gene3D	G3DSA:3.40.50.300
Dapma7bEVm023605	1274	MobiDBLite	mobidb-lite		consensus disorder prediction
Dapma7bEVm023605	1274	PANTHER	PTHR10492
Dapma7bEVm023605	1274	Pfam	PF05970	IPR010285	PIF1-like helicase	GO:0000723|GO:0003678|GO:0006281
Dapma7bEVm023605	1274	Pfam	PF14214	IPR025476	Helitron helicase-like domain at N-terminus
Dapma7bEVm023758	1418	CDD	cd09272		RNase_HI_RT_Ty1
Dapma7bEVm023758	1418	Gene3D	G3DSA:3.30.420.10	IPR036397	Ribonuclease H superfamily	GO:0003676
Dapma7bEVm023758	1418	MobiDBLite	mobidb-lite		consensus disorder prediction
Dapma7bEVm023758	1418	PANTHER	PTHR11439
Dapma7bEVm023758	1418	PANTHER	PTHR11439:SF204
Dapma7bEVm023758	1418	Pfam	PF00665	IPR001584	Integrase core domain	GO:0015074
Dapma7bEVm023758	1418	Pfam	PF07727	IPR013103	Reverse transcriptase (RNA-dependent DNA polymerase)		KEGG: 00230+2.7.7.7|KEGG: 00240+2.7.7.7
Dapma7bEVm023758	1418	Pfam	PF13976	IPR025724	GAG-pre-integrase domain
Dapma7bEVm023758	1418	Pfam	PF14223		gag-polypeptide of LTR copia-type
Dapma7bEVm023758	1418	ProSiteProfiles	PS50994	IPR001584	Integrase catalytic domain profile.	GO:0015074
Dapma7bEVm023758	1418	SUPERFAMILY	SSF53098	IPR012337	Ribonuclease H-like superfamily
Dapma7bEVm023758	1418	SUPERFAMILY	SSF56672
Dapma7bEVm024044	432	CDD	cd15079		7tmA_photoreceptors_insect
Dapma7bEVm024044	432	Gene3D	G3DSA:1.20.1070.10
Dapma7bEVm024044	432	PANTHER	PTHR24240
Dapma7bEVm024044	432	PANTHER	PTHR24240:SF130
Dapma7bEVm024044	432	Pfam	PF00001	IPR000276	7 transmembrane receptor (rhodopsin family)	GO:0004930|GO:0007186|GO:0016021
Dapma7bEVm024044	432	PRINTS	PR00237	IPR000276	Rhodopsin-like GPCR superfamily signature	GO:0004930|GO:0007186|GO:0016021
Dapma7bEVm024044	432	PRINTS	PR00577	IPR000856	Opsin RH3/RH4 signature	GO:0007186|GO:0007601|GO:0007602|GO:0016021
Dapma7bEVm024044	432	ProSitePatterns	PS00237	IPR000276	G-protein coupled receptors family 1 signature.	GO:0004930|GO:0007186|GO:0016021
Dapma7bEVm024044	432	ProSitePatterns	PS00238	IPR027430	Visual pigments (opsins) retinal binding site.		Reactome: R-HSA-419771
Dapma7bEVm024044	432	ProSiteProfiles	PS50262	IPR017452	G-protein coupled receptors family 1 profile.	GO:0016021
Dapma7bEVm024044	432	SUPERFAMILY	SSF81321
Dapma7bEVm024049	952	Coils	Coil
Dapma7bEVm024049	952	MobiDBLite	mobidb-lite		consensus disorder prediction
Dapma7bEVm024049	952	PANTHER	PTHR18063	IPR007518	MINDY deubiquitinase	GO:0004843|GO:1990380
Dapma7bEVm024049	952	PANTHER	PTHR18063:SF7
Dapma7bEVm024049	952	Pfam	PF04424	IPR033979	MINDY deubiquitinase	GO:0004843|GO:1990380
Dapma7bEVm024074	819	Gene3D	G3DSA:3.30.40.10	IPR013083	Zinc finger, RING/FYVE/PHD-type
Dapma7bEVm024074	819	MobiDBLite	mobidb-lite		consensus disorder prediction
Dapma7bEVm024074	819	PANTHER	PTHR31487
Dapma7bEVm024074	819	PANTHER	PTHR31487:SF5
Dapma7bEVm024074	819	ProSiteProfiles	PS50016	IPR019787	Zinc finger PHD-type profile.
Dapma7bEVm024074	819	SMART	SM00249	IPR001965	Zinc finger, PHD-type
Dapma7bEVm024074	819	SUPERFAMILY	SSF54001	IPR038765	Papain-like cysteine peptidase superfamily
Dapma7bEVm024074	819	SUPERFAMILY	SSF57903	IPR011011	Zinc finger, FYVE/PHD-type
Dapma7bEVm024242	268	Gene3D	G3DSA:1.10.1450.10	IPR008952	Tetraspanin, EC2 domain superfamily	GO:0016021
Dapma7bEVm024242	268	PANTHER	PTHR19282
Dapma7bEVm024242	268	PANTHER	PTHR19282:SF365
Dapma7bEVm024242	268	Pfam	PF00335	IPR018499	Tetraspanin family	GO:0016021
Dapma7bEVm024242	268	PIRSF	PIRSF002419	IPR000301	Tetraspanin	GO:0016021
Dapma7bEVm024242	268	PRINTS	PR00259	IPR000301	Transmembrane four family signature	GO:0016021
Dapma7bEVm024242	268	SUPERFAMILY	SSF48652	IPR008952	Tetraspanin, EC2 domain superfamily	GO:0016021
Dapma7bEVm024497	156	Gene3D	G3DSA:1.10.443.10	IPR013762	Integrase-like, catalytic domain superfamily	GO:0003677|GO:0006310|GO:0015074
Dapma7bEVm024497	156	PANTHER	PTHR35617
Dapma7bEVm024497	156	Pfam	PF00589	IPR002104	Phage integrase family	GO:0003677|GO:0006310|GO:0015074
Dapma7bEVm024497	156	SUPERFAMILY	SSF56349	IPR011010	DNA breaking-rejoining enzyme, catalytic core	GO:0003677
Dapma7bEVm025041	221	CDD	cd00167	IPR001005	SANT
Dapma7bEVm025041	221	PANTHER	PTHR23098	IPR026753	Nuclear apoptosis-inducing factor 1	GO:0005634|GO:0006915
Dapma7bEVm025041	221	PANTHER	PTHR23098:SF14
Dapma7bEVm025041	221	Pfam	PF13873	IPR028002	Myb/SANT-like DNA-binding domain
Dapma7bEVm026470	135	Gene3D	G3DSA:3.40.50.300
Dapma7bEVm026470	135	PANTHER	PTHR14950
Dapma7bEVm026470	135	PANTHER	PTHR14950:SF37
Dapma7bEVm026470	135	Pfam	PF00271	IPR001650	Helicase conserved C-terminal domain
Dapma7bEVm026470	135	ProSiteProfiles	PS51194	IPR001650	Superfamilies 1 and 2 helicase C-terminal domain profile.
Dapma7bEVm026470	135	SUPERFAMILY	SSF52540	IPR027417	P-loop containing nucleoside triphosphate hydrolase
Dapma7bEVm026761	121	Coils	Coil
Dapma7bEVm027473	738	Coils	Coil
Dapma7bEVm027473	738	PANTHER	PTHR12100	IPR009976	Exocyst complex component Sec10-like	GO:0005737|GO:0006887|GO:0048278	Reactome: R-HSA-1445148|Reactome: R-HSA-264876|Reactome: R-HSA-5620916
Dapma7bEVm027473	738	PANTHER	PTHR12100:SF0	IPR033960	Exocyst complex component EXOC5/Sec10	GO:0000145|GO:0006887	Reactome: R-HSA-1445148|Reactome: R-HSA-264876|Reactome: R-HSA-5620916
Dapma7bEVm027473	738	Pfam	PF07393	IPR009976	Exocyst complex component Sec10	GO:0005737|GO:0006887|GO:0048278	Reactome: R-HSA-1445148|Reactome: R-HSA-264876|Reactome: R-HSA-5620916
Dapma7bEVm027503	954	CDD	cd00033	IPR000436	CCP
Dapma7bEVm027503	954	Gene3D	G3DSA:2.10.70.10
Dapma7bEVm027503	954	MobiDBLite	mobidb-lite		consensus disorder prediction
Dapma7bEVm027503	954	PANTHER	PTHR19325
Dapma7bEVm027503	954	PANTHER	PTHR19325:SF475
Dapma7bEVm027503	954	Pfam	PF00084	IPR000436	Sushi repeat (SCR repeat)
Dapma7bEVm027503	954	ProSiteProfiles	PS50923	IPR000436	Sushi/CCP/SCR domain profile.
Dapma7bEVm027503	954	SMART	SM00032	IPR000436	Sushi/SCR/CCP domain
Dapma7bEVm027503	954	SUPERFAMILY	SSF57535	IPR035976	Sushi/SCR/CCP superfamily
Dapma7bEVm027512	958	Coils	Coil
Dapma7bEVm027512	958	MobiDBLite	mobidb-lite		consensus disorder prediction
Dapma7bEVm027512	958	PANTHER	PTHR13434	IPR028544	Protein CASC3	GO:0003723|GO:0006397|GO:0035145	Reactome: R-HSA-109688|Reactome: R-HSA-159236|Reactome: R-HSA-72163|Reactome: R-HSA-72187|Reactome: R-HSA-9010553|Reactome: R-HSA-975957
Dapma7bEVm027512	958	Pfam	PF09405	IPR018545	CASC3/Barentsz eIF4AIII binding		Reactome: R-HSA-109688|Reactome: R-HSA-159236|Reactome: R-HSA-72163|Reactome: R-HSA-72187|Reactome: R-HSA-9010553|Reactome: R-HSA-975957
Dapma7bEVm027512	958	SMART	SM01044	IPR018545	Btz domain		Reactome: R-HSA-109688|Reactome: R-HSA-159236|Reactome: R-HSA-72163|Reactome: R-HSA-72187|Reactome: R-HSA-9010553|Reactome: R-HSA-975957
Dapma7bEVm027549	833	PANTHER	PTHR12472	IPR026059	Rab3-GAP regulatory subunit	GO:0043087	Reactome: R-HSA-6811436|Reactome: R-HSA-8876198
Dapma7bEVm027549	833	Pfam	PF14655	IPR032839	Rab3 GTPase-activating protein regulatory subunit N-terminus		Reactome: R-HSA-6811436|Reactome: R-HSA-8876198
Dapma7bEVm027564	552	CDD	cd06849		lipoyl_domain
Dapma7bEVm027564	552	Coils	Coil
Dapma7bEVm027564	552	Gene3D	G3DSA:2.40.50.100
Dapma7bEVm027564	552	Gene3D	G3DSA:4.10.320.10	IPR036625	E3-binding domain superfamily	GO:0008152|GO:0016746	Reactome: R-HSA-389661
Dapma7bEVm027564	552	MobiDBLite	mobidb-lite		consensus disorder prediction
Dapma7bEVm027564	552	PANTHER	PTHR23151
Dapma7bEVm027564	552	PANTHER	PTHR23151:SF9
Dapma7bEVm027564	552	Pfam	PF00198	IPR001078	2-oxoacid dehydrogenases acyltransferase (catalytic domain)	GO:0008152|GO:0016746	Reactome: R-HSA-389661
Dapma7bEVm027564	552	Pfam	PF00364	IPR000089	Biotin-requiring enzyme
Dapma7bEVm027564	552	Pfam	PF02817	IPR004167	e3 binding domain	GO:0008152|GO:0016746	Reactome: R-HSA-389661
Dapma7bEVm027564	552	ProSitePatterns	PS00189	IPR003016	2-oxo acid dehydrogenases acyltransferase component lipoyl binding site.		Reactome: R-HSA-389661
Dapma7bEVm027564	552	ProSiteProfiles	PS50968	IPR000089	Biotinyl/lipoyl domain profile.
Dapma7bEVm027564	552	ProSiteProfiles	PS51826	IPR004167	Peripheral subunit-binding (PSBD) domain profile.	GO:0008152|GO:0016746	Reactome: R-HSA-389661
Dapma7bEVm027564	552	SUPERFAMILY	SSF47005	IPR036625	E3-binding domain superfamily	GO:0008152|GO:0016746	Reactome: R-HSA-389661
Dapma7bEVm027564	552	SUPERFAMILY	SSF51230	IPR011053	Single hybrid motif
Dapma7bEVm027564	552	SUPERFAMILY	SSF52777
Dapma7bEVm027588	1326	Gene3D	G3DSA:3.30.160.60
Dapma7bEVm027588	1326	Gene3D	G3DSA:3.30.40.180	IPR038441	THAP-type zinc finger superfamily
Dapma7bEVm027588	1326	MobiDBLite	mobidb-lite		consensus disorder prediction
Dapma7bEVm027588	1326	PANTHER	PTHR24409
Dapma7bEVm027588	1326	Pfam	PF00096		Zinc finger, C2H2 type
Dapma7bEVm027588	1326	Pfam	PF05485	IPR006612	THAP domain	GO:0003676
Dapma7bEVm027588	1326	ProSitePatterns	PS00028	IPR013087	Zinc finger C2H2 type domain signature.	GO:0003676
Dapma7bEVm027588	1326	ProSiteProfiles	PS50157	IPR013087	Zinc finger C2H2 type domain profile.	GO:0003676
Dapma7bEVm027588	1326	ProSiteProfiles	PS50950	IPR006612	Zinc finger THAP-type profile	GO:0003676
Dapma7bEVm027588	1326	SMART	SM00355	IPR013087	Zinc finger C2H2-type	GO:0003676
Dapma7bEVm027588	1326	SMART	SM00692	IPR006612	THAP-type zinc finger	GO:0003676
Dapma7bEVm027588	1326	SMART	SM00980	IPR006612	THAP-type zinc finger	GO:0003676
Dapma7bEVm027588	1326	SUPERFAMILY	SSF57667	IPR036236	Zinc finger C2H2 superfamily
Dapma7bEVm027588	1326	SUPERFAMILY	SSF57716
Dapma7bEVm027649	599	Gene3D	G3DSA:3.40.50.12160	IPR038135	Methylthiotransferase, N-terminal domain superfamily
Dapma7bEVm027649	599	Gene3D	G3DSA:3.80.30.20	IPR023404	Radical SAM, alpha/beta horseshoe
Dapma7bEVm027649	599	PANTHER	PTHR43020
Dapma7bEVm027649	599	PANTHER	PTHR43020:SF2
Dapma7bEVm027649	599	Pfam	PF00919	IPR013848	Uncharacterized protein family UPF0004	GO:0051539
Dapma7bEVm027649	599	Pfam	PF01938	IPR002792	TRAM domain
Dapma7bEVm027649	599	Pfam	PF04055	IPR007197	Radical SAM superfamily	GO:0003824|GO:0051536
Dapma7bEVm027649	599	ProSitePatterns	PS01278	IPR020612	Methylthiotransferase radical SAM domain signature.	GO:0051539
Dapma7bEVm027649	599	ProSiteProfiles	PS50926	IPR002792	TRAM domain profile.
Dapma7bEVm027649	599	ProSiteProfiles	PS51449	IPR013848	Methylthiotransferase N-terminal domain profile.	GO:0051539
Dapma7bEVm027649	599	SFLD	SFLDF00273	IPR006463	(dimethylallyl)adenosine tRNA methylthiotransferase (MiaB-like)	GO:0005737|GO:0006400|GO:0016740|GO:0051539
Dapma7bEVm027649	599	SFLD	SFLDF00413		CDK5RAP1
Dapma7bEVm027649	599	SFLD	SFLDG01061	IPR005839	methylthiotransferase	GO:0006400|GO:0016740|GO:0051539
Dapma7bEVm027649	599	SFLD	SFLDG01082		B12-binding domain containing
Dapma7bEVm027649	599	SFLD	SFLDS00029	IPR007197	Radical SAM	GO:0003824|GO:0051536
Dapma7bEVm027649	599	SMART	SM00729	IPR006638	Elp3/MiaB/NifB	GO:0003824|GO:0051536
Dapma7bEVm027649	599	SUPERFAMILY	SSF102114
Dapma7bEVm027649	599	TIGRFAM	TIGR00089	IPR005839	TIGR00089: radical SAM methylthiotransferase, MiaB/RimO family	GO:0006400|GO:0016740|GO:0051539
Dapma7bEVm027649	599	TIGRFAM	TIGR01574		miaB-methiolase: tRNA-i(6)A37 thiotransferase enzyme MiaB
Dapma7bEVm027683	808	CDD	cd02674		Peptidase_C19R
Dapma7bEVm027683	808	Gene3D	G3DSA:3.90.70.10
Dapma7bEVm027683	808	MobiDBLite	mobidb-lite		consensus disorder prediction
Dapma7bEVm027683	808	PANTHER	PTHR44032
Dapma7bEVm027683	808	PANTHER	PTHR44032:SF3
Dapma7bEVm027683	808	Pfam	PF00443	IPR001394	Peptidase C19, ubiquitin carboxyl-terminal hydrolase	GO:0016579|GO:0036459
Dapma7bEVm027683	808	ProSitePatterns	PS00972	IPR018200	Ubiquitin specific protease, conserved site	GO:0006511|GO:0036459
Dapma7bEVm027683	808	ProSitePatterns	PS00973	IPR018200	Ubiquitin specific protease, conserved site	GO:0006511|GO:0036459
Dapma7bEVm027683	808	ProSiteProfiles	PS50235	IPR028889	Ubiquitin specific protease domain
Dapma7bEVm027683	808	SUPERFAMILY	SSF54001	IPR038765	Papain-like cysteine peptidase superfamily
Dapma7bEVm027742	497	Gene3D	G3DSA:3.30.70.330	IPR012677	Nucleotide-binding alpha-beta plait domain superfamily
Dapma7bEVm027742	497	MobiDBLite	mobidb-lite		consensus disorder prediction
Dapma7bEVm027742	497	PANTHER	PTHR21678
Dapma7bEVm027742	497	PANTHER	PTHR21678:SF0
Dapma7bEVm027742	497	Pfam	PF01424	IPR001374	R3H domain	GO:0003676
Dapma7bEVm027827	290	Coils	Coil
Dapma7bEVm027827	290	Gene3D	G3DSA:3.40.640.10	IPR015421	Pyridoxal phosphate-dependent transferase, major domain	GO:0003824
Dapma7bEVm027827	290	PANTHER	PTHR13693
Dapma7bEVm027827	290	PANTHER	PTHR13693:SF3
Dapma7bEVm027827	290	Pfam	PF00155	IPR004839	Aminotransferase class I and II	GO:0009058|GO:0030170
Dapma7bEVm027827	290	ProSitePatterns	PS00599	IPR001917	Aminotransferases class-II pyridoxal-phosphate attachment site.	GO:0008152|GO:0016740
Dapma7bEVm027827	290	SUPERFAMILY	SSF53383	IPR015424	Pyridoxal phosphate-dependent transferase
Dapma7bEVm027918	603	CDD	cd03221		ABCF_EF-3
Dapma7bEVm027918	603	Gene3D	G3DSA:3.40.50.300
Dapma7bEVm027918	603	PANTHER	PTHR19211
Dapma7bEVm027918	603	PANTHER	PTHR19211:SF15
Dapma7bEVm027918	603	Pfam	PF00005	IPR003439	ABC transporter	GO:0005524|GO:0016887
Dapma7bEVm027918	603	Pfam	PF12848	IPR032781	ABC transporter
Dapma7bEVm027918	603	ProSitePatterns	PS00211	IPR017871	ABC transporters family signature.	GO:0005524|GO:0016887
Dapma7bEVm027918	603	ProSiteProfiles	PS50893	IPR003439	ATP-binding cassette, ABC transporter-type domain profile.	GO:0005524|GO:0016887
Dapma7bEVm027918	603	SMART	SM00382	IPR003593	AAA+ ATPase domain
Dapma7bEVm027918	603	SUPERFAMILY	SSF52540	IPR027417	P-loop containing nucleoside triphosphate hydrolase
Dapma7bEVm027965	516	Gene3D	G3DSA:3.80.10.10	IPR032675	Leucine-rich repeat domain superfamily
Dapma7bEVm027965	516	PANTHER	PTHR44384
Dapma7bEVm027965	516	SUPERFAMILY	SSF52047
Dapma7bEVm028047	579	Coils	Coil
Dapma7bEVm028047	579	MobiDBLite	mobidb-lite		consensus disorder prediction
Dapma7bEVm028144	464	CDD	cd00204	IPR020683	ANK
Dapma7bEVm028144	464	Coils	Coil
Dapma7bEVm028144	464	Gene3D	G3DSA:1.25.40.20	IPR036770	Ankyrin repeat-containing domain superfamily
Dapma7bEVm028144	464	PANTHER	PTHR45243
Dapma7bEVm028144	464	Pfam	PF12796	IPR020683	Ankyrin repeats (3 copies)
Dapma7bEVm028144	464	ProSiteProfiles	PS50088	IPR002110	Ankyrin repeat profile.	GO:0005515
Dapma7bEVm028144	464	ProSiteProfiles	PS50297	IPR020683	Ankyrin repeat region circular profile.
Dapma7bEVm028144	464	SMART	SM00248	IPR002110	Ankyrin repeat	GO:0005515
Dapma7bEVm028144	464	SUPERFAMILY	SSF48403	IPR036770	Ankyrin repeat-containing domain superfamily
Dapma7bEVm028283	440	Coils	Coil
Dapma7bEVm028283	440	MobiDBLite	mobidb-lite		consensus disorder prediction
Dapma7bEVm028283	440	PANTHER	PTHR34153
Dapma7bEVm028283	440	PANTHER	PTHR34153:SF2
Dapma7bEVm028399	435	Coils	Coil
Dapma7bEVm028399	435	Gene3D	G3DSA:1.10.8.10
Dapma7bEVm028399	435	Gene3D	G3DSA:3.10.20.90
Dapma7bEVm028399	435	Gene3D	G3DSA:3.40.30.10
Dapma7bEVm028399	435	PANTHER	PTHR23322
Dapma7bEVm028399	435	PANTHER	PTHR23322:SF1
Dapma7bEVm028399	435	Pfam	PF00789	IPR001012	UBX domain	GO:0005515
Dapma7bEVm028399	435	Pfam	PF14555		UBA-like domain
Dapma7bEVm028399	435	ProSiteProfiles	PS50033	IPR001012	UBX domain profile.	GO:0005515
Dapma7bEVm028399	435	SMART	SM00166	IPR001012	UBX domain	GO:0005515
Dapma7bEVm028399	435	SMART	SM00594	IPR006577	UAS
Dapma7bEVm028399	435	SUPERFAMILY	SSF52833	IPR036249	Thioredoxin-like superfamily
Dapma7bEVm028399	435	SUPERFAMILY	SSF54236	IPR029071	Ubiquitin-like domain superfamily
Dapma7bEVm028467	351	Coils	Coil
Dapma7bEVm028467	351	Gene3D	G3DSA:1.10.10.60
Dapma7bEVm028467	351	MobiDBLite	mobidb-lite		consensus disorder prediction
Dapma7bEVm028467	351	PANTHER	PTHR21654
Dapma7bEVm028467	351	PANTHER	PTHR21654:SF28
Dapma7bEVm028467	351	Pfam	PF13837		Myb/SANT-like DNA-binding domain
Dapma7bEVm028552	259	CDD	cd08544	IPR002861	Reeler
Dapma7bEVm028552	259	Gene3D	G3DSA:2.60.40.4060
Dapma7bEVm028552	259	PANTHER	PTHR23130
Dapma7bEVm028552	259	PANTHER	PTHR23130:SF122
Dapma7bEVm028552	259	Pfam	PF02014	IPR002861	Reeler domain
Dapma7bEVm028552	259	ProSiteProfiles	PS51019	IPR002861	Reelin domain profile.
Dapma7bEVm028555	181	Gene3D	G3DSA:1.10.8.50
Dapma7bEVm028555	181	Gene3D	G3DSA:4.10.910.10	IPR027437	30s ribosomal protein S13, C-terminal		Reactome: R-HSA-156827|Reactome: R-HSA-156902|Reactome: R-HSA-1799339|Reactome: R-HSA-192823|Reactome: R-HSA-2408557|Reactome: R-HSA-6791226|Reactome: R-HSA-72649|Reactome: R-HSA-72689|Reactome: R-HSA-72695|Reactome: R-HSA-72702|Reactome: R-HSA-72706|Reactome: R-HSA-72764|Reactome: R-HSA-9010553|Reactome: R-HSA-975956|Reactome: R-HSA-975957
Dapma7bEVm028555	181	PANTHER	PTHR10871
Dapma7bEVm028555	181	PANTHER	PTHR10871:SF18
Dapma7bEVm028555	181	Pfam	PF00416	IPR001892	Ribosomal protein S13/S18	GO:0003723|GO:0003735|GO:0005622|GO:0005840|GO:0006412	Reactome: R-HSA-156827|Reactome: R-HSA-156902|Reactome: R-HSA-1799339|Reactome: R-HSA-192823|Reactome: R-HSA-2408557|Reactome: R-HSA-6791226|Reactome: R-HSA-72649|Reactome: R-HSA-72689|Reactome: R-HSA-72695|Reactome: R-HSA-72702|Reactome: R-HSA-72706|Reactome: R-HSA-72764|Reactome: R-HSA-9010553|Reactome: R-HSA-975956|Reactome: R-HSA-975957
Dapma7bEVm028555	181	ProSitePatterns	PS00646	IPR018269	Ribosomal protein S13 signature.	GO:0003723|GO:0003735|GO:0005840|GO:0006412	Reactome: R-HSA-156827|Reactome: R-HSA-156902|Reactome: R-HSA-1799339|Reactome: R-HSA-192823|Reactome: R-HSA-2408557|Reactome: R-HSA-6791226|Reactome: R-HSA-72649|Reactome: R-HSA-72689|Reactome: R-HSA-72695|Reactome: R-HSA-72702|Reactome: R-HSA-72706|Reactome: R-HSA-72764|Reactome: R-HSA-9010553|Reactome: R-HSA-975956|Reactome: R-HSA-975957
Dapma7bEVm028555	181	ProSiteProfiles	PS50159	IPR001892	Ribosomal protein S13 family profile.	GO:0003723|GO:0003735|GO:0005622|GO:0005840|GO:0006412	Reactome: R-HSA-156827|Reactome: R-HSA-156902|Reactome: R-HSA-1799339|Reactome: R-HSA-192823|Reactome: R-HSA-2408557|Reactome: R-HSA-6791226|Reactome: R-HSA-72649|Reactome: R-HSA-72689|Reactome: R-HSA-72695|Reactome: R-HSA-72702|Reactome: R-HSA-72706|Reactome: R-HSA-72764|Reactome: R-HSA-9010553|Reactome: R-HSA-975956|Reactome: R-HSA-975957
Dapma7bEVm028555	181	SUPERFAMILY	SSF46946	IPR010979	Ribosomal protein S13-like, H2TH	GO:0003676
Dapma7bEVm028981	168	PANTHER	PTHR19303
Dapma7bEVm029387	1477	Gene3D	G3DSA:3.30.365.10
Dapma7bEVm029387	1477	PANTHER	PTHR11908
Dapma7bEVm029387	1477	PANTHER	PTHR11908:SF80
Dapma7bEVm029387	1477	Pfam	PF00111	IPR001041	2Fe-2S iron-sulfur cluster binding domain	GO:0009055|GO:0051536
Dapma7bEVm029387	1477	Pfam	PF00941	IPR002346	FAD binding domain in molybdopterin dehydrogenase	GO:0016491|GO:0055114
Dapma7bEVm029387	1477	Pfam	PF01315	IPR000674	Aldehyde oxidase and xanthine dehydrogenase, a/b hammerhead domain
Dapma7bEVm029387	1477	Pfam	PF01799	IPR002888	[2Fe-2S] binding domain	GO:0016491|GO:0046872|GO:0055114
Dapma7bEVm029387	1477	Pfam	PF02738	IPR008274	Molybdopterin-binding domain of aldehyde dehydrogenase	GO:0016491|GO:0055114
Dapma7bEVm029387	1477	Pfam	PF03450	IPR005107	CO dehydrogenase flavoprotein C-terminal domain
Dapma7bEVm029387	1477	PIRSF	PIRSF000127	IPR016208	Aldehyde oxidase/xanthine dehydrogenase	GO:0005506|GO:0016491|GO:0055114
Dapma7bEVm029387	1477	ProSitePatterns	PS00197	IPR006058	2Fe-2S ferredoxin-type iron-sulfur binding region signature.	GO:0051537
Dapma7bEVm029387	1477	ProSitePatterns	PS00559	IPR022407	Eukaryotic molybdopterin oxidoreductases signature.	GO:0043546|GO:0055114
Dapma7bEVm029387	1477	ProSiteProfiles	PS51085	IPR001041	2Fe-2S ferredoxin-type iron-sulfur binding domain profile.	GO:0009055|GO:0051536
Dapma7bEVm029387	1477	ProSiteProfiles	PS51387	IPR016166	PCMH-type FAD-binding domain profile.	GO:0071949
Dapma7bEVm029387	1477	SMART	SM01008	IPR000674	Aldehyde oxidase/xanthine dehydrogenase, a/b hammerhead
Dapma7bEVm029387	1477	SMART	SM01092	IPR005107	CO dehydrogenase flavoprotein, C-terminal
Dapma7bEVm029387	1477	SUPERFAMILY	SSF47741	IPR036884	[2Fe-2S]-binding domain superfamily
Dapma7bEVm029387	1477	SUPERFAMILY	SSF54292	IPR036010	2Fe-2S ferredoxin-like superfamily	GO:0009055|GO:0051536
Dapma7bEVm029387	1477	SUPERFAMILY	SSF54665	IPR036856	Aldehyde oxidase/xanthine dehydrogenase, a/b hammerhead superfamily
Dapma7bEVm029387	1477	SUPERFAMILY	SSF55447	IPR036683	CO dehydrogenase flavoprotein, C-terminal domain superfamily
Dapma7bEVm029387	1477	SUPERFAMILY	SSF56003	IPR037165	Aldehyde oxidase/xanthine dehydrogenase, molybdopterin binding domain superfamily	GO:0016491|GO:0055114
Dapma7bEVm029387	1477	SUPERFAMILY	SSF56176	IPR036318	FAD-binding, type 2-like superfamily	GO:0050660
Dapma7bEVm029387	1477	TIGRFAM	TIGR02963	IPR014307	xanthine_xdhA: xanthine dehydrogenase, small subunit	GO:0004854|GO:0004855|GO:0050660|GO:0055114	KEGG: 00230+1.17.1.4|MetaCyc: PWY-5497|MetaCyc: PWY-5695|MetaCyc: PWY-6538|MetaCyc: PWY-6596|MetaCyc: PWY-6606|MetaCyc: PWY-6607|MetaCyc: PWY-6608|MetaCyc: PWY-6999|Reactome: R-HSA-74259|Reactome: R-HSA-8851680
Dapma7bEVm029387	1477	TIGRFAM	TIGR02965	IPR014309	xanthine_xdhB: xanthine dehydrogenase, molybdopterin binding subunit	GO:0030151	KEGG: 00230+1.17.1.4+1.17.3.2|KEGG: 00232+1.17.3.2|KEGG: 00983+1.17.3.2|MetaCyc: PWY-5497|MetaCyc: PWY-5695|MetaCyc: PWY-6538|MetaCyc: PWY-6596|MetaCyc: PWY-6606|MetaCyc: PWY-6607|MetaCyc: PWY-6608|MetaCyc: PWY-6999
Dapma7bEVm029537	190	Gene3D	G3DSA:2.70.220.10	IPR036846	GM2-AP, lipid-recognition domain superfamily		Reactome: R-HSA-1660662|Reactome: R-HSA-6798695
Dapma7bEVm029537	190	PANTHER	PTHR17357	IPR028996	Ganglioside GM2 activator	GO:0006689|GO:0008047	Reactome: R-HSA-1660662|Reactome: R-HSA-6798695
Dapma7bEVm029537	190	Pfam	PF02221	IPR003172	MD-2-related lipid-recognition domain
Dapma7bEVm029537	190	SMART	SM00737	IPR003172	MD-2-related lipid-recognition domain
Dapma7bEVm029537	190	SUPERFAMILY	SSF63707	IPR036846	GM2-AP, lipid-recognition domain superfamily		Reactome: R-HSA-1660662|Reactome: R-HSA-6798695
Dapma7bEVm029553	1196	CDD	cd01650		RT_nLTR_like
Dapma7bEVm029553	1196	CDD	cd09276		Rnase_HI_RT_non_LTR
Dapma7bEVm029553	1196	Gene3D	G3DSA:3.30.420.10	IPR036397	Ribonuclease H superfamily	GO:0003676
Dapma7bEVm029553	1196	Gene3D	G3DSA:3.60.10.10	IPR036691	Endonuclease/exonuclease/phosphatase superfamily
Dapma7bEVm029553	1196	MobiDBLite	mobidb-lite		consensus disorder prediction
Dapma7bEVm029553	1196	PANTHER	PTHR42675
Dapma7bEVm029553	1196	PANTHER	PTHR42675:SF2
Dapma7bEVm029553	1196	Pfam	PF00078	IPR000477	Reverse transcriptase (RNA-dependent DNA polymerase)
Dapma7bEVm029553	1196	Pfam	PF14529	IPR005135	Endonuclease-reverse transcriptase
Dapma7bEVm029553	1196	ProSiteProfiles	PS50878	IPR000477	Reverse transcriptase (RT) catalytic domain profile.
Dapma7bEVm029553	1196	ProSiteProfiles	PS50879	IPR002156	RNase H domain profile.	GO:0003676|GO:0004523
Dapma7bEVm029553	1196	SUPERFAMILY	SSF53098	IPR012337	Ribonuclease H-like superfamily
Dapma7bEVm029553	1196	SUPERFAMILY	SSF56219	IPR036691	Endonuclease/exonuclease/phosphatase superfamily
Dapma7bEVm029553	1196	SUPERFAMILY	SSF56672
Dapma7bEVm029565	381	MobiDBLite	mobidb-lite		consensus disorder prediction
Dapma7bEVm029565	381	ProSitePatterns	PS00028	IPR013087	Zinc finger C2H2 type domain signature.	GO:0003676
Dapma7bEVm029565	381	ProSiteProfiles	PS50157	IPR013087	Zinc finger C2H2 type domain profile.	GO:0003676
Dapma7bEVm029565	381	SMART	SM00355	IPR013087	Zinc finger C2H2-type	GO:0003676
Dapma7bEVm030180	728	Coils	Coil
Dapma7bEVm030180	728	PANTHER	PTHR23080
Dapma7bEVm030180	728	PANTHER	PTHR23080:SF115
Dapma7bEVm030397	275	Gene3D	G3DSA:1.10.150.20
Dapma7bEVm030397	275	Gene3D	G3DSA:3.40.50.10130
Dapma7bEVm030397	275	PANTHER	PTHR12749	IPR004579	ERCC1/RAD10/SWI10 family	GO:0003684|GO:0004519|GO:0005634|GO:0006281	Reactome: R-HSA-5685938|Reactome: R-HSA-5696395|Reactome: R-HSA-5696400|Reactome: R-HSA-6782135|Reactome: R-HSA-6783310
Dapma7bEVm030397	275	Pfam	PF03834	IPR004579	Binding domain of DNA repair protein Ercc1 (rad10/Swi10)	GO:0003684|GO:0004519|GO:0005634|GO:0006281	Reactome: R-HSA-5685938|Reactome: R-HSA-5696395|Reactome: R-HSA-5696400|Reactome: R-HSA-6782135|Reactome: R-HSA-6783310
Dapma7bEVm030397	275	Pfam	PF14520		Helix-hairpin-helix domain
Dapma7bEVm030397	275	ProDom	PD013585	IPR004579	REPAIR DNA EXCISION ERCC1 NUCLEOTIDE DNA-BINDING HYDROLASE PROTEIN ENDONUCLEASE DAMAGE	GO:0003684|GO:0004519|GO:0005634|GO:0006281	Reactome: R-HSA-5685938|Reactome: R-HSA-5696395|Reactome: R-HSA-5696400|Reactome: R-HSA-6782135|Reactome: R-HSA-6783310
Dapma7bEVm030397	275	SUPERFAMILY	SSF47781	IPR010994	RuvA domain 2-like
Dapma7bEVm030397	275	SUPERFAMILY	SSF52980	IPR011335	Restriction endonuclease type II-like		Reactome: R-HSA-6783310
Dapma7bEVm030397	275	TIGRFAM	TIGR00597	IPR004579	rad10: DNA repair protein rad10	GO:0003684|GO:0004519|GO:0005634|GO:0006281	Reactome: R-HSA-5685938|Reactome: R-HSA-5696395|Reactome: R-HSA-5696400|Reactome: R-HSA-6782135|Reactome: R-HSA-6783310

## Sheet: Module7
D. magna geneID	PeptideLenght	Database	Reference ID in Database	InterproScan-ID	Functional calssification	GO term-ID	Reactome
Dapma7bEVm012420	178	MobiDBLite	mobidb-lite		consensus disorder prediction
Dapma7bEVm012963	216	MobiDBLite	mobidb-lite		consensus disorder prediction
Dapma7bEVm013402	136	MobiDBLite	mobidb-lite		consensus disorder prediction
Dapma7bEVm013952	109	MobiDBLite	mobidb-lite		consensus disorder prediction
Dapma7bEVm016412	235	Coils	Coil
Dapma7bEVm017012	143	Coils	Coil
Dapma7bEVm018726	329	Coils	Coil
Dapma7bEVm018726	329	PANTHER	PTHR19300	IPR003859	Beta-1,4-galactosyltransferase	GO:0005975|GO:0016757	Reactome: R-HSA-2022854|Reactome: R-HSA-975577
Dapma7bEVm018726	329	PANTHER	PTHR19300:SF52
Dapma7bEVm018726	329	Pfam	PF02709	IPR027791	N-terminal domain of galactosyltransferase		Reactome: R-HSA-2022854|Reactome: R-HSA-975577
Dapma7bEVm018726	329	Pfam	PF13733	IPR027995	N-terminal region of glycosyl transferase group 7		Reactome: R-HSA-2022854|Reactome: R-HSA-975577
Dapma7bEVm018726	329	PRINTS	PR02050	IPR003859	Beta-1,4-galactosyltransferase family signature	GO:0005975|GO:0016757	Reactome: R-HSA-2022854|Reactome: R-HSA-975577
Dapma7bEVm018726	329	SUPERFAMILY	SSF53448	IPR029044	Nucleotide-diphospho-sugar transferases
Dapma7bEVm018899	224	Gene3D	G3DSA:3.10.20.370
Dapma7bEVm018899	224	Gene3D	G3DSA:3.30.70.270
Dapma7bEVm018899	224	PANTHER	PTHR24559
Dapma7bEVm018899	224	SUPERFAMILY	SSF56672
Dapma7bEVm019695	269	Gene3D	G3DSA:4.10.60.10
Dapma7bEVm019695	269	MobiDBLite	mobidb-lite		consensus disorder prediction
Dapma7bEVm019695	269	PANTHER	PTHR33338
Dapma7bEVm019695	269	Pfam	PF00098	IPR001878	Zinc knuckle	GO:0003676|GO:0008270
Dapma7bEVm019695	269	Pfam	PF14223		gag-polypeptide of LTR copia-type
Dapma7bEVm019695	269	ProSiteProfiles	PS50158	IPR001878	Zinc finger CCHC-type profile.	GO:0003676|GO:0008270
Dapma7bEVm019695	269	SMART	SM00343	IPR001878	Zinc finger, CCHC-type	GO:0003676|GO:0008270
Dapma7bEVm019695	269	SUPERFAMILY	SSF57756	IPR036875	Zinc finger, CCHC-type superfamily	GO:0003676|GO:0008270
Dapma7bEVm020190	242	Gene3D	G3DSA:1.25.40.20	IPR036770	Ankyrin repeat-containing domain superfamily
Dapma7bEVm020190	242	ProSiteProfiles	PS50088	IPR002110	Ankyrin repeat profile.	GO:0005515
Dapma7bEVm020190	242	ProSiteProfiles	PS50297	IPR020683	Ankyrin repeat region circular profile.
Dapma7bEVm020190	242	SUPERFAMILY	SSF48403	IPR036770	Ankyrin repeat-containing domain superfamily
Dapma7bEVm020600	158	Gene3D	G3DSA:1.10.340.70
Dapma7bEVm020600	158	PANTHER	PTHR24559
Dapma7bEVm020600	158	PANTHER	PTHR24559:SF222
Dapma7bEVm020600	158	SUPERFAMILY	SSF53098	IPR012337	Ribonuclease H-like superfamily
Dapma7bEVm021398	152	Coils	Coil
Dapma7bEVm021398	152	Pfam	PF12017	IPR021896	Transposase protein	GO:0004803|GO:0006313
Dapma7bEVm022368	169	Coils	Coil
Dapma7bEVm022608	188	Gene3D	G3DSA:3.40.50.300
Dapma7bEVm022608	188	PANTHER	PTHR44114
Dapma7bEVm022608	188	PANTHER	PTHR44114:SF2
Dapma7bEVm022608	188	Pfam	PF02689	IPR003840	Helicase	GO:0004386|GO:0005524
Dapma7bEVm022608	188	Pfam	PF05970	IPR010285	PIF1-like helicase	GO:0000723|GO:0003678|GO:0006281
Dapma7bEVm022608	188	SUPERFAMILY	SSF52540	IPR027417	P-loop containing nucleoside triphosphate hydrolase
Dapma7bEVm023569	1014	Gene3D	G3DSA:1.10.340.70
Dapma7bEVm023569	1014	Gene3D	G3DSA:3.10.10.10
Dapma7bEVm023569	1014	Gene3D	G3DSA:3.10.20.370
Dapma7bEVm023569	1014	Gene3D	G3DSA:3.30.420.10	IPR036397	Ribonuclease H superfamily	GO:0003676
Dapma7bEVm023569	1014	Gene3D	G3DSA:3.30.70.270
Dapma7bEVm023569	1014	PANTHER	PTHR24559
Dapma7bEVm023569	1014	PANTHER	PTHR24559:SF222
Dapma7bEVm023569	1014	SUPERFAMILY	SSF53098	IPR012337	Ribonuclease H-like superfamily
Dapma7bEVm023569	1014	SUPERFAMILY	SSF56672
Dapma7bEVm023595	795	Gene3D	G3DSA:3.30.420.10	IPR036397		GO:0003676
Dapma7bEVm023595	795	MobiDBLite	mobidb-lite		consensus disorder prediction
Dapma7bEVm023595	795	PANTHER	PTHR15498
Dapma7bEVm023595	795	PANTHER	PTHR15498:SF64
Dapma7bEVm023595	795	ProSiteProfiles	PS50994	IPR001584	Integrase catalytic domain profile.	GO:0015074
Dapma7bEVm023595	795	SUPERFAMILY	SSF50370	IPR035992	Ricin B-like lectins
Dapma7bEVm023595	795	SUPERFAMILY	SSF53098	IPR012337	Ribonuclease H-like superfamily
Dapma7bEVm023944	998	CDD	cd01647		RT_LTR
Dapma7bEVm023944	998	Coils	Coil
Dapma7bEVm023944	998	Gene3D	G3DSA:3.10.10.10
Dapma7bEVm023944	998	Gene3D	G3DSA:3.10.20.370
Dapma7bEVm023944	998	Gene3D	G3DSA:3.30.420.10	IPR036397	Ribonuclease H superfamily	GO:0003676
Dapma7bEVm023944	998	Gene3D	G3DSA:3.30.70.270
Dapma7bEVm023944	998	PANTHER	PTHR24559
Dapma7bEVm023944	998	Pfam	PF00665	IPR001584	Integrase core domain	GO:0015074
Dapma7bEVm023944	998	ProSiteProfiles	PS50994	IPR001584	Integrase catalytic domain profile.	GO:0015074
Dapma7bEVm023944	998	SUPERFAMILY	SSF53098	IPR012337
Dapma7bEVm023944	998	SUPERFAMILY	SSF56672
Dapma7bEVm024453	462	MobiDBLite	mobidb-lite		consensus disorder prediction
Dapma7bEVm024453	462	PANTHER	PTHR23272
Dapma7bEVm024453	462	PANTHER	PTHR23272:SF50
Dapma7bEVm024453	462	Pfam	PF05699	IPR008906	hAT family C-terminal dimerisation region	GO:0046983
Dapma7bEVm024453	462	SUPERFAMILY	SSF53098	IPR012337
Dapma7bEVm024737	169	PANTHER	PTHR11697
Dapma7bEVm024737	169	PANTHER	PTHR11697:SF187
Dapma7bEVm026075	152	MobiDBLite	mobidb-lite		consensus disorder prediction
Dapma7bEVm026075	152	PANTHER	PTHR33338
Dapma7bEVm027035	63	MobiDBLite	mobidb-lite		consensus disorder prediction
Dapma7bEVm030056	718	PANTHER	PTHR22955
Dapma7bEVm030056	718	SUPERFAMILY	SSF53098	IPR012337	Ribonuclease H-like superfamily
Dapma7bEVm030056	718	SUPERFAMILY	SSF56672
Dapma7bEVm030073	1058	CDD	cd09274		RNase_HI_RT_Ty3
Dapma7bEVm030073	1058	Coils	Coil
Dapma7bEVm030073	1058	Gene3D	G3DSA:1.10.10.2300
Dapma7bEVm030073	1058	Gene3D	G3DSA:2.30.30.140
Dapma7bEVm030073	1058	Gene3D	G3DSA:3.10.20.370
Dapma7bEVm030073	1058	Gene3D	G3DSA:3.30.420.10	IPR036397	Ribonuclease H superfamily	GO:0003676
Dapma7bEVm030073	1058	MobiDBLite	mobidb-lite		consensus disorder prediction
Dapma7bEVm030073	1058	PANTHER	PTHR24559
Dapma7bEVm030073	1058	SUPERFAMILY	SSF53098	IPR012337	Ribonuclease H-like superfamily
Dapma7bEVm030073	1058	SUPERFAMILY	SSF56672
Dapma7bEVm030198	115	Pfam	PF00078	IPR000477	Reverse transcriptase (RNA-dependent DNA polymerase)
Dapma7bEVm030198	115	SUPERFAMILY	SSF56672
Dapma7bEVm030276	359	CDD	cd01647		RT_LTR
Dapma7bEVm030276	359	Gene3D	G3DSA:3.10.10.10
Dapma7bEVm030276	359	Gene3D	G3DSA:3.30.420.10	IPR036397	Ribonuclease H superfamily	GO:0003676
Dapma7bEVm030276	359	Gene3D	G3DSA:3.30.70.270
Dapma7bEVm030276	359	PANTHER	PTHR24559
Dapma7bEVm030276	359	PANTHER	PTHR24559:SF222
Dapma7bEVm030276	359	Pfam	PF00078	IPR000477	Reverse transcriptase (RNA-dependent DNA polymerase)
Dapma7bEVm030276	359	ProSiteProfiles	PS50994	IPR001584	Integrase catalytic domain profile.	GO:0015074
Dapma7bEVm030276	359	SUPERFAMILY	SSF53098	IPR012337	Ribonuclease H-like superfamily
Dapma7bEVm030276	359	SUPERFAMILY	SSF56672

## Sheet: Module8
D. magna geneID	PeptideLenght	Database	Reference ID in Database	InterproScan-ID	Functional calssification	GO term-ID	Reactome
Dapma7bEVm000441	1623	Gene3D	G3DSA:1.25.10.20	IPR011030	Lipovitellin-phosvitin complex, superhelical domain		Reactome: R-HSA-8866423|Reactome: R-HSA-8963888
Dapma7bEVm000441	1623	Gene3D	G3DSA:2.30.230.10	IPR015816	Vitellinogen, beta-sheet N-terminal	GO:0005319|GO:0006869	Reactome: R-HSA-8866423|Reactome: R-HSA-8963888
Dapma7bEVm000441	1623	PANTHER	PTHR23345
Dapma7bEVm000441	1623	PANTHER	PTHR23345:SF28
Dapma7bEVm000441	1623	Pfam	PF00094	IPR001846	von Willebrand factor type D domain
Dapma7bEVm000441	1623	Pfam	PF01347	IPR001747	Lipoprotein amino terminal region	GO:0005319|GO:0006869	Reactome: R-HSA-8866423|Reactome: R-HSA-8963888
Dapma7bEVm000441	1623	Pfam	PF09172	IPR015255	Domain of unknown function (DUF1943)	GO:0005319|GO:0006869	Reactome: R-HSA-202733|Reactome: R-HSA-3000471|Reactome: R-HSA-3000480|Reactome: R-HSA-3000484|Reactome: R-HSA-3000497|Reactome: R-HSA-381426|Reactome: R-HSA-432142|Reactome: R-HSA-5686938|Reactome: R-HSA-8856825|Reactome: R-HSA-8856828|Reactome: R-HSA-8866423|Reactome: R-HSA-8957275|Reactome: R-HSA-8963888|Reactome: R-HSA-8963901|Reactome: R-HSA-8964026|Reactome: R-HSA-8964038|Reactome: R-HSA-89…
Dapma7bEVm000441	1623	ProSiteProfiles	PS51211	IPR001747	Vitellogenin domain profile.	GO:0005319|GO:0006869	Reactome: R-HSA-8866423|Reactome: R-HSA-8963888
Dapma7bEVm000441	1623	ProSiteProfiles	PS51233	IPR001846	VWFD domain profile.
Dapma7bEVm000441	1623	SMART	SM00216	IPR001846	von Willebrand factor, type D domain
Dapma7bEVm000441	1623	SMART	SM00638	IPR001747	Lipid transport protein, N-terminal	GO:0005319|GO:0006869	Reactome: R-HSA-8866423|Reactome: R-HSA-8963888
Dapma7bEVm000441	1623	SMART	SM01169	IPR015255	Vitellinogen, open beta-sheet	GO:0005319|GO:0006869	Reactome: R-HSA-202733|Reactome: R-HSA-3000471|Reactome: R-HSA-3000480|Reactome: R-HSA-3000484|Reactome: R-HSA-3000497|Reactome: R-HSA-381426|Reactome: R-HSA-432142|Reactome: R-HSA-5686938|Reactome: R-HSA-8856825|Reactome: R-HSA-8856828|Reactome: R-HSA-8866423|Reactome: R-HSA-8957275|Reactome: R-HSA-8963888|Reactome: R-HSA-8963901|Reactome: R-HSA-8964026|Reactome: R-HSA-8964038|Reactome: R-HSA-89…
Dapma7bEVm000441	1623	SUPERFAMILY	SSF48431	IPR011030	Lipovitellin-phosvitin complex, superhelical domain		Reactome: R-HSA-8866423|Reactome: R-HSA-8963888
Dapma7bEVm000441	1623	SUPERFAMILY	SSF56968	IPR015819	Lipid transport protein, beta-sheet shell	GO:0005319|GO:0006869	Reactome: R-HSA-8866423|Reactome: R-HSA-8963888
Dapma7bEVm000604	1807	Gene3D	G3DSA:2.170.240.10	IPR036954	Collagen IV, non-collagenous domain superfamily	GO:0005201|GO:0005581	Reactome: R-HSA-1442490|Reactome: R-HSA-1474244|Reactome: R-HSA-1650814|Reactome: R-HSA-186797|Reactome: R-HSA-2022090|Reactome: R-HSA-216083|Reactome: R-HSA-2214320|Reactome: R-HSA-2243919|Reactome: R-HSA-3000157|Reactome: R-HSA-3000171|Reactome: R-HSA-3000178|Reactome: R-HSA-419037|Reactome: R-HSA-8948216
Dapma7bEVm000604	1807	MobiDBLite	mobidb-lite		consensus disorder prediction
Dapma7bEVm000604	1807	PANTHER	PTHR24023
Dapma7bEVm000604	1807	PANTHER	PTHR24023:SF674
Dapma7bEVm000604	1807	Pfam	PF01391	IPR008160	Collagen triple helix repeat (20 copies)
Dapma7bEVm000604	1807	Pfam	PF01413	IPR001442	C-terminal tandem repeated domain in type 4 procollagen	GO:0005201|GO:0005581	Reactome: R-HSA-1442490|Reactome: R-HSA-1474244|Reactome: R-HSA-1650814|Reactome: R-HSA-186797|Reactome: R-HSA-2022090|Reactome: R-HSA-216083|Reactome: R-HSA-2214320|Reactome: R-HSA-2243919|Reactome: R-HSA-3000157|Reactome: R-HSA-3000171|Reactome: R-HSA-3000178|Reactome: R-HSA-419037|Reactome: R-HSA-8948216
Dapma7bEVm000604	1807	ProSiteProfiles	PS51403	IPR001442	Collagen IV carboxyl-terminal non-collagenous (NC1) domain profile.	GO:0005201|GO:0005581	Reactome: R-HSA-1442490|Reactome: R-HSA-1474244|Reactome: R-HSA-1650814|Reactome: R-HSA-186797|Reactome: R-HSA-2022090|Reactome: R-HSA-216083|Reactome: R-HSA-2214320|Reactome: R-HSA-2243919|Reactome: R-HSA-3000157|Reactome: R-HSA-3000171|Reactome: R-HSA-3000178|Reactome: R-HSA-419037|Reactome: R-HSA-8948216
Dapma7bEVm000604	1807	SMART	SM00111	IPR001442	Collagen IV, non-collagenous	GO:0005201|GO:0005581	Reactome: R-HSA-1442490|Reactome: R-HSA-1474244|Reactome: R-HSA-1650814|Reactome: R-HSA-186797|Reactome: R-HSA-2022090|Reactome: R-HSA-216083|Reactome: R-HSA-2214320|Reactome: R-HSA-2243919|Reactome: R-HSA-3000157|Reactome: R-HSA-3000171|Reactome: R-HSA-3000178|Reactome: R-HSA-419037|Reactome: R-HSA-8948216
Dapma7bEVm000604	1807	SUPERFAMILY	SSF56436	IPR016187	C-type lectin fold
Dapma7bEVm000695	571	CDD	cd06174	IPR020846	Major facilitator superfamily domain
Dapma7bEVm000695	571	Gene3D	G3DSA:1.20.1250.20
Dapma7bEVm000695	571	PANTHER	PTHR23503
Dapma7bEVm000695	571	PANTHER	PTHR23503:SF92
Dapma7bEVm000695	571	Pfam	PF00083	IPR005828	Sugar (and other) transporter	GO:0016021|GO:0022857|GO:0055085
Dapma7bEVm000695	571	PRINTS	PR00171	IPR003663	Sugar transporter signature	GO:0016020|GO:0022857|GO:0055085	Reactome: R-HSA-189200
Dapma7bEVm000695	571	ProSiteProfiles	PS50850	IPR020846	Major facilitator superfamily (MFS) profile.
Dapma7bEVm000695	571	SUPERFAMILY	SSF103473	IPR036259	MFS transporter superfamily
Dapma7bEVm000695	571	TIGRFAM	TIGR00879	IPR003663	SP: MFS transporter, sugar porter (SP) family	GO:0016020|GO:0022857|GO:0055085	Reactome: R-HSA-189200
Dapma7bEVm000746	402	Gene3D	G3DSA:1.20.120.1760
Dapma7bEVm000746	402	PANTHER	PTHR10414	IPR014472	Choline/ethanolamine phosphotransferase
Dapma7bEVm000746	402	PANTHER	PTHR10414:SF27
Dapma7bEVm000746	402	Pfam	PF01066	IPR000462	CDP-alcohol phosphatidyltransferase	GO:0008654|GO:0016020|GO:0016780
Dapma7bEVm000746	402	PIRSF	PIRSF015665	IPR014472	Choline/ethanolamine phosphotransferase
Dapma7bEVm000746	402	ProSitePatterns	PS00379	IPR000462	CDP-alcohol phosphatidyltransferases signature.	GO:0008654|GO:0016020|GO:0016780
Dapma7bEVm001026	1794	Coils	Coil
Dapma7bEVm001026	1794	Gene3D	G3DSA:2.170.240.10	IPR036954	Collagen IV, non-collagenous domain superfamily	GO:0005201|GO:0005581	Reactome: R-HSA-1442490|Reactome: R-HSA-1474244|Reactome: R-HSA-1650814|Reactome: R-HSA-186797|Reactome: R-HSA-2022090|Reactome: R-HSA-216083|Reactome: R-HSA-2214320|Reactome: R-HSA-2243919|Reactome: R-HSA-3000157|Reactome: R-HSA-3000171|Reactome: R-HSA-3000178|Reactome: R-HSA-419037|Reactome: R-HSA-8948216
Dapma7bEVm001026	1794	MobiDBLite	mobidb-lite		consensus disorder prediction
Dapma7bEVm001026	1794	PANTHER	PTHR24023
Dapma7bEVm001026	1794	PANTHER	PTHR24023:SF533
Dapma7bEVm001026	1794	Pfam	PF01391	IPR008160	Collagen triple helix repeat (20 copies)
Dapma7bEVm001026	1794	Pfam	PF01413	IPR001442	C-terminal tandem repeated domain in type 4 procollagen	GO:0005201|GO:0005581	Reactome: R-HSA-1442490|Reactome: R-HSA-1474244|Reactome: R-HSA-1650814|Reactome: R-HSA-186797|Reactome: R-HSA-2022090|Reactome: R-HSA-216083|Reactome: R-HSA-2214320|Reactome: R-HSA-2243919|Reactome: R-HSA-3000157|Reactome: R-HSA-3000171|Reactome: R-HSA-3000178|Reactome: R-HSA-419037|Reactome: R-HSA-8948216
Dapma7bEVm001026	1794	ProSiteProfiles	PS51403	IPR001442	Collagen IV carboxyl-terminal non-collagenous (NC1) domain profile.	GO:0005201|GO:0005581	Reactome: R-HSA-1442490|Reactome: R-HSA-1474244|Reactome: R-HSA-1650814|Reactome: R-HSA-186797|Reactome: R-HSA-2022090|Reactome: R-HSA-216083|Reactome: R-HSA-2214320|Reactome: R-HSA-2243919|Reactome: R-HSA-3000157|Reactome: R-HSA-3000171|Reactome: R-HSA-3000178|Reactome: R-HSA-419037|Reactome: R-HSA-8948216
Dapma7bEVm001026	1794	SMART	SM00111	IPR001442	Collagen IV, non-collagenous	GO:0005201|GO:0005581	Reactome: R-HSA-1442490|Reactome: R-HSA-1474244|Reactome: R-HSA-1650814|Reactome: R-HSA-186797|Reactome: R-HSA-2022090|Reactome: R-HSA-216083|Reactome: R-HSA-2214320|Reactome: R-HSA-2243919|Reactome: R-HSA-3000157|Reactome: R-HSA-3000171|Reactome: R-HSA-3000178|Reactome: R-HSA-419037|Reactome: R-HSA-8948216
Dapma7bEVm001026	1794	SUPERFAMILY	SSF56436	IPR016187	C-type lectin fold
Dapma7bEVm001499	581	CDD	cd07130		ALDH_F7_AASADH
Dapma7bEVm001499	581	Gene3D	G3DSA:3.40.309.10	IPR016163	Aldehyde dehydrogenase, C-terminal	GO:0008152|GO:0016491|GO:0016620|GO:0055114
Dapma7bEVm001499	581	Gene3D	G3DSA:3.40.605.10	IPR016162	Aldehyde dehydrogenase, N-terminal	GO:0008152|GO:0016491|GO:0055114
Dapma7bEVm001499	581	PANTHER	PTHR43521
Dapma7bEVm001499	581	PANTHER	PTHR43521:SF1
Dapma7bEVm001499	581	Pfam	PF00171	IPR015590	Aldehyde dehydrogenase family	GO:0008152|GO:0016491|GO:0055114
Dapma7bEVm001499	581	ProSitePatterns	PS00687	IPR029510	Aldehyde dehydrogenases glutamic acid active site.	GO:0008152|GO:0016491|GO:0055114
Dapma7bEVm001499	581	SUPERFAMILY	SSF53720	IPR016161		GO:0008152|GO:0016491|GO:0055114
Dapma7bEVm001713	1102	CDD	cd01580		AcnA_IRP_Swivel
Dapma7bEVm001713	1102	Gene3D	G3DSA:1.10.1440.20
Dapma7bEVm001713	1102	Gene3D	G3DSA:3.20.19.10	IPR015928	Aconitase/3-isopropylmalate dehydratase, swivel		KEGG: 00290+4.2.1.33
Dapma7bEVm001713	1102	Gene3D	G3DSA:3.30.499.10	IPR015931	Aconitase/3-isopropylmalate dehydratase large subunit, alpha/beta/alpha, subdomain 1/3	GO:0008152	KEGG: 00290+4.2.1.33
Dapma7bEVm001713	1102	Gene3D	G3DSA:3.30.499.20
Dapma7bEVm001713	1102	PANTHER	PTHR11670	IPR006249	Aconitase/Iron-responsive element-binding protein 2		KEGG: 00020+4.2.1.3|KEGG: 00630+4.2.1.3|KEGG: 00720+4.2.1.3|Reactome: R-HSA-917937
Dapma7bEVm001713	1102	PANTHER	PTHR11670:SF32	IPR029784	Iron regulatory protein 1	GO:0003994|GO:0006879|GO:0010040|GO:0051539	KEGG: 00020+4.2.1.3|KEGG: 00630+4.2.1.3|KEGG: 00720+4.2.1.3|Reactome: R-HSA-917937
Dapma7bEVm001713	1102	Pfam	PF00330	IPR001030	Aconitase family (aconitate hydratase)	GO:0008152	KEGG: 00290+4.2.1.33
Dapma7bEVm001713	1102	Pfam	PF00694	IPR000573	Aconitase C-terminal domain	GO:0008152	KEGG: 00290+4.2.1.33
Dapma7bEVm001713	1102	PRINTS	PR00415	IPR001030	Aconitase family signature	GO:0008152	KEGG: 00290+4.2.1.33
Dapma7bEVm001713	1102	ProSitePatterns	PS00450	IPR018136	Aconitase family signature 1.		KEGG: 00290+4.2.1.33
Dapma7bEVm001713	1102	ProSitePatterns	PS01244	IPR018136	Aconitase family signature 2.		KEGG: 00290+4.2.1.33
Dapma7bEVm001713	1102	SUPERFAMILY	SSF52016
Dapma7bEVm001713	1102	SUPERFAMILY	SSF53732	IPR036008	Aconitase, iron-sulfur domain	GO:0008152	KEGG: 00290+4.2.1.33
Dapma7bEVm001713	1102	TIGRFAM	TIGR01341	IPR006249	aconitase_1: aconitate hydratase 1		KEGG: 00020+4.2.1.3|KEGG: 00630+4.2.1.3|KEGG: 00720+4.2.1.3|Reactome: R-HSA-917937
Dapma7bEVm001771	819	Coils	Coil
Dapma7bEVm001771	819	Gene3D	G3DSA:2.60.120.1000
Dapma7bEVm001771	819	Gene3D	G3DSA:3.40.570.10
Dapma7bEVm001771	819	MobiDBLite	mobidb-lite		consensus disorder prediction
Dapma7bEVm001771	819	PANTHER	PTHR13966
Dapma7bEVm001771	819	PANTHER	PTHR13966:SF11
Dapma7bEVm001771	819	Pfam	PF01223	IPR001604	DNA/RNA non-specific endonuclease	GO:0003676|GO:0016787|GO:0046872
Dapma7bEVm001771	819	Pfam	PF01410	IPR000885	Fibrillar collagen C-terminal domain	GO:0005201	Reactome: R-HSA-1442490|Reactome: R-HSA-1650814|Reactome: R-HSA-2022090|Reactome: R-HSA-3000171|Reactome: R-HSA-8874081|Reactome: R-HSA-8948216
Dapma7bEVm001771	819	SMART	SM00477	IPR020821	Extracellular Endonuclease, subunit A	GO:0003676|GO:0016787|GO:0046872
Dapma7bEVm001771	819	SMART	SM00892	IPR001604	DNA/RNA non-specific endonuclease	GO:0003676|GO:0016787|GO:0046872
Dapma7bEVm001771	819	SUPERFAMILY	SSF54060
Dapma7bEVm001771	819	SUPERFAMILY	SSF56496	IPR036056	Fibrinogen-like, C-terminal
Dapma7bEVm001819	623	CDD	cd06532	IPR002654	Glyco_transf_25
Dapma7bEVm001819	623	Gene3D	G3DSA:3.90.550.10	IPR029044	Nucleotide-diphospho-sugar transferases
Dapma7bEVm001819	623	PANTHER	PTHR10730
Dapma7bEVm001819	623	PANTHER	PTHR10730:SF8
Dapma7bEVm001819	623	Pfam	PF01755	IPR002654	Glycosyltransferase family 25 (LPS biosynthesis protein)
Dapma7bEVm001819	623	Pfam	PF13704		Glycosyl transferase family 2
Dapma7bEVm001819	623	ProSiteProfiles	PS51257		Prokaryotic membrane lipoprotein lipid attachment site profile.
Dapma7bEVm001819	623	SUPERFAMILY	SSF53448	IPR029044	Nucleotide-diphospho-sugar transferases
Dapma7bEVm002094	1571	Gene3D	G3DSA:1.25.10.20	IPR011030	Lipovitellin-phosvitin complex, superhelical domain		Reactome: R-HSA-8866423|Reactome: R-HSA-8963888
Dapma7bEVm002094	1571	Gene3D	G3DSA:2.30.230.10	IPR015816	Vitellinogen, beta-sheet N-terminal	GO:0005319|GO:0006869	Reactome: R-HSA-8866423|Reactome: R-HSA-8963888
Dapma7bEVm002094	1571	PANTHER	PTHR23345
Dapma7bEVm002094	1571	PANTHER	PTHR23345:SF28
Dapma7bEVm002094	1571	Pfam	PF00094	IPR001846	von Willebrand factor type D domain
Dapma7bEVm002094	1571	Pfam	PF01347	IPR001747	Lipoprotein amino terminal region	GO:0005319|GO:0006869	Reactome: R-HSA-8866423|Reactome: R-HSA-8963888
Dapma7bEVm002094	1571	ProSiteProfiles	PS51211	IPR001747	Vitellogenin domain profile.	GO:0005319|GO:0006869	Reactome: R-HSA-8866423|Reactome: R-HSA-8963888
Dapma7bEVm002094	1571	ProSiteProfiles	PS51233	IPR001846	VWFD domain profile.
Dapma7bEVm002094	1571	SMART	SM00216	IPR001846	von Willebrand factor, type D domain
Dapma7bEVm002094	1571	SMART	SM00638	IPR001747	Lipid transport protein, N-terminal	GO:0005319|GO:0006869	Reactome: R-HSA-8866423|Reactome: R-HSA-8963888
Dapma7bEVm002094	1571	SUPERFAMILY	SSF48431	IPR011030	Lipovitellin-phosvitin complex, superhelical domain		Reactome: R-HSA-8866423|Reactome: R-HSA-8963888
Dapma7bEVm002094	1571	SUPERFAMILY	SSF56968	IPR015819	Lipid transport protein, beta-sheet shell	GO:0005319|GO:0006869	Reactome: R-HSA-8866423|Reactome: R-HSA-8963888
Dapma7bEVm002256	622	CDD	cd00200		WD40
Dapma7bEVm002256	622	Coils	Coil
Dapma7bEVm002256	622	Gene3D	G3DSA:2.130.10.10	IPR015943	WD40/YVTN repeat-like-containing domain superfamily	GO:0005515
Dapma7bEVm002256	622	PANTHER	PTHR19856
Dapma7bEVm002256	622	Pfam	PF00400	IPR001680	WD domain, G-beta repeat	GO:0005515
Dapma7bEVm002256	622	PRINTS	PR00320	IPR020472	G protein beta WD-40 repeat signature
Dapma7bEVm002256	622	ProSitePatterns	PS00678	IPR019775	Trp-Asp (WD) repeats signature.
Dapma7bEVm002256	622	ProSiteProfiles	PS50082	IPR001680	Trp-Asp (WD) repeats profile.	GO:0005515
Dapma7bEVm002256	622	ProSiteProfiles	PS50294	IPR017986	Trp-Asp (WD) repeats circular profile.	GO:0005515
Dapma7bEVm002256	622	SMART	SM00320	IPR001680	WD40 repeat	GO:0005515
Dapma7bEVm002256	622	SUPERFAMILY	SSF50952	IPR011041	Soluble quinoprotein glucose/sorbosone dehydrogenase	GO:0003824
Dapma7bEVm002256	622	SUPERFAMILY	SSF50998	IPR011047	Quinoprotein alcohol dehydrogenase-like superfamily
Dapma7bEVm003126	723	Coils	Coil
Dapma7bEVm003126	723	Gene3D	G3DSA:3.40.50.300
Dapma7bEVm003126	723	PANTHER	PTHR19241
Dapma7bEVm003126	723	PANTHER	PTHR19241:SF340
Dapma7bEVm003126	723	Pfam	PF00005	IPR003439	ABC transporter	GO:0005524|GO:0016887
Dapma7bEVm003126	723	Pfam	PF01061	IPR013525	ABC-2 type transporter	GO:0016020	Reactome: R-HSA-1369062
Dapma7bEVm003126	723	ProSitePatterns	PS00211	IPR017871	ABC transporters family signature.	GO:0005524|GO:0016887
Dapma7bEVm003126	723	ProSiteProfiles	PS50893	IPR003439	ATP-binding cassette, ABC transporter-type domain profile.	GO:0005524|GO:0016887
Dapma7bEVm003126	723	SMART	SM00382	IPR003593	AAA+ ATPase domain
Dapma7bEVm003126	723	SUPERFAMILY	SSF52540	IPR027417	P-loop containing nucleoside triphosphate hydrolase
Dapma7bEVm003399	345	PANTHER	PTHR14402	IPR026096	Receptor-transporting protein		Reactome: R-HSA-381753
Dapma7bEVm003399	345	PANTHER	PTHR14402:SF10
Dapma7bEVm003399	345	Pfam	PF13695	IPR027377	Zinc-binding domain
Dapma7bEVm003399	345	SMART	SM01328	IPR027377	Zinc-binding domain
Dapma7bEVm003740	533	Coils	Coil
Dapma7bEVm003740	533	Gene3D	G3DSA:3.15.10.30	IPR038606	Takeout superfamily
Dapma7bEVm003740	533	Gene3D	G3DSA:3.15.10.50	IPR038602	Mite allergen, group-7 superfamily
Dapma7bEVm003740	533	MobiDBLite	mobidb-lite		consensus disorder prediction
Dapma7bEVm003740	533	PANTHER	PTHR11008
Dapma7bEVm003740	533	PANTHER	PTHR11008:SF13
Dapma7bEVm003740	533	Pfam	PF06585	IPR010562	Haemolymph juvenile hormone binding protein (JHBP)
Dapma7bEVm003740	533	Pfam	PF16984	IPR020234	Group 7 allergen
Dapma7bEVm003740	533	SMART	SM00700	IPR010562	Haemolymph juvenile hormone binding
Dapma7bEVm003740	533	SUPERFAMILY	SSF55394	IPR017943	Bactericidal permeability-increasing protein, alpha/beta domain superfamily	GO:0008289
Dapma7bEVm003743	524	Gene3D	G3DSA:2.60.40.1180	IPR013780	Glycosyl hydrolase, all-beta
Dapma7bEVm003743	524	Gene3D	G3DSA:3.20.20.80
Dapma7bEVm003743	524	PANTHER	PTHR10030	IPR000933	Glycoside hydrolase, family 29	GO:0004560|GO:0005975	KEGG: 00511+3.2.1.51|MetaCyc: PWY-6807|Reactome: R-HSA-6798695
Dapma7bEVm003743	524	PANTHER	PTHR10030:SF40
Dapma7bEVm003743	524	Pfam	PF01120	IPR000933	Alpha-L-fucosidase	GO:0004560|GO:0005975	KEGG: 00511+3.2.1.51|MetaCyc: PWY-6807|Reactome: R-HSA-6798695
Dapma7bEVm003743	524	Pfam	PF16757	IPR031919	Alpha-L-fucosidase C-terminal domain		KEGG: 00511+3.2.1.51|MetaCyc: PWY-6807|Reactome: R-HSA-6798695
Dapma7bEVm003743	524	PIRSF	PIRSF001092	IPR016286	Alpha-L-fucosidase, metazoa-type	GO:0004560|GO:0006004	KEGG: 00511+3.2.1.51|MetaCyc: PWY-6807|Reactome: R-HSA-6798695
Dapma7bEVm003743	524	PRINTS	PR00741	IPR016286	Glycosyl hydrolase family 29 signature	GO:0004560|GO:0006004	KEGG: 00511+3.2.1.51|MetaCyc: PWY-6807|Reactome: R-HSA-6798695
Dapma7bEVm003743	524	SMART	SM00812	IPR000933	Glycoside hydrolase, family 29	GO:0004560|GO:0005975	KEGG: 00511+3.2.1.51|MetaCyc: PWY-6807|Reactome: R-HSA-6798695
Dapma7bEVm003743	524	SUPERFAMILY	SSF51445	IPR017853	Glycoside hydrolase superfamily
Dapma7bEVm003969	4227	Coils	Coil
Dapma7bEVm003969	4227	Gene3D	G3DSA:1.25.10.20	IPR011030	Lipovitellin-phosvitin complex, superhelical domain		Reactome: R-HSA-8866423|Reactome: R-HSA-8963888
Dapma7bEVm003969	4227	Gene3D	G3DSA:2.30.230.10	IPR015816	Vitellinogen, beta-sheet N-terminal	GO:0005319|GO:0006869	Reactome: R-HSA-8866423|Reactome: R-HSA-8963888
Dapma7bEVm003969	4227	MobiDBLite	mobidb-lite		consensus disorder prediction
Dapma7bEVm003969	4227	PANTHER	PTHR23345
Dapma7bEVm003969	4227	PANTHER	PTHR23345:SF15
Dapma7bEVm003969	4227	Pfam	PF00094	IPR001846	von Willebrand factor, type D domain
Dapma7bEVm003969	4227	Pfam	PF01347	IPR001747	Lipid transport protein, N-terminal	GO:0005319|GO:0006869	Reactome: R-HSA-8866423|Reactome: R-HSA-8963888
Dapma7bEVm003969	4227	Pfam	PF06448	IPR009454	Lipid transport, open beta-sheet	GO:0005319|GO:0006869	Reactome: R-HSA-202733|Reactome: R-HSA-3000471|Reactome: R-HSA-3000480|Reactome: R-HSA-3000484|Reactome: R-HSA-3000497|Reactome: R-HSA-381426|Reactome: R-HSA-432142|Reactome: R-HSA-5686938|Reactome: R-HSA-8856825|Reactome: R-HSA-8856828|Reactome: R-HSA-8866423|Reactome: R-HSA-8957275|Reactome: R-HSA-8963888|Reactome: R-HSA-8963901|Reactome: R-HSA-8964026|Reactome: R-HSA-8964038|Reactome: R-HSA-89…
Dapma7bEVm003969	4227	Pfam	PF08742	IPR014853	Uncharacterised domain, cysteine-rich
Dapma7bEVm003969	4227	Pfam	PF09172	IPR015255	Vitellinogen, open beta-sheet	GO:0005319|GO:0006869	Reactome: R-HSA-202733|Reactome: R-HSA-3000471|Reactome: R-HSA-3000480|Reactome: R-HSA-3000484|Reactome: R-HSA-3000497|Reactome: R-HSA-381426|Reactome: R-HSA-432142|Reactome: R-HSA-5686938|Reactome: R-HSA-8856825|Reactome: R-HSA-8856828|Reactome: R-HSA-8866423|Reactome: R-HSA-8957275|Reactome: R-HSA-8963888|Reactome: R-HSA-8963901|Reactome: R-HSA-8964026|Reactome: R-HSA-8964038|Reactome: R-HSA-89…
Dapma7bEVm003969	4227	ProSiteProfiles	PS51211	IPR001747	Lipid transport protein, N-terminal	GO:0005319|GO:0006869	Reactome: R-HSA-8866423|Reactome: R-HSA-8963888
Dapma7bEVm003969	4227	ProSiteProfiles	PS51233	IPR001846	von Willebrand factor, type D domain
Dapma7bEVm003969	4227	SMART	SM00216	IPR001846	von Willebrand factor, type D domain
Dapma7bEVm003969	4227	SMART	SM00638	IPR001747	Lipid transport protein, N-terminal	GO:0005319|GO:0006869	Reactome: R-HSA-8866423|Reactome: R-HSA-8963888
Dapma7bEVm003969	4227	SMART	SM01169	IPR015255	Vitellinogen, open beta-sheet	GO:0005319|GO:0006869	Reactome: R-HSA-202733|Reactome: R-HSA-3000471|Reactome: R-HSA-3000480|Reactome: R-HSA-3000484|Reactome: R-HSA-3000497|Reactome: R-HSA-381426|Reactome: R-HSA-432142|Reactome: R-HSA-5686938|Reactome: R-HSA-8856825|Reactome: R-HSA-8856828|Reactome: R-HSA-8866423|Reactome: R-HSA-8957275|Reactome: R-HSA-8963888|Reactome: R-HSA-8963901|Reactome: R-HSA-8964026|Reactome: R-HSA-8964038|Reactome: R-HSA-89…
Dapma7bEVm003969	4227	SUPERFAMILY	SSF48431	IPR011030	Lipovitellin-phosvitin complex, superhelical domain		Reactome: R-HSA-8866423|Reactome: R-HSA-8963888
Dapma7bEVm003969	4227	SUPERFAMILY	SSF56968	IPR015819	Lipid transport protein, beta-sheet shell	GO:0005319|GO:0006869	Reactome: R-HSA-8866423|Reactome: R-HSA-8963888
Dapma7bEVm004186	611	Coils	Coil
Dapma7bEVm004186	611	Gene3D	G3DSA:1.20.5.690	IPR036975	Importin-alpha, importin-beta-binding domain superfamily	GO:0005634|GO:0005737|GO:0006606|GO:0008565	Reactome: R-HSA-1169408|Reactome: R-HSA-168276
Dapma7bEVm004186	611	Gene3D	G3DSA:1.25.10.10	IPR011989	Armadillo-like helical
Dapma7bEVm004186	611	MobiDBLite	mobidb-lite		consensus disorder prediction
Dapma7bEVm004186	611	PANTHER	PTHR23316
Dapma7bEVm004186	611	PANTHER	PTHR23316:SF28
Dapma7bEVm004186	611	Pfam	PF00514	IPR000225	Armadillo/beta-catenin-like repeat	GO:0005515
Dapma7bEVm004186	611	Pfam	PF01749	IPR002652	Importin beta binding domain	GO:0006606|GO:0061608
Dapma7bEVm004186	611	Pfam	PF16186	IPR032413	Atypical Arm repeat		Reactome: R-HSA-1169408|Reactome: R-HSA-168276
Dapma7bEVm004186	611	PIRSF	PIRSF005673	IPR024931	Importin subunit alpha	GO:0005634|GO:0005737|GO:0006606|GO:0061608	Reactome: R-HSA-1169408|Reactome: R-HSA-168276
Dapma7bEVm004186	611	ProSiteProfiles	PS50176	IPR000225	Armadillo/plakoglobin ARM repeat profile.	GO:0005515
Dapma7bEVm004186	611	ProSiteProfiles	PS51214	IPR002652	IBB domain profile.	GO:0006606|GO:0061608
Dapma7bEVm004186	611	SMART	SM00185	IPR000225	Armadillo	GO:0005515
Dapma7bEVm004186	611	SUPERFAMILY	SSF48371	IPR016024	Armadillo-type fold	GO:0005488
Dapma7bEVm005653	410	PANTHER	PTHR11157	IPR002076	ELO family	GO:0016021	KEGG: 00062+2.3.1.199|MetaCyc: PWY-5080|MetaCyc: PWY-5972|MetaCyc: PWY-6433|MetaCyc: PWY-6598|MetaCyc: PWY-7036|MetaCyc: PWY-7601|MetaCyc: PWY-7602|MetaCyc: PWY-7619|MetaCyc: PWY-7724|MetaCyc: PWY-7725|Reactome: R-HSA-75876
Dapma7bEVm005653	410	PANTHER	PTHR11157:SF17
Dapma7bEVm005653	410	Pfam	PF01151	IPR002076	GNS1/SUR4 family	GO:0016021	KEGG: 00062+2.3.1.199|MetaCyc: PWY-5080|MetaCyc: PWY-5972|MetaCyc: PWY-6433|MetaCyc: PWY-6598|MetaCyc: PWY-7036|MetaCyc: PWY-7601|MetaCyc: PWY-7602|MetaCyc: PWY-7619|MetaCyc: PWY-7724|MetaCyc: PWY-7725|Reactome: R-HSA-75876
Dapma7bEVm005653	410	ProSitePatterns	PS01188	IPR030457	ELO family signature.		KEGG: 00062+2.3.1.199|MetaCyc: PWY-5080|MetaCyc: PWY-5972|MetaCyc: PWY-6433|MetaCyc: PWY-6598|MetaCyc: PWY-7036|MetaCyc: PWY-7601|MetaCyc: PWY-7602|MetaCyc: PWY-7619|MetaCyc: PWY-7724|MetaCyc: PWY-7725|Reactome: R-HSA-75876
Dapma7bEVm006482	632	PANTHER	PTHR10766	IPR004240	Nonaspanin (TM9SF)	GO:0016021
Dapma7bEVm006482	632	PANTHER	PTHR10766:SF55
Dapma7bEVm006482	632	Pfam	PF02990	IPR004240	Nonaspanin (TM9SF)	GO:0016021
Dapma7bEVm006588	310	Coils	Coil
Dapma7bEVm006588	310	Gene3D	G3DSA:3.10.120.10	IPR036400	Cytochrome b5-like heme/steroid binding domain superfamily
Dapma7bEVm006588	310	PANTHER	PTHR10281
Dapma7bEVm006588	310	PANTHER	PTHR10281:SF4
Dapma7bEVm006588	310	Pfam	PF00173	IPR001199	Cytochrome b5-like Heme/Steroid binding domain
Dapma7bEVm006588	310	SMART	SM01117	IPR001199	Cytochrome b5-like heme/steroid binding domain
Dapma7bEVm006588	310	SUPERFAMILY	SSF55856	IPR036400	Cytochrome b5-like heme/steroid binding domain superfamily
Dapma7bEVm006774	463	Gene3D	G3DSA:1.10.565.10
Dapma7bEVm006774	463	Gene3D	G3DSA:3.30.50.10	IPR013088	Zinc finger, NHR/GATA-type	GO:0006355|GO:0008270	Reactome: R-HSA-383280
Dapma7bEVm006774	463	MobiDBLite	mobidb-lite		consensus disorder prediction
Dapma7bEVm006774	463	PANTHER	PTHR24082
Dapma7bEVm006774	463	PANTHER	PTHR24082:SF482
Dapma7bEVm006774	463	Pfam	PF00104	IPR000536	Ligand-binding domain of nuclear hormone receptor		Reactome: R-HSA-383280
Dapma7bEVm006774	463	Pfam	PF00105	IPR001628	Zinc finger, C4 type (two domains)	GO:0003700|GO:0005634|GO:0006355|GO:0008270|GO:0043565	Reactome: R-HSA-383280
Dapma7bEVm006774	463	PRINTS	PR00047	IPR001628	C4-type steroid receptor zinc finger signature	GO:0003700|GO:0005634|GO:0006355|GO:0008270|GO:0043565	Reactome: R-HSA-383280
Dapma7bEVm006774	463	PRINTS	PR00398	IPR001723	Steroid hormone receptor signature	GO:0003677|GO:0003707|GO:0005634|GO:0006355	Reactome: R-HSA-383280
Dapma7bEVm006774	463	ProSitePatterns	PS00031	IPR001628	Nuclear hormones receptors DNA-binding region signature.	GO:0003700|GO:0005634|GO:0006355|GO:0008270|GO:0043565	Reactome: R-HSA-383280
Dapma7bEVm006774	463	ProSiteProfiles	PS51030	IPR001628	Nuclear hormone receptors DNA-binding domain profile.	GO:0003700|GO:0005634|GO:0006355|GO:0008270|GO:0043565	Reactome: R-HSA-383280
Dapma7bEVm006774	463	ProSiteProfiles	PS51843	IPR000536	Nuclear receptor (NR) ligand-binding (LBD) domain profile.		Reactome: R-HSA-383280
Dapma7bEVm006774	463	SMART	SM00399	IPR001628	Zinc finger, nuclear hormone receptor-type	GO:0003700|GO:0005634|GO:0006355|GO:0008270|GO:0043565	Reactome: R-HSA-383280
Dapma7bEVm006774	463	SMART	SM00430	IPR000536	Nuclear hormone receptor, ligand-binding domain		Reactome: R-HSA-383280
Dapma7bEVm006774	463	SUPERFAMILY	SSF48508	IPR035500	Nuclear hormone receptor-like domain superfamily		Reactome: R-HSA-383280
Dapma7bEVm006774	463	SUPERFAMILY	SSF57716
Dapma7bEVm006791	457	Gene3D	G3DSA:2.120.10.30	IPR011042	Six-bladed beta-propeller, TolB-like
Dapma7bEVm006791	457	PANTHER	PTHR10426	IPR004141	Strictosidine synthase	GO:0009058|GO:0016844
Dapma7bEVm006791	457	PANTHER	PTHR10426:SF4
Dapma7bEVm006791	457	Pfam	PF03088	IPR018119	Strictosidine synthase	GO:0009058|GO:0016844
Dapma7bEVm006791	457	SUPERFAMILY	SSF63829
Dapma7bEVm006804	405	Coils	Coil
Dapma7bEVm006804	405	Gene3D	G3DSA:2.130.10.10	IPR015943	WD40/YVTN repeat-like-containing domain superfamily	GO:0005515
Dapma7bEVm006804	405	PANTHER	PTHR10709	IPR017383	Actin-related protein 2/3 complex subunit 1	GO:0005885|GO:0015629|GO:0030833|GO:0034314	Reactome: R-HSA-2029482|Reactome: R-HSA-3928662|Reactome: R-HSA-5663213
Dapma7bEVm006804	405	PANTHER	PTHR10709:SF11	IPR030140	Actin-related protein 2/3 complex subunit 1A		Reactome: R-HSA-2029482|Reactome: R-HSA-3928662|Reactome: R-HSA-5663213|Reactome: R-HSA-8856828
Dapma7bEVm006804	405	Pfam	PF00400	IPR001680	WD domain, G-beta repeat	GO:0005515
Dapma7bEVm006804	405	PIRSF	PIRSF038093	IPR017383	Actin-related protein 2/3 complex subunit 1	GO:0005885|GO:0015629|GO:0030833|GO:0034314	Reactome: R-HSA-2029482|Reactome: R-HSA-3928662|Reactome: R-HSA-5663213
Dapma7bEVm006804	405	ProSiteProfiles	PS50082	IPR001680	Trp-Asp (WD) repeats profile.	GO:0005515
Dapma7bEVm006804	405	ProSiteProfiles	PS50294	IPR017986	Trp-Asp (WD) repeats circular profile.	GO:0005515
Dapma7bEVm006804	405	SMART	SM00320	IPR001680	WD40 repeat	GO:0005515
Dapma7bEVm006804	405	SUPERFAMILY	SSF50978	IPR036322	WD40-repeat-containing domain superfamily	GO:0005515
Dapma7bEVm007266	373	Gene3D	G3DSA:1.50.40.10	IPR023395	Mitochondrial carrier domain superfamily
Dapma7bEVm007266	373	PANTHER	PTHR24089
Dapma7bEVm007266	373	PANTHER	PTHR24089:SF205
Dapma7bEVm007266	373	Pfam	PF00153	IPR018108	Mitochondrial carrier protein
Dapma7bEVm007266	373	ProSiteProfiles	PS50920	IPR018108	Solute carrier (Solcar) repeat profile.
Dapma7bEVm007266	373	SUPERFAMILY	SSF103506	IPR023395	Mitochondrial carrier domain superfamily
Dapma7bEVm009014	150	Coils	Coil
Dapma7bEVm009560	1664	Coils	Coil
Dapma7bEVm009560	1664	Gene3D	G3DSA:1.25.10.20	IPR011030	Lipovitellin-phosvitin complex, superhelical domain		Reactome: R-HSA-8866423|Reactome: R-HSA-8963888
Dapma7bEVm009560	1664	Gene3D	G3DSA:2.30.230.10	IPR015816	Vitellinogen, beta-sheet N-terminal	GO:0005319|GO:0006869	Reactome: R-HSA-8866423|Reactome: R-HSA-8963888
Dapma7bEVm009560	1664	PANTHER	PTHR23345
Dapma7bEVm009560	1664	PANTHER	PTHR23345:SF28
Dapma7bEVm009560	1664	Pfam	PF00094	IPR001846	von Willebrand factor, type D domain
Dapma7bEVm009560	1664	Pfam	PF01347	IPR001747	Lipid transport protein, N-terminal	GO:0005319|GO:0006869	Reactome: R-HSA-8866423|Reactome: R-HSA-8963888
Dapma7bEVm009560	1664	Pfam	PF09172	IPR015255	Vitellinogen, open beta-sheet	GO:0005319|GO:0006869	Reactome: R-HSA-202733|Reactome: R-HSA-3000471|Reactome: R-HSA-3000480|Reactome: R-HSA-3000484|Reactome: R-HSA-3000497|Reactome: R-HSA-381426|Reactome: R-HSA-432142|Reactome: R-HSA-5686938|Reactome: R-HSA-8856825|Reactome: R-HSA-8856828|Reactome: R-HSA-8866423|Reactome: R-HSA-8957275|Reactome: R-HSA-8963888|Reactome: R-HSA-8963901|Reactome: R-HSA-8964026|Reactome: R-HSA-8964038|Reactome: R-HSA-89…
Dapma7bEVm009560	1664	ProSiteProfiles	PS51211	IPR001747	Lipid transport protein, N-terminal	GO:0005319|GO:0006869	Reactome: R-HSA-8866423|Reactome: R-HSA-8963888
Dapma7bEVm009560	1664	ProSiteProfiles	PS51233	IPR001846	von Willebrand factor, type D domain
Dapma7bEVm009560	1664	SMART	SM00216	IPR001846	von Willebrand factor, type D domain
Dapma7bEVm009560	1664	SMART	SM00638	IPR001747	Lipid transport protein, N-terminal	GO:0005319|GO:0006869	Reactome: R-HSA-8866423|Reactome: R-HSA-8963888
Dapma7bEVm009560	1664	SMART	SM01169	IPR015255	Vitellinogen, open beta-sheet	GO:0005319|GO:0006869	Reactome: R-HSA-202733|Reactome: R-HSA-3000471|Reactome: R-HSA-3000480|Reactome: R-HSA-3000484|Reactome: R-HSA-3000497|Reactome: R-HSA-381426|Reactome: R-HSA-432142|Reactome: R-HSA-5686938|Reactome: R-HSA-8856825|Reactome: R-HSA-8856828|Reactome: R-HSA-8866423|Reactome: R-HSA-8957275|Reactome: R-HSA-8963888|Reactome: R-HSA-8963901|Reactome: R-HSA-8964026|Reactome: R-HSA-8964038|Reactome: R-HSA-89…
Dapma7bEVm009560	1664	SUPERFAMILY	SSF48431	IPR011030	Lipovitellin-phosvitin complex, superhelical domain		Reactome: R-HSA-8866423|Reactome: R-HSA-8963888
Dapma7bEVm009560	1664	SUPERFAMILY	SSF56968	IPR015819	Lipid transport protein, beta-sheet shell	GO:0005319|GO:0006869	Reactome: R-HSA-8866423|Reactome: R-HSA-8963888
Dapma7bEVm009605	1373	Gene3D	G3DSA:3.30.1490.20	IPR013815	ATP-grasp fold, subdomain 1	GO:0005524
Dapma7bEVm009605	1373	Gene3D	G3DSA:3.30.470.20
Dapma7bEVm009605	1373	Gene3D	G3DSA:3.50.30.10
Dapma7bEVm009605	1373	PANTHER	PTHR43615
Dapma7bEVm009605	1373	PANTHER	PTHR43615:SF1
Dapma7bEVm009605	1373	Pfam	PF00391	IPR008279	PEP-utilising enzyme, mobile domain	GO:0016310|GO:0016772
Dapma7bEVm009605	1373	Pfam	PF01326	IPR002192	Pyruvate phosphate dikinase, PEP/pyruvate binding domain	GO:0005524|GO:0016301|GO:0016310
Dapma7bEVm009605	1373	SUPERFAMILY	SSF52009	IPR036637	Phosphohistidine domain superfamily	GO:0016310|GO:0016772
Dapma7bEVm009605	1373	SUPERFAMILY	SSF56059
Dapma7bEVm009630	6245	CDD	cd00198		vWFA
Dapma7bEVm009630	6245	Gene3D	G3DSA:1.25.10.20	IPR011030	Lipovitellin-phosvitin complex, superhelical domain		Reactome: R-HSA-8866423|Reactome: R-HSA-8963888
Dapma7bEVm009630	6245	Gene3D	G3DSA:2.30.230.10	IPR015816	Vitellinogen, beta-sheet N-terminal	GO:0005319|GO:0006869	Reactome: R-HSA-8866423|Reactome: R-HSA-8963888
Dapma7bEVm009630	6245	PANTHER	PTHR23361
Dapma7bEVm009630	6245	PANTHER	PTHR23361:SF12
Dapma7bEVm009630	6245	Pfam	PF00094	IPR001846	von Willebrand factor, type D domain
Dapma7bEVm009630	6245	Pfam	PF01347	IPR001747	Lipid transport protein, N-terminal	GO:0005319|GO:0006869	Reactome: R-HSA-8866423|Reactome: R-HSA-8963888
Dapma7bEVm009630	6245	Pfam	PF08742	IPR014853	Uncharacterised domain, cysteine-rich
Dapma7bEVm009630	6245	Pfam	PF09172	IPR015255	Vitellinogen, open beta-sheet	GO:0005319|GO:0006869	Reactome: R-HSA-202733|Reactome: R-HSA-3000471|Reactome: R-HSA-3000480|Reactome: R-HSA-3000484|Reactome: R-HSA-3000497|Reactome: R-HSA-381426|Reactome: R-HSA-432142|Reactome: R-HSA-5686938|Reactome: R-HSA-8856825|Reactome: R-HSA-8856828|Reactome: R-HSA-8866423|Reactome: R-HSA-8957275|Reactome: R-HSA-8963888|Reactome: R-HSA-8963901|Reactome: R-HSA-8964026|Reactome: R-HSA-8964038|Reactome: R-HSA-89…
Dapma7bEVm009630	6245	ProSiteProfiles	PS50234	IPR002035	von Willebrand factor, type A
Dapma7bEVm009630	6245	ProSiteProfiles	PS51211	IPR001747	Lipid transport protein, N-terminal	GO:0005319|GO:0006869	Reactome: R-HSA-8866423|Reactome: R-HSA-8963888
Dapma7bEVm009630	6245	ProSiteProfiles	PS51233	IPR001846	von Willebrand factor, type D domain
Dapma7bEVm009630	6245	SMART	SM00216	IPR001846	von Willebrand factor, type D domain
Dapma7bEVm009630	6245	SMART	SM00638	IPR001747	Lipid transport protein, N-terminal	GO:0005319|GO:0006869	Reactome: R-HSA-8866423|Reactome: R-HSA-8963888
Dapma7bEVm009630	6245	SMART	SM00832	IPR014853	Uncharacterised domain, cysteine-rich
Dapma7bEVm009630	6245	SMART	SM01169	IPR015255	Vitellinogen, open beta-sheet	GO:0005319|GO:0006869	Reactome: R-HSA-202733|Reactome: R-HSA-3000471|Reactome: R-HSA-3000480|Reactome: R-HSA-3000484|Reactome: R-HSA-3000497|Reactome: R-HSA-381426|Reactome: R-HSA-432142|Reactome: R-HSA-5686938|Reactome: R-HSA-8856825|Reactome: R-HSA-8856828|Reactome: R-HSA-8866423|Reactome: R-HSA-8957275|Reactome: R-HSA-8963888|Reactome: R-HSA-8963901|Reactome: R-HSA-8964026|Reactome: R-HSA-8964038|Reactome: R-HSA-89…
Dapma7bEVm009630	6245	SUPERFAMILY	SSF48431	IPR011030	Lipovitellin-phosvitin complex, superhelical domain		Reactome: R-HSA-8866423|Reactome: R-HSA-8963888
Dapma7bEVm009630	6245	SUPERFAMILY	SSF56968	IPR015819	Lipid transport protein, beta-sheet shell	GO:0005319|GO:0006869	Reactome: R-HSA-8866423|Reactome: R-HSA-8963888
Dapma7bEVm010684	1132	Coils	Coil
Dapma7bEVm010684	1132	PANTHER	PTHR11884
Dapma7bEVm010684	1132	Pfam	PF00839	IPR001893	Cysteine rich repeat	GO:0016020	Reactome: R-HSA-202733
Dapma7bEVm010684	1132	ProSiteProfiles	PS51289	IPR017873	Cysteine-rich GLG1 repeat profile.	GO:0000139	Reactome: R-HSA-202733
Dapma7bEVm010807	943	Gene3D	G3DSA:2.60.40.10	IPR013783	Immunoglobulin-like fold
Dapma7bEVm010807	943	MobiDBLite	mobidb-lite		consensus disorder prediction
Dapma7bEVm010807	943	PANTHER	PTHR21559
Dapma7bEVm010807	943	PANTHER	PTHR21559:SF16
Dapma7bEVm010807	943	Pfam	PF05454	IPR008465	Dystroglycan (Dystrophin-associated glycoprotein 1)	GO:0007016|GO:0016010	Reactome: R-HSA-3000171|Reactome: R-HSA-3000178|Reactome: R-HSA-5083628|Reactome: R-HSA-5083629|Reactome: R-HSA-5083633|Reactome: R-HSA-5173105|Reactome: R-HSA-9010553
Dapma7bEVm010807	943	ProSiteProfiles	PS51699	IPR030398	DG-type SEA domain profile.		Reactome: R-HSA-3000171|Reactome: R-HSA-3000178|Reactome: R-HSA-5083628|Reactome: R-HSA-5083629|Reactome: R-HSA-5083633|Reactome: R-HSA-5173105|Reactome: R-HSA-9010553
Dapma7bEVm010807	943	SMART	SM00736	IPR006644	Dystroglycan-type cadherin-like	GO:0016020
Dapma7bEVm010807	943	SUPERFAMILY	SSF49313	IPR015919	Cadherin-like	GO:0005509|GO:0016020
Dapma7bEVm010837	520	CDD	cd00610	IPR005814	Aminotransferase class-III	GO:0008483|GO:0030170
Dapma7bEVm010837	520	Gene3D	G3DSA:3.40.640.10	IPR015421	Pyridoxal phosphate-dependent transferase, major domain	GO:0003824
Dapma7bEVm010837	520	Gene3D	G3DSA:3.90.1150.10	IPR015422	Pyridoxal phosphate-dependent transferase domain 1	GO:0003824
Dapma7bEVm010837	520	PANTHER	PTHR43206
Dapma7bEVm010837	520	PANTHER	PTHR43206:SF1
Dapma7bEVm010837	520	Pfam	PF00202	IPR005814	Aminotransferase class-III	GO:0008483|GO:0030170
Dapma7bEVm010837	520	PIRSF	PIRSF000521	IPR005814	Aminotransferase class-III	GO:0008483|GO:0030170
Dapma7bEVm010837	520	ProSitePatterns	PS00600	IPR005814	Aminotransferases class-III pyridoxal-phosphate attachment site.	GO:0008483|GO:0030170
Dapma7bEVm010837	520	SUPERFAMILY	SSF53383	IPR015424	Pyridoxal phosphate-dependent transferase
Dapma7bEVm010840	518	Coils	Coil
Dapma7bEVm010840	518	PANTHER	PTHR42923
Dapma7bEVm010840	518	PANTHER	PTHR42923:SF3
Dapma7bEVm010840	518	Pfam	PF01593	IPR002937	Flavin containing amine oxidoreductase	GO:0016491|GO:0055114
Dapma7bEVm010840	518	SUPERFAMILY	SSF51905	IPR036188	FAD/NAD(P)-binding domain superfamily
Dapma7bEVm010840	518	SUPERFAMILY	SSF54373
Dapma7bEVm010840	518	TIGRFAM	TIGR00562	IPR004572	proto_IX_ox: protoporphyrinogen oxidase	GO:0004729|GO:0006779|GO:0055114	KEGG: 00860+1.3.3.4|MetaCyc: PWY-7159|Reactome: R-HSA-189451
Dapma7bEVm010960	440	Coils	Coil
Dapma7bEVm010960	440	PANTHER	PTHR13986
Dapma7bEVm010960	440	PANTHER	PTHR13986:SF8
Dapma7bEVm015404	684	Coils	Coil
Dapma7bEVm015404	684	MobiDBLite	mobidb-lite		consensus disorder prediction
Dapma7bEVm015404	684	PANTHER	PTHR12842	IPR007998	Protein of unknown function DUF719
Dapma7bEVm015404	684	PANTHER	PTHR12842:SF6
Dapma7bEVm015404	684	Pfam	PF05334	IPR007998	Protein of unknown function (DUF719)
Dapma7bEVm022729	156	Gene3D	G3DSA:1.10.20.10	IPR009072	Histone-fold	GO:0046982
Dapma7bEVm022729	156	MobiDBLite	mobidb-lite		consensus disorder prediction
Dapma7bEVm022729	156	PANTHER	PTHR11426	IPR000164	Histone H3/CENP-A	GO:0000786|GO:0003677
Dapma7bEVm022729	156	PANTHER	PTHR11426:SF163
Dapma7bEVm022729	156	Pfam	PF00125	IPR007125	Core histone H2A/H2B/H3/H4	GO:0000786|GO:0003677
Dapma7bEVm022729	156	PRINTS	PR00622	IPR000164	Histone H3 signature	GO:0000786|GO:0003677
Dapma7bEVm022729	156	ProSitePatterns	PS00322	IPR000164	Histone H3 signature 1.	GO:0000786|GO:0003677
Dapma7bEVm022729	156	ProSitePatterns	PS00959	IPR000164	Histone H3 signature 2.	GO:0000786|GO:0003677
Dapma7bEVm022729	156	SMART	SM00428	IPR000164	Histone H3/CENP-A	GO:0000786|GO:0003677
Dapma7bEVm022729	156	SUPERFAMILY	SSF47113	IPR009072	Histone-fold	GO:0046982
Dapma7bEVm029595	921	Gene3D	G3DSA:1.25.10.20	IPR011030	Lipovitellin-phosvitin complex, superhelical domain		Reactome: R-HSA-8866423|Reactome: R-HSA-8963888
Dapma7bEVm029595	921	Gene3D	G3DSA:2.30.230.10	IPR015816	Vitellinogen, beta-sheet N-terminal	GO:0005319|GO:0006869	Reactome: R-HSA-8866423|Reactome: R-HSA-8963888
Dapma7bEVm029595	921	PANTHER	PTHR23345
Dapma7bEVm029595	921	PANTHER	PTHR23345:SF28
Dapma7bEVm029595	921	Pfam	PF01347	IPR001747	Lipoprotein amino terminal region	GO:0005319|GO:0006869	Reactome: R-HSA-8866423|Reactome: R-HSA-8963888
Dapma7bEVm029595	921	ProSiteProfiles	PS51211	IPR001747	Vitellogenin domain profile.	GO:0005319|GO:0006869	Reactome: R-HSA-8866423|Reactome: R-HSA-8963888
Dapma7bEVm029595	921	SMART	SM00638	IPR001747	Lipid transport protein, N-terminal	GO:0005319|GO:0006869	Reactome: R-HSA-8866423|Reactome: R-HSA-8963888
Dapma7bEVm029595	921	SUPERFAMILY	SSF48431	IPR011030	Lipovitellin-phosvitin complex, superhelical domain		Reactome: R-HSA-8866423|Reactome: R-HSA-8963888
Dapma7bEVm029595	921	SUPERFAMILY	SSF56968	IPR015819	Lipid transport protein, beta-sheet shell	GO:0005319|GO:0006869	Reactome: R-HSA-8866423|Reactome: R-HSA-8963888

## Sheet: Module9
D. magna geneID	PeptideLenght	Database	Reference ID in Database	InterproScan-ID	Functional calssification	GO term-ID	Reactome
Dapma7bEVm013210	153	Coils	Coil
Dapma7bEVm013557	197	Coils	Coil
Dapma7bEVm013557	197	ProSiteProfiles	PS51257		Prokaryotic membrane lipoprotein lipid attachment site profile.
Dapma7bEVm014687	227	Coils	Coil
Dapma7bEVm016459	242	Coils	Coil
Dapma7bEVm016505	225	Coils	Coil
Dapma7bEVm017115	232	Coils	Coil
Dapma7bEVm017369	231	Coils	Coil
Dapma7bEVm017441	144	Coils	Coil
Dapma7bEVm019019	370	Coils	Coil
Dapma7bEVm019019	370	MobiDBLite	mobidb-lite		consensus disorder prediction
Dapma7bEVm019217	711	CDD	cd01647		RT_LTR
Dapma7bEVm019217	711	Gene3D	G3DSA:3.10.10.10
Dapma7bEVm019217	711	Gene3D	G3DSA:3.10.20.370
Dapma7bEVm019217	711	Gene3D	G3DSA:3.30.70.270
Dapma7bEVm019217	711	PANTHER	PTHR24559
Dapma7bEVm019217	711	PANTHER	PTHR24559:SF222
Dapma7bEVm019217	711	Pfam	PF00078	IPR000477	Reverse transcriptase (RNA-dependent DNA polymerase)
Dapma7bEVm019217	711	ProSiteProfiles	PS50878	IPR000477	Reverse transcriptase (RT) catalytic domain profile.
Dapma7bEVm019217	711	SUPERFAMILY	SSF56672
Dapma7bEVm019444	326	Gene3D	G3DSA:3.30.420.10	IPR036397	Ribonuclease H superfamily	GO:0003676
Dapma7bEVm019444	326	PANTHER	PTHR11439
Dapma7bEVm019444	326	PANTHER	PTHR11439:SF234
Dapma7bEVm019444	326	Pfam	PF00665	IPR001584	Integrase core domain	GO:0015074
Dapma7bEVm019444	326	Pfam	PF13976	IPR025724	GAG-pre-integrase domain
Dapma7bEVm019444	326	ProSiteProfiles	PS50994	IPR001584	Integrase catalytic domain profile.	GO:0015074
Dapma7bEVm019444	326	SUPERFAMILY	SSF53098	IPR012337	Ribonuclease H-like superfamily
Dapma7bEVm019560	361	Coils	Coil
Dapma7bEVm019560	361	PANTHER	PTHR23272
Dapma7bEVm019560	361	SUPERFAMILY	SSF53098	IPR012337	Ribonuclease H-like superfamily
Dapma7bEVm019953	188	CDD	cd01650		RT_nLTR_like
Dapma7bEVm019953	188	PANTHER	PTHR44486
Dapma7bEVm019953	188	Pfam	PF00078	IPR000477	Reverse transcriptase (RNA-dependent DNA polymerase)
Dapma7bEVm019953	188	ProSiteProfiles	PS50878	IPR000477	Reverse transcriptase (RT) catalytic domain profile.
Dapma7bEVm019953	188	SUPERFAMILY	SSF56672
Dapma7bEVm021520	181	Coils	Coil
Dapma7bEVm021970	164	Coils	Coil
Dapma7bEVm021970	164	MobiDBLite	mobidb-lite		consensus disorder prediction
Dapma7bEVm022559	460	MobiDBLite	mobidb-lite		consensus disorder prediction
Dapma7bEVm022559	460	PANTHER	PTHR23239	IPR001664	Intermediate filament protein	GO:0005198|GO:0005882
Dapma7bEVm022559	460	PANTHER	PTHR23239:SF234
Dapma7bEVm022696	244	CDD	cd00303		retropepsin_like
Dapma7bEVm022696	244	Gene3D	G3DSA:2.40.70.10	IPR021109	Aspartic peptidase domain superfamily
Dapma7bEVm022696	244	Pfam	PF00077	IPR018061	Retroviral aspartyl protease
Dapma7bEVm022696	244	SUPERFAMILY	SSF50630	IPR021109	Aspartic peptidase domain superfamily
Dapma7bEVm022696	244	SUPERFAMILY	SSF51283	IPR036157	dUTPase-like superfamily
Dapma7bEVm022860	860	CDD	cd01647		RT_LTR
Dapma7bEVm022860	860	Gene3D	G3DSA:3.10.10.10
Dapma7bEVm022860	860	Gene3D	G3DSA:3.10.20.370
Dapma7bEVm022860	860	Gene3D	G3DSA:3.30.70.270
Dapma7bEVm022860	860	MobiDBLite	mobidb-lite		consensus disorder prediction
Dapma7bEVm022860	860	PANTHER	PTHR24559
Dapma7bEVm022860	860	Pfam	PF00078	IPR000477	Reverse transcriptase (RNA-dependent DNA polymerase)
Dapma7bEVm022860	860	ProSiteProfiles	PS50878	IPR000477	Reverse transcriptase (RT) catalytic domain profile.
Dapma7bEVm022860	860	SUPERFAMILY	SSF56672
Dapma7bEVm023552	258	CDD	cd09274		RNase_HI_RT_Ty3
Dapma7bEVm023552	258	Gene3D	G3DSA:3.10.20.370
Dapma7bEVm023552	258	MobiDBLite	mobidb-lite		consensus disorder prediction
Dapma7bEVm023552	258	PANTHER	PTHR24559
Dapma7bEVm023552	258	Pfam	PF13966	IPR026960	zinc-binding in reverse transcriptase
Dapma7bEVm023552	258	SUPERFAMILY	SSF56672
Dapma7bEVm024092	546	MobiDBLite	mobidb-lite		consensus disorder prediction
Dapma7bEVm024092	546	PANTHER	PTHR19446
Dapma7bEVm024362	390	PANTHER	PTHR11697
Dapma7bEVm024362	390	PANTHER	PTHR11697:SF108
Dapma7bEVm024391	618	CDD	cd09274		RNase_HI_RT_Ty3
Dapma7bEVm024391	618	Gene3D	G3DSA:3.10.20.370
Dapma7bEVm024391	618	Gene3D	G3DSA:3.30.420.10	IPR036397	Ribonuclease H superfamily	GO:0003676
Dapma7bEVm024391	618	Gene3D	G3DSA:3.30.70.270
Dapma7bEVm024391	618	MobiDBLite	mobidb-lite		consensus disorder prediction
Dapma7bEVm024391	618	PANTHER	PTHR24559
Dapma7bEVm024391	618	Pfam	PF00665	IPR001584	Integrase core domain	GO:0015074
Dapma7bEVm024391	618	ProSiteProfiles	PS50994	IPR001584	Integrase catalytic domain profile.	GO:0015074
Dapma7bEVm024391	618	SUPERFAMILY	SSF53098	IPR012337	Ribonuclease H-like superfamily
Dapma7bEVm024391	618	SUPERFAMILY	SSF56672
Dapma7bEVm024417	150	CDD	cd00303		retropepsin_like
Dapma7bEVm024417	150	Gene3D	G3DSA:2.40.70.10	IPR021109	Aspartic peptidase domain superfamily
Dapma7bEVm024417	150	Pfam	PF13975		gag-polyprotein putative aspartyl protease
Dapma7bEVm024417	150	ProSitePatterns	PS00141	IPR001969	Eukaryotic and viral aspartyl proteases active site.	GO:0004190|GO:0006508
Dapma7bEVm024417	150	ProSiteProfiles	PS50175	IPR001995	Aspartyl protease, retroviral-type family profile.	GO:0004190|GO:0006508
Dapma7bEVm024417	150	SUPERFAMILY	SSF50630	IPR021109	Aspartic peptidase domain superfamily
Dapma7bEVm024787	268	Coils	Coil
Dapma7bEVm024841	255	Gene3D	G3DSA:1.10.443.10	IPR013762	Integrase-like, catalytic domain superfamily	GO:0003677|GO:0006310|GO:0015074
Dapma7bEVm024841	255	PANTHER	PTHR31660
Dapma7bEVm024841	255	PANTHER	PTHR31660:SF76
Dapma7bEVm024841	255	Pfam	PF00589	IPR002104	Integrase, catalytic domain	GO:0003677|GO:0006310|GO:0015074
Dapma7bEVm024841	255	SUPERFAMILY	SSF56349	IPR011010	DNA breaking-rejoining enzyme, catalytic core	GO:0003677
Dapma7bEVm024892	245	Coils	Coil
Dapma7bEVm024892	245	MobiDBLite	mobidb-lite		consensus disorder prediction
Dapma7bEVm025159	205	Coils	Coil
Dapma7bEVm025322	191	Coils	Coil
Dapma7bEVm025337	190	Coils	Coil
Dapma7bEVm025987	155	Coils	Coil
Dapma7bEVm026248	145	Coils	Coil
Dapma7bEVm027051	85	MobiDBLite	mobidb-lite		consensus disorder prediction
Dapma7bEVm028297	106	Gene3D	G3DSA:1.25.40.10	IPR011990	Tetratricopeptide-like helical domain superfamily	GO:0005515
Dapma7bEVm028297	106	MobiDBLite	mobidb-lite		consensus disorder prediction
Dapma7bEVm028297	106	PANTHER	PTHR23082	IPR039340	Transcription factor Tfc4/TFIIIC-102/Sfc4	GO:0000127|GO:0001004|GO:0006383	Reactome: R-HSA-749476|Reactome: R-HSA-76061|Reactome: R-HSA-76066
Dapma7bEVm028297	106	ProSiteProfiles	PS50293	IPR013026	TPR repeat region circular profile.	GO:0005515
Dapma7bEVm028297	106	SUPERFAMILY	SSF48452	IPR011990	Tetratricopeptide-like helical domain superfamily	GO:0005515
Dapma7bEVm030041	506	Gene3D	G3DSA:3.30.420.470
Dapma7bEVm030041	506	MobiDBLite	mobidb-lite		consensus disorder prediction
Dapma7bEVm030041	506	PANTHER	PTHR23022
Dapma7bEVm030041	506	PANTHER	PTHR23022:SF102
Dapma7bEVm030048	2015	CDD	cd09274		RNase_HI_RT_Ty3
Dapma7bEVm030048	2015	Coils	Coil
Dapma7bEVm030048	2015	Gene3D	G3DSA:1.10.340.70
Dapma7bEVm030048	2015	Gene3D	G3DSA:2.60.40.150	IPR035892	C2 domain superfamily
Dapma7bEVm030048	2015	Gene3D	G3DSA:3.10.20.370
Dapma7bEVm030048	2015	Gene3D	G3DSA:3.30.420.10	IPR036397	Ribonuclease H superfamily	GO:0003676
Dapma7bEVm030048	2015	Gene3D	G3DSA:3.30.70.270
Dapma7bEVm030048	2015	Gene3D	G3DSA:4.10.60.10
Dapma7bEVm030048	2015	MobiDBLite	mobidb-lite		consensus disorder prediction
Dapma7bEVm030048	2015	PANTHER	PTHR24559
Dapma7bEVm030048	2015	PANTHER	PTHR24559:SF250
Dapma7bEVm030048	2015	Pfam	PF00098	IPR001878	Zinc finger, CCHC-type	GO:0003676|GO:0008270
Dapma7bEVm030048	2015	Pfam	PF00665	IPR001584	Integrase, catalytic core	GO:0015074
Dapma7bEVm030048	2015	ProSiteProfiles	PS50158	IPR001878	Zinc finger, CCHC-type	GO:0003676|GO:0008270
Dapma7bEVm030048	2015	ProSiteProfiles	PS50994	IPR001584	Integrase, catalytic core	GO:0015074
Dapma7bEVm030048	2015	ProSiteProfiles	PS51547	IPR002420	Phosphatidylinositol 3-kinase, C2 domain		Reactome: R-HSA-1660499
Dapma7bEVm030048	2015	SMART	SM00343	IPR001878	Zinc finger, CCHC-type	GO:0003676|GO:0008270
Dapma7bEVm030048	2015	SUPERFAMILY	SSF49562
Dapma7bEVm030048	2015	SUPERFAMILY	SSF53098	IPR012337	Ribonuclease H-like superfamily
Dapma7bEVm030048	2015	SUPERFAMILY	SSF56672
Dapma7bEVm030048	2015	SUPERFAMILY	SSF57756	IPR036875	Zinc finger, CCHC-type superfamily	GO:0003676|GO:0008270
Dapma7bEVm030215	1100	PANTHER	PTHR33053
Dapma7bEVm030215	1100	PANTHER	PTHR33053:SF12
Dapma7bEVm030215	1100	SUPERFAMILY	SSF53098	IPR012337	Ribonuclease H-like superfamily
Dapma7bEVm030348	495	Gene3D	G3DSA:3.10.10.10
Dapma7bEVm030348	495	PANTHER	PTHR24559
Dapma7bEVm030348	495	PANTHER	PTHR24559:SF250
Dapma7bEVm030348	495	SUPERFAMILY	SSF56672
Dapma7bEVm030569	89	PANTHER	PTHR22955
Dapma7bEVm030569	89	Pfam	PF05380	IPR008042	Pao retrotransposon peptidase
Dapma7bEVm030607	190	Coils	Coil
Dapma7bEVm030607	190	MobiDBLite	mobidb-lite		consensus disorder prediction

## Sheet: Module14
D. magna geneID	PeptideLenght	Database	Reference ID in Database	InterproScan-ID	Functional calssification	GO term-ID	Reactome
Dapma7bEVm000001	2009	CDD	cd00063	IPR003961	Fibronectin type III	GO:0005515
Dapma7bEVm000001	2009	CDD	cd00096
Dapma7bEVm000001	2009	Gene3D	G3DSA:2.60.40.10	IPR013783	Immunoglobulin-like fold
Dapma7bEVm000001	2009	MobiDBLite	mobidb-lite
Dapma7bEVm000001	2009	PANTHER	PTHR44107
Dapma7bEVm000001	2009	PANTHER	PTHR44107:SF2
Dapma7bEVm000001	2009	Pfam	PF00041	IPR003961	Fibronectin type III	GO:0005515
Dapma7bEVm000001	2009	Pfam	PF07679	IPR013098	Immunoglobulin I-set
Dapma7bEVm000001	2009	Pfam	PF12355	IPR021012	Down syndrome cell adhesion molecule, C-terminal
Dapma7bEVm000001	2009	Pfam	PF13927
Dapma7bEVm000001	2009	ProSiteProfiles	PS50835	IPR007110	Immunoglobulin-like domain
Dapma7bEVm000001	2009	ProSiteProfiles	PS50853	IPR003961	Fibronectin type III	GO:0005515
Dapma7bEVm000001	2009	SMART	SM00060	IPR003961	Fibronectin type III	GO:0005515
Dapma7bEVm000001	2009	SMART	SM00408	IPR003598	Immunoglobulin subtype 2
Dapma7bEVm000001	2009	SMART	SM00409	IPR003599	Immunoglobulin subtype
Dapma7bEVm000001	2009	SUPERFAMILY	SSF48726	IPR036179	Immunoglobulin-like domain superfamily
Dapma7bEVm000001	2009	SUPERFAMILY	SSF49265	IPR036116	Fibronectin type III superfamily	GO:0005515
Dapma7bEVm000002	2271	Coils	Coil
Dapma7bEVm000002	2271	MobiDBLite	mobidb-lite
Dapma7bEVm000002	2271	ProSiteProfiles	PS51257
Dapma7bEVm000003	1728	CDD	cd00054
Dapma7bEVm000003	1728	Gene3D	G3DSA:2.10.25.10
Dapma7bEVm000003	1728	MobiDBLite	mobidb-lite
Dapma7bEVm000003	1728	PANTHER	PTHR24034
Dapma7bEVm000003	1728	PANTHER	PTHR24034:SF77
Dapma7bEVm000003	1728	Pfam	PF07645	IPR001881	EGF-like calcium-binding domain	GO:0005509
Dapma7bEVm000003	1728	Pfam	PF12662	IPR026823	Complement Clr-like EGF domain
Dapma7bEVm000003	1728	PIRSF	PIRSF036312
Dapma7bEVm000003	1728	ProSitePatterns	PS00010	IPR000152	EGF-type aspartate/asparagine hydroxylation site
Dapma7bEVm000003	1728	ProSitePatterns	PS01186	IPR013032	EGF-like, conserved site
Dapma7bEVm000003	1728	ProSitePatterns	PS01187	IPR018097	EGF-like calcium-binding, conserved site	GO:0005509
Dapma7bEVm000003	1728	ProSiteProfiles	PS50026	IPR000742	EGF-like domain
Dapma7bEVm000003	1728	ProSiteProfiles	PS50940	IPR002557	Chitin binding domain	GO:0005576|GO:0006030|GO:0008061	Reactome: R-HSA-189085
Dapma7bEVm000003	1728	SMART	SM00179	IPR001881	EGF-like calcium-binding domain	GO:0005509
Dapma7bEVm000003	1728	SMART	SM00181	IPR000742	EGF-like domain
Dapma7bEVm000003	1728	SUPERFAMILY	SSF57184	IPR009030	Growth factor receptor cysteine-rich domain superfamily
Dapma7bEVm000003	1728	SUPERFAMILY	SSF57196
Dapma7bEVm000004	1657	CDD	cd09501
Dapma7bEVm000004	1657	CDD	cd09502
Dapma7bEVm000004	1657	Coils	Coil
Dapma7bEVm000004	1657	Gene3D	G3DSA:1.10.150.50
Dapma7bEVm000004	1657	Gene3D	G3DSA:1.25.10.10	IPR011989	Armadillo-like helical
Dapma7bEVm000004	1657	Gene3D	G3DSA:3.40.50.10140	IPR035897	Toll/interleukin-1 receptor homology (TIR) domain superfamily
Dapma7bEVm000004	1657	MobiDBLite	mobidb-lite
Dapma7bEVm000004	1657	PANTHER	PTHR22998	IPR039184	Sterile alpha and TIR motif-containing protein 1	GO:0034128|GO:0035591|GO:0048678	Reactome: R-HSA-166166|Reactome: R-HSA-168164|Reactome: R-HSA-936964|Reactome: R-HSA-937041|Reactome: R-HSA-937072
Dapma7bEVm000004	1657	Pfam	PF00536	IPR001660	Sterile alpha motif domain	GO:0005515
Dapma7bEVm000004	1657	Pfam	PF07647	IPR001660	Sterile alpha motif domain	GO:0005515
Dapma7bEVm000004	1657	Pfam	PF13676	IPR000157	Toll/interleukin-1 receptor homology (TIR) domain	GO:0005515|GO:0007165
Dapma7bEVm000004	1657	ProSiteProfiles	PS50104	IPR000157	Toll/interleukin-1 receptor homology (TIR) domain	GO:0005515|GO:0007165
Dapma7bEVm000004	1657	ProSiteProfiles	PS50105	IPR001660	Sterile alpha motif domain	GO:0005515
Dapma7bEVm000004	1657	SMART	SM00255	IPR000157	Toll/interleukin-1 receptor homology (TIR) domain	GO:0005515|GO:0007165
Dapma7bEVm000004	1657	SMART	SM00454	IPR001660	Sterile alpha motif domain	GO:0005515
Dapma7bEVm000004	1657	SUPERFAMILY	SSF47769	IPR013761	Sterile alpha motif/pointed domain superfamily
Dapma7bEVm000004	1657	SUPERFAMILY	SSF48371	IPR016024	Armadillo-type fold	GO:0005488
Dapma7bEVm000004	1657	SUPERFAMILY	SSF52200	IPR035897	Toll/interleukin-1 receptor homology (TIR) domain superfamily
Dapma7bEVm000005	1418	Coils	Coil
Dapma7bEVm000005	1418	Gene3D	G3DSA:1.20.120.1880
Dapma7bEVm000005	1418	Gene3D	G3DSA:1.20.58.1780
Dapma7bEVm000005	1418	Gene3D	G3DSA:1.25.40.440
Dapma7bEVm000005	1418	Gene3D	G3DSA:1.25.40.450
Dapma7bEVm000005	1418	MobiDBLite	mobidb-lite
Dapma7bEVm000005	1418	PANTHER	PTHR10350	IPR004870	Nucleoporin, Nup155-like	GO:0005643|GO:0006913|GO:0017056	Reactome: R-HSA-1169408|Reactome: R-HSA-159227|Reactome: R-HSA-159230|Reactome: R-HSA-159231|Reactome: R-HSA-159236|Reactome: R-HSA-165054|Reactome: R-HSA-168271|Reactome: R-HSA-168276|Reactome: R-HSA-168325|Reactome: R-HSA-168333|Reactome: R-HSA-170822|Reactome: R-HSA-180746|Reactome: R-HSA-180910|Reactome: R-HSA-191859|Reactome: R-HSA-3108214|Reactome: R-HSA-3301854|Reactome: R-HSA-3371453|Reac…
Dapma7bEVm000005	1418	Pfam	PF03177	IPR007187	Nucleoporin, Nup133/Nup155-like, C-terminal		Reactome: R-HSA-1169408|Reactome: R-HSA-159227|Reactome: R-HSA-159230|Reactome: R-HSA-159231|Reactome: R-HSA-159236|Reactome: R-HSA-165054|Reactome: R-HSA-168271|Reactome: R-HSA-168276|Reactome: R-HSA-168325|Reactome: R-HSA-168333|Reactome: R-HSA-170822|Reactome: R-HSA-180746|Reactome: R-HSA-180910|Reactome: R-HSA-191859|Reactome: R-HSA-3108214|Reactome: R-HSA-3301854|Reactome: R-HSA-3371453|Reac…
Dapma7bEVm000005	1418	Pfam	PF08801	IPR014908	Nucleoporin, Nup133/Nup155-like, N-terminal		Reactome: R-HSA-1169408|Reactome: R-HSA-159227|Reactome: R-HSA-159230|Reactome: R-HSA-159231|Reactome: R-HSA-159236|Reactome: R-HSA-165054|Reactome: R-HSA-168271|Reactome: R-HSA-168276|Reactome: R-HSA-168325|Reactome: R-HSA-168333|Reactome: R-HSA-170822|Reactome: R-HSA-180746|Reactome: R-HSA-180910|Reactome: R-HSA-191859|Reactome: R-HSA-3108214|Reactome: R-HSA-3301854|Reactome: R-HSA-3371453|Reac…
Dapma7bEVm000006	2419	CDD	cd00992
Dapma7bEVm000006	2419	Gene3D	G3DSA:1.10.555.10	IPR008936	Rho GTPase activation protein	GO:0007165
Dapma7bEVm000006	2419	Gene3D	G3DSA:2.30.29.30	IPR011993	PH-like domain superfamily
Dapma7bEVm000006	2419	Gene3D	G3DSA:2.30.42.10
Dapma7bEVm000006	2419	MobiDBLite	mobidb-lite
Dapma7bEVm000006	2419	PANTHER	PTHR23175
Dapma7bEVm000006	2419	Pfam	PF00595	IPR001478	PDZ domain	GO:0005515
Dapma7bEVm000006	2419	Pfam	PF00620	IPR000198	Rho GTPase-activating protein domain	GO:0007165	Reactome: R-HSA-194840
Dapma7bEVm000006	2419	ProSiteProfiles	PS50003	IPR001849	Pleckstrin homology domain
Dapma7bEVm000006	2419	ProSiteProfiles	PS50106	IPR001478	PDZ domain	GO:0005515
Dapma7bEVm000006	2419	ProSiteProfiles	PS50238	IPR000198	Rho GTPase-activating protein domain	GO:0007165	Reactome: R-HSA-194840
Dapma7bEVm000006	2419	SMART	SM00228	IPR001478	PDZ domain	GO:0005515
Dapma7bEVm000006	2419	SMART	SM00233	IPR001849	Pleckstrin homology domain
Dapma7bEVm000006	2419	SMART	SM00324	IPR000198	Rho GTPase-activating protein domain	GO:0007165	Reactome: R-HSA-194840
Dapma7bEVm000006	2419	SUPERFAMILY	SSF48350	IPR008936	Rho GTPase activation protein	GO:0007165
Dapma7bEVm000006	2419	SUPERFAMILY	SSF50156	IPR036034	PDZ superfamily	GO:0005515
Dapma7bEVm000006	2419	SUPERFAMILY	SSF50729
Dapma7bEVm000007	389	Gene3D	G3DSA:3.80.10.10	IPR032675	Leucine-rich repeat domain superfamily
Dapma7bEVm000007	389	PANTHER	PTHR24364
Dapma7bEVm000007	389	PANTHER	PTHR24364:SF18
Dapma7bEVm000007	389	SUPERFAMILY	SSF52058
Dapma7bEVm000008	2152	CDD	cd00202	IPR000679	Zinc finger, GATA-type	GO:0006355|GO:0008270|GO:0043565
Dapma7bEVm000008	2152	CDD	cd04709
Dapma7bEVm000008	2152	CDD	cd11661
Dapma7bEVm000008	2152	Coils	Coil
Dapma7bEVm000008	2152	Gene3D	G3DSA:1.10.10.60
Dapma7bEVm000008	2152	Gene3D	G3DSA:1.10.1740.200
Dapma7bEVm000008	2152	Gene3D	G3DSA:2.30.30.490
Dapma7bEVm000008	2152	MobiDBLite	mobidb-lite
Dapma7bEVm000008	2152	PANTHER	PTHR13859
Dapma7bEVm000008	2152	PANTHER	PTHR13859:SF11
Dapma7bEVm000008	2152	Pfam	PF00320	IPR000679	Zinc finger, GATA-type	GO:0006355|GO:0008270|GO:0043565
Dapma7bEVm000008	2152	Pfam	PF01426	IPR001025	Bromo adjacent homology (BAH) domain	GO:0003682
Dapma7bEVm000008	2152	Pfam	PF01448	IPR000949	ELM2 domain
Dapma7bEVm000008	2152	Pfam	PF03154	IPR002951	Atrophin-like
Dapma7bEVm000008	2152	ProSiteProfiles	PS51038	IPR001025	Bromo adjacent homology (BAH) domain	GO:0003682
Dapma7bEVm000008	2152	ProSiteProfiles	PS51156	IPR000949	ELM2 domain
Dapma7bEVm000008	2152	ProSiteProfiles	PS51293	IPR017884	SANT domain
Dapma7bEVm000008	2152	SMART	SM00401	IPR000679	Zinc finger, GATA-type	GO:0006355|GO:0008270|GO:0043565
Dapma7bEVm000008	2152	SMART	SM00439	IPR001025	Bromo adjacent homology (BAH) domain	GO:0003682
Dapma7bEVm000008	2152	SMART	SM00717	IPR001005	SANT/Myb domain
Dapma7bEVm000008	2152	SMART	SM01189	IPR000949	ELM2 domain
Dapma7bEVm000008	2152	SUPERFAMILY	SSF46689	IPR009057	Homeobox-like domain superfamily	GO:0003677
Dapma7bEVm000008	2152	SUPERFAMILY	SSF57716
Dapma7bEVm000009	4268	CDD	cd00014	IPR001715	Calponin homology domain	GO:0005515
Dapma7bEVm000009	4268	CDD	cd00176
Dapma7bEVm000009	4268	CDD	cd00201	IPR001202	WW domain	GO:0005515
Dapma7bEVm000009	4268	CDD	cd02334
Dapma7bEVm000009	4268	CDD	cd16242
Dapma7bEVm000009	4268	Coils	Coil
Dapma7bEVm000009	4268	Gene3D	G3DSA:1.10.238.10
Dapma7bEVm000009	4268	Gene3D	G3DSA:1.10.418.10	IPR036872	CH domain superfamily
Dapma7bEVm000009	4268	Gene3D	G3DSA:1.20.58.1940
Dapma7bEVm000009	4268	Gene3D	G3DSA:1.20.58.60
Dapma7bEVm000009	4268	Gene3D	G3DSA:2.20.70.10
Dapma7bEVm000009	4268	Gene3D	G3DSA:3.30.60.90
Dapma7bEVm000009	4268	MobiDBLite	mobidb-lite
Dapma7bEVm000009	4268	PANTHER	PTHR44318
Dapma7bEVm000009	4268	Pfam	PF00307	IPR001715	Calponin homology domain	GO:0005515
Dapma7bEVm000009	4268	Pfam	PF00435	IPR002017	Spectrin repeat	GO:0005515
Dapma7bEVm000009	4268	Pfam	PF00569	IPR000433	Zinc finger, ZZ-type	GO:0008270
Dapma7bEVm000009	4268	Pfam	PF09068	IPR015153	EF-hand domain, type 1
Dapma7bEVm000009	4268	Pfam	PF09069	IPR015154	EF-hand domain, type 2
Dapma7bEVm000009	4268	PIRSF	PIRSF002341	IPR035436	Dystrophin/utrophin
Dapma7bEVm000009	4268	ProSitePatterns	PS00019	IPR001589	Actinin-type actin-binding domain, conserved site
Dapma7bEVm000009	4268	ProSitePatterns	PS00020	IPR001589	Actinin-type actin-binding domain, conserved site
Dapma7bEVm000009	4268	ProSitePatterns	PS01357	IPR000433	Zinc finger, ZZ-type	GO:0008270
Dapma7bEVm000009	4268	ProSiteProfiles	PS50020	IPR001202	WW domain	GO:0005515
Dapma7bEVm000009	4268	ProSiteProfiles	PS50021	IPR001715	Calponin homology domain	GO:0005515
Dapma7bEVm000009	4268	ProSiteProfiles	PS50135	IPR000433	Zinc finger, ZZ-type	GO:0008270
Dapma7bEVm000009	4268	SMART	SM00033	IPR001715	Calponin homology domain	GO:0005515
Dapma7bEVm000009	4268	SMART	SM00150	IPR018159	Spectrin/alpha-actinin
Dapma7bEVm000009	4268	SMART	SM00291	IPR000433	Zinc finger, ZZ-type	GO:0008270
Dapma7bEVm000009	4268	SMART	SM00456	IPR001202	WW domain	GO:0005515
Dapma7bEVm000009	4268	SUPERFAMILY	SSF46966
Dapma7bEVm000009	4268	SUPERFAMILY	SSF47473	IPR011992	EF-hand domain pair
Dapma7bEVm000009	4268	SUPERFAMILY	SSF47576	IPR036872	CH domain superfamily
Dapma7bEVm000009	4268	SUPERFAMILY	SSF51045	IPR036020	WW domain superfamily	GO:0005515
Dapma7bEVm000009	4268	SUPERFAMILY	SSF57850
Dapma7bEVm000010	1937	CDD	cd16633
Dapma7bEVm000010	1937	Coils	Coil
Dapma7bEVm000010	1937	Gene3D	G3DSA:2.20.28.140
Dapma7bEVm000010	1937	Gene3D	G3DSA:3.10.20.90
Dapma7bEVm000010	1937	Gene3D	G3DSA:3.30.40.10	IPR013083	Zinc finger, RING/FYVE/PHD-type
Dapma7bEVm000010	1937	MobiDBLite	mobidb-lite
Dapma7bEVm000010	1937	PANTHER	PTHR22770
Dapma7bEVm000010	1937	PANTHER	PTHR22770:SF32
Dapma7bEVm000010	1937	Pfam	PF00240	IPR000626	Ubiquitin domain	GO:0005515
Dapma7bEVm000010	1937	Pfam	PF13445	IPR027370	RING-type zinc-finger, LisH dimerisation motif
Dapma7bEVm000010	1937	ProSitePatterns	PS00518	IPR017907	Zinc finger, RING-type, conserved site
Dapma7bEVm000010	1937	ProSitePatterns	PS01358	IPR001876	Zinc finger, RanBP2-type
Dapma7bEVm000010	1937	ProSiteProfiles	PS50053	IPR000626	Ubiquitin domain	GO:0005515
Dapma7bEVm000010	1937	ProSiteProfiles	PS50089	IPR001841	Zinc finger, RING-type
Dapma7bEVm000010	1937	ProSiteProfiles	PS50199	IPR001876	Zinc finger, RanBP2-type
Dapma7bEVm000010	1937	SMART	SM00184	IPR001841	Zinc finger, RING-type
Dapma7bEVm000010	1937	SUPERFAMILY	SSF54236	IPR029071	Ubiquitin-like domain superfamily
Dapma7bEVm000010	1937	SUPERFAMILY	SSF57850
Dapma7bEVm000010	1937	SUPERFAMILY	SSF81995
Dapma7bEVm000010	1937	SUPERFAMILY	SSF90209	IPR036443	Zinc finger, RanBP2-type superfamily
Dapma7bEVm000013	3748	Coils	Coil
Dapma7bEVm000013	3748	MobiDBLite	mobidb-lite
Dapma7bEVm000013	3748	PANTHER	PTHR13843	IPR026074	Microtubule associated protein 1	GO:0000226|GO:0005874|GO:0008017
Dapma7bEVm000013	3748	PANTHER	PTHR13843:SF12
Dapma7bEVm000014	3569	CDD	cd00054
Dapma7bEVm000014	3569	Gene3D	G3DSA:2.10.25.10
Dapma7bEVm000014	3569	Gene3D	G3DSA:2.120.10.30	IPR011042	Six-bladed beta-propeller, TolB-like
Dapma7bEVm000014	3569	MobiDBLite	mobidb-lite
Dapma7bEVm000014	3569	PANTHER	PTHR11219
Dapma7bEVm000014	3569	PANTHER	PTHR11219:SF68
Dapma7bEVm000014	3569	Pfam	PF15636	IPR028916	Tox-GHH domain
Dapma7bEVm000014	3569	ProSitePatterns	PS00022	IPR013032	EGF-like, conserved site
Dapma7bEVm000014	3569	ProSitePatterns	PS01186	IPR013032	EGF-like, conserved site
Dapma7bEVm000014	3569	ProSiteProfiles	PS50026	IPR000742	EGF-like domain
Dapma7bEVm000014	3569	SMART	SM00181	IPR000742	EGF-like domain
Dapma7bEVm000014	3569	SUPERFAMILY	SSF101898
Dapma7bEVm000014	3569	SUPERFAMILY	SSF49464	IPR008969	Carboxypeptidase-like, regulatory domain superfamily
Dapma7bEVm000015	1089	Gene3D	G3DSA:3.30.160.60
Dapma7bEVm000015	1089	MobiDBLite	mobidb-lite
Dapma7bEVm000015	1089	PANTHER	PTHR10910
Dapma7bEVm000015	1089	PANTHER	PTHR10910:SF82
Dapma7bEVm000015	1089	Pfam	PF07528	IPR006561	DZF domain
Dapma7bEVm000015	1089	Pfam	PF12171	IPR022755	Zinc finger, double-stranded RNA binding
Dapma7bEVm000015	1089	Pfam	PF12874
Dapma7bEVm000015	1089	ProSitePatterns	PS00028	IPR013087	Zinc finger C2H2-type	GO:0003676
Dapma7bEVm000015	1089	ProSiteProfiles	PS51703	IPR006561	DZF domain
Dapma7bEVm000015	1089	SMART	SM00355	IPR013087	Zinc finger C2H2-type	GO:0003676
Dapma7bEVm000015	1089	SMART	SM00451	IPR003604	Matrin/U1-C-like, C2H2-type zinc finger	GO:0003676|GO:0008270
Dapma7bEVm000015	1089	SMART	SM00572	IPR006561	DZF domain
Dapma7bEVm000015	1089	SUPERFAMILY	SSF57667	IPR036236	Zinc finger C2H2 superfamily
Dapma7bEVm000016	801	Gene3D	G3DSA:3.30.559.40
Dapma7bEVm000016	801	Gene3D	G3DSA:3.30.559.70
Dapma7bEVm000016	801	PANTHER	PTHR22589	IPR000542	Acyltransferase ChoActase/COT/CPT	GO:0016746
Dapma7bEVm000016	801	PANTHER	PTHR22589:SF31
Dapma7bEVm000016	801	Pfam	PF00755	IPR000542	Acyltransferase ChoActase/COT/CPT	GO:0016746
Dapma7bEVm000016	801	Pfam	PF16484	IPR032476	Carnitine O-palmitoyltransferase, N-terminal		KEGG: 00071+2.3.1.21|MetaCyc: PWY-6111
Dapma7bEVm000016	801	ProSitePatterns	PS00440	IPR000542	Acyltransferase ChoActase/COT/CPT	GO:0016746
Dapma7bEVm000016	801	SUPERFAMILY	SSF52777
Dapma7bEVm000017	1865	CDD	cd00992
Dapma7bEVm000017	1865	CDD	cd11859
Dapma7bEVm000017	1865	Coils	Coil
Dapma7bEVm000017	1865	Gene3D	G3DSA:2.30.42.10
Dapma7bEVm000017	1865	Gene3D	G3DSA:2.60.220.30
Dapma7bEVm000017	1865	MobiDBLite	mobidb-lite
Dapma7bEVm000017	1865	PANTHER	PTHR13865
Dapma7bEVm000017	1865	PANTHER	PTHR13865:SF28
Dapma7bEVm000017	1865	Pfam	PF00595	IPR001478	PDZ domain	GO:0005515
Dapma7bEVm000017	1865	Pfam	PF00625	IPR008145	Guanylate kinase/L-type calcium channel beta subunit
Dapma7bEVm000017	1865	Pfam	PF00791	IPR000906	ZU5 domain
Dapma7bEVm000017	1865	Pfam	PF07653	IPR001452	SH3 domain	GO:0005515
Dapma7bEVm000017	1865	ProSiteProfiles	PS50052	IPR008144	Guanylate kinase-like domain
Dapma7bEVm000017	1865	ProSiteProfiles	PS50106	IPR001478	PDZ domain	GO:0005515
Dapma7bEVm000017	1865	ProSiteProfiles	PS51145	IPR000906	ZU5 domain
Dapma7bEVm000017	1865	SMART	SM00072	IPR008145	Guanylate kinase/L-type calcium channel beta subunit
Dapma7bEVm000017	1865	SMART	SM00218	IPR000906	ZU5 domain
Dapma7bEVm000017	1865	SMART	SM00228	IPR001478	PDZ domain	GO:0005515
Dapma7bEVm000017	1865	SUPERFAMILY	SSF50044	IPR036028	SH3-like domain superfamily	GO:0005515
Dapma7bEVm000017	1865	SUPERFAMILY	SSF50156	IPR036034	PDZ superfamily	GO:0005515
Dapma7bEVm000017	1865	SUPERFAMILY	SSF52540	IPR027417	P-loop containing nucleoside triphosphate hydrolase
Dapma7bEVm000018	1919	Coils	Coil
Dapma7bEVm000018	1919	Gene3D	G3DSA:2.130.10.10	IPR015943	WD40/YVTN repeat-like-containing domain superfamily	GO:0005515
Dapma7bEVm000018	1919	MobiDBLite	mobidb-lite
Dapma7bEVm000018	1919	PANTHER	PTHR44813
Dapma7bEVm000018	1919	Pfam	PF00400	IPR001680	WD40 repeat	GO:0005515
Dapma7bEVm000018	1919	ProSiteProfiles	PS50082	IPR001680	WD40 repeat	GO:0005515
Dapma7bEVm000018	1919	ProSiteProfiles	PS50294	IPR017986	WD40-repeat-containing domain	GO:0005515
Dapma7bEVm000018	1919	SMART	SM00320	IPR001680	WD40 repeat	GO:0005515
Dapma7bEVm000018	1919	SUPERFAMILY	SSF50978	IPR036322	WD40-repeat-containing domain superfamily	GO:0005515
Dapma7bEVm000019	1412	CDD	cd05589
Dapma7bEVm000019	1412	CDD	cd11622	IPR037313	Serine/threonine-protein kinase N, first HR1 domain	GO:0004674|GO:0006468|GO:0017049	KEGG: 04070+2.7.11.13|Reactome: R-HSA-5625740
Dapma7bEVm000019	1412	CDD	cd11623
Dapma7bEVm000019	1412	CDD	cd11625
Dapma7bEVm000019	1412	Coils	Coil
Dapma7bEVm000019	1412	Gene3D	G3DSA:1.10.287.160
Dapma7bEVm000019	1412	Gene3D	G3DSA:1.10.510.10
Dapma7bEVm000019	1412	Gene3D	G3DSA:3.30.200.20
Dapma7bEVm000019	1412	MobiDBLite	mobidb-lite
Dapma7bEVm000019	1412	PANTHER	PTHR24356
Dapma7bEVm000019	1412	PANTHER	PTHR24356:SF210
Dapma7bEVm000019	1412	Pfam	PF00069	IPR000719	Protein kinase domain	GO:0004672|GO:0005524|GO:0006468
Dapma7bEVm000019	1412	Pfam	PF00433	IPR017892	Protein kinase, C-terminal	GO:0004674|GO:0005524|GO:0006468
Dapma7bEVm000019	1412	Pfam	PF02185	IPR011072	HR1 rho-binding domain	GO:0007165
Dapma7bEVm000019	1412	ProSitePatterns	PS00107	IPR017441	Protein kinase, ATP binding site	GO:0005524
Dapma7bEVm000019	1412	ProSitePatterns	PS00108	IPR008271	Serine/threonine-protein kinase, active site	GO:0004672|GO:0006468
Dapma7bEVm000019	1412	ProSiteProfiles	PS50011	IPR000719	Protein kinase domain	GO:0004672|GO:0005524|GO:0006468
Dapma7bEVm000019	1412	ProSiteProfiles	PS51285	IPR000961	AGC-kinase, C-terminal	GO:0004674|GO:0005524|GO:0006468
Dapma7bEVm000019	1412	SMART	SM00133	IPR000961	AGC-kinase, C-terminal	GO:0004674|GO:0005524|GO:0006468
Dapma7bEVm000019	1412	SMART	SM00220	IPR000719	Protein kinase domain	GO:0004672|GO:0005524|GO:0006468
Dapma7bEVm000019	1412	SMART	SM00742	IPR011072	HR1 rho-binding domain	GO:0007165
Dapma7bEVm000019	1412	SUPERFAMILY	SSF46585	IPR036274	HR1 repeat superfamily
Dapma7bEVm000019	1412	SUPERFAMILY	SSF49562
Dapma7bEVm000019	1412	SUPERFAMILY	SSF56112	IPR011009	Protein kinase-like domain superfamily
Dapma7bEVm000020	1325	CDD	cd00275
Dapma7bEVm000020	1325	CDD	cd08558
Dapma7bEVm000020	1325	CDD	cd13362
Dapma7bEVm000020	1325	CDD	cd16201
Dapma7bEVm000020	1325	Gene3D	G3DSA:1.10.238.10
Dapma7bEVm000020	1325	Gene3D	G3DSA:2.30.29.30	IPR011993	PH-like domain superfamily
Dapma7bEVm000020	1325	Gene3D	G3DSA:2.30.30.40
Dapma7bEVm000020	1325	Gene3D	G3DSA:2.60.40.150	IPR035892	C2 domain superfamily
Dapma7bEVm000020	1325	Gene3D	G3DSA:3.20.20.190	IPR017946	PLC-like phosphodiesterase, TIM beta/alpha-barrel domain superfamily	GO:0006629|GO:0008081
Dapma7bEVm000020	1325	Gene3D	G3DSA:3.30.505.10	IPR036860	SH2 domain superfamily
Dapma7bEVm000020	1325	MobiDBLite	mobidb-lite
Dapma7bEVm000020	1325	PANTHER	PTHR10336	IPR001192	Phosphoinositide phospholipase C family	GO:0035556	KEGG: 00562+3.1.4.11|KEGG: 04070+3.1.4.11|MetaCyc: PWY-6351|MetaCyc: PWY-6367|MetaCyc: PWY-7039|Reactome: R-HSA-1855204
Dapma7bEVm000020	1325	PANTHER	PTHR10336:SF91
Dapma7bEVm000020	1325	Pfam	PF00017	IPR000980	SH2 domain
Dapma7bEVm000020	1325	Pfam	PF00018	IPR001452	SH3 domain	GO:0005515
Dapma7bEVm000020	1325	Pfam	PF00168	IPR000008	C2 domain
Dapma7bEVm000020	1325	Pfam	PF00387	IPR001711	Phospholipase C, phosphatidylinositol-specific, Y domain	GO:0004435|GO:0006629|GO:0007165|GO:0035556	KEGG: 00562+3.1.4.11|KEGG: 04070+3.1.4.11|MetaCyc: PWY-6351|MetaCyc: PWY-6367|MetaCyc: PWY-7039|Reactome: R-HSA-1855204
Dapma7bEVm000020	1325	Pfam	PF00388	IPR000909	Phosphatidylinositol-specific phospholipase C, X domain
Dapma7bEVm000020	1325	PRINTS	PR00390	IPR001192	Phosphoinositide phospholipase C family	GO:0035556	KEGG: 00562+3.1.4.11|KEGG: 04070+3.1.4.11|MetaCyc: PWY-6351|MetaCyc: PWY-6367|MetaCyc: PWY-7039|Reactome: R-HSA-1855204
Dapma7bEVm000020	1325	PRINTS	PR00401	IPR000980	SH2 domain
Dapma7bEVm000020	1325	ProSiteProfiles	PS50001	IPR000980	SH2 domain
Dapma7bEVm000020	1325	ProSiteProfiles	PS50002	IPR001452	SH3 domain	GO:0005515
Dapma7bEVm000020	1325	ProSiteProfiles	PS50003	IPR001849	Pleckstrin homology domain
Dapma7bEVm000020	1325	ProSiteProfiles	PS50004	IPR000008	C2 domain
Dapma7bEVm000020	1325	ProSiteProfiles	PS50007	IPR000909	Phosphatidylinositol-specific phospholipase C, X domain
Dapma7bEVm000020	1325	ProSiteProfiles	PS50008	IPR001711	Phospholipase C, phosphatidylinositol-specific, Y domain	GO:0004435|GO:0006629|GO:0007165|GO:0035556	KEGG: 00562+3.1.4.11|KEGG: 04070+3.1.4.11|MetaCyc: PWY-6351|MetaCyc: PWY-6367|MetaCyc: PWY-7039|Reactome: R-HSA-1855204
Dapma7bEVm000020	1325	ProSiteProfiles	PS50222	IPR002048	EF-hand domain	GO:0005509
Dapma7bEVm000020	1325	SMART	SM00148	IPR000909	Phosphatidylinositol-specific phospholipase C, X domain
Dapma7bEVm000020	1325	SMART	SM00149	IPR001711	Phospholipase C, phosphatidylinositol-specific, Y domain	GO:0004435|GO:0006629|GO:0007165|GO:0035556	KEGG: 00562+3.1.4.11|KEGG: 04070+3.1.4.11|MetaCyc: PWY-6351|MetaCyc: PWY-6367|MetaCyc: PWY-7039|Reactome: R-HSA-1855204
Dapma7bEVm000020	1325	SMART	SM00233	IPR001849	Pleckstrin homology domain
Dapma7bEVm000020	1325	SMART	SM00239	IPR000008	C2 domain
Dapma7bEVm000020	1325	SMART	SM00252	IPR000980	SH2 domain
Dapma7bEVm000020	1325	SMART	SM00326	IPR001452	SH3 domain	GO:0005515
Dapma7bEVm000020	1325	SUPERFAMILY	SSF47473	IPR011992	EF-hand domain pair
Dapma7bEVm000020	1325	SUPERFAMILY	SSF49562
Dapma7bEVm000020	1325	SUPERFAMILY	SSF50044	IPR036028	SH3-like domain superfamily	GO:0005515
Dapma7bEVm000020	1325	SUPERFAMILY	SSF50729
Dapma7bEVm000020	1325	SUPERFAMILY	SSF51695	IPR017946	PLC-like phosphodiesterase, TIM beta/alpha-barrel domain superfamily	GO:0006629|GO:0008081
Dapma7bEVm000020	1325	SUPERFAMILY	SSF55550	IPR036860	SH2 domain superfamily
Dapma7bEVm000021	777	CDD	cd00044	IPR001300	Peptidase C2, calpain, catalytic domain	GO:0004198|GO:0005622|GO:0006508	Reactome: R-HSA-1474228
Dapma7bEVm000021	777	CDD	cd00214	IPR033883	Calpain subdomain III		Reactome: R-HSA-1474228
Dapma7bEVm000021	777	CDD	cd16196
Dapma7bEVm000021	777	Gene3D	G3DSA:1.10.238.10
Dapma7bEVm000021	777	Gene3D	G3DSA:2.60.120.380
Dapma7bEVm000021	777	Gene3D	G3DSA:3.90.70.10
Dapma7bEVm000021	777	PANTHER	PTHR10183
Dapma7bEVm000021	777	PANTHER	PTHR10183:SF386
Dapma7bEVm000021	777	Pfam	PF00648	IPR001300	Peptidase C2, calpain, catalytic domain	GO:0004198|GO:0005622|GO:0006508	Reactome: R-HSA-1474228
Dapma7bEVm000021	777	Pfam	PF01067	IPR022682	Peptidase C2, calpain, large subunit, domain III		Reactome: R-HSA-1474228
Dapma7bEVm000021	777	Pfam	PF13833	IPR002048	EF-hand domain	GO:0005509
Dapma7bEVm000021	777	PRINTS	PR00704	IPR022684	Peptidase C2, calpain family	GO:0004198|GO:0005622|GO:0006508	Reactome: R-HSA-1474228
Dapma7bEVm000021	777	ProSitePatterns	PS00018	IPR018247	EF-Hand 1, calcium-binding site
Dapma7bEVm000021	777	ProSitePatterns	PS00139	IPR000169	Cysteine peptidase, cysteine active site
Dapma7bEVm000021	777	ProSiteProfiles	PS50203	IPR001300	Peptidase C2, calpain, catalytic domain	GO:0004198|GO:0005622|GO:0006508	Reactome: R-HSA-1474228
Dapma7bEVm000021	777	ProSiteProfiles	PS50222	IPR002048	EF-hand domain	GO:0005509
Dapma7bEVm000021	777	SMART	SM00054	IPR002048	EF-hand domain	GO:0005509
Dapma7bEVm000021	777	SMART	SM00230	IPR001300	Peptidase C2, calpain, catalytic domain	GO:0004198|GO:0005622|GO:0006508	Reactome: R-HSA-1474228
Dapma7bEVm000021	777	SMART	SM00720	IPR022683	Peptidase C2, calpain, domain III		Reactome: R-HSA-1474228
Dapma7bEVm000021	777	SUPERFAMILY	SSF47473	IPR011992	EF-hand domain pair
Dapma7bEVm000021	777	SUPERFAMILY	SSF49758	IPR036213	Calpain large subunit, domain III superfamily		Reactome: R-HSA-1474228
Dapma7bEVm000021	777	SUPERFAMILY	SSF54001	IPR038765	Papain-like cysteine peptidase superfamily
Dapma7bEVm000022	2918	CDD	cd00014	IPR001715	Calponin homology domain	GO:0005515
Dapma7bEVm000022	2918	CDD	cd09439
Dapma7bEVm000022	2918	Coils	Coil
Dapma7bEVm000022	2918	Gene3D	G3DSA:1.10.418.10	IPR036872	CH domain superfamily
Dapma7bEVm000022	2918	Gene3D	G3DSA:2.10.110.10
Dapma7bEVm000022	2918	Gene3D	G3DSA:3.50.50.70
Dapma7bEVm000022	2918	MobiDBLite	mobidb-lite
Dapma7bEVm000022	2918	PANTHER	PTHR44265
Dapma7bEVm000022	2918	PANTHER	PTHR44265:SF4
Dapma7bEVm000022	2918	Pfam	PF00307	IPR001715	Calponin homology domain	GO:0005515
Dapma7bEVm000022	2918	Pfam	PF00412	IPR001781	Zinc finger, LIM-type
Dapma7bEVm000022	2918	Pfam	PF00890	IPR003953	FAD-dependent oxidoreductase 2, FAD binding domain		Reactome: R-HSA-611105|Reactome: R-HSA-71403
Dapma7bEVm000022	2918	Pfam	PF12130	IPR022735	bMERB domain
Dapma7bEVm000022	2918	PRINTS	PR00420
Dapma7bEVm000022	2918	ProSitePatterns	PS00478	IPR001781	Zinc finger, LIM-type
Dapma7bEVm000022	2918	ProSiteProfiles	PS50021	IPR001715	Calponin homology domain	GO:0005515
Dapma7bEVm000022	2918	ProSiteProfiles	PS50023	IPR001781	Zinc finger, LIM-type
Dapma7bEVm000022	2918	ProSiteProfiles	PS51848	IPR022735	bMERB domain
Dapma7bEVm000022	2918	SMART	SM00033	IPR001715	Calponin homology domain	GO:0005515
Dapma7bEVm000022	2918	SMART	SM00132	IPR001781	Zinc finger, LIM-type
Dapma7bEVm000022	2918	SMART	SM01203
Dapma7bEVm000022	2918	SUPERFAMILY	SSF47576	IPR036872	CH domain superfamily
Dapma7bEVm000022	2918	SUPERFAMILY	SSF51905	IPR036188	FAD/NAD(P)-binding domain superfamily
Dapma7bEVm000022	2918	SUPERFAMILY	SSF57716
Dapma7bEVm000024	976	Coils	Coil
Dapma7bEVm000024	976	Gene3D	G3DSA:1.20.120.20
Dapma7bEVm000024	976	MobiDBLite	mobidb-lite
Dapma7bEVm000024	976	PANTHER	PTHR23241
Dapma7bEVm000024	976	PANTHER	PTHR23241:SF65
Dapma7bEVm000024	976	SUPERFAMILY	SSF58113
Dapma7bEVm000025	2447	Coils	Coil
Dapma7bEVm000025	2447	Gene3D	G3DSA:1.10.8.10
Dapma7bEVm000025	2447	Gene3D	G3DSA:3.30.40.10	IPR013083	Zinc finger, RING/FYVE/PHD-type
Dapma7bEVm000025	2447	MobiDBLite	mobidb-lite
Dapma7bEVm000025	2447	PANTHER	PTHR16004	IPR026254	E3 ubiquitin-protein ligase RNF31	GO:0004842|GO:0071797	MetaCyc: PWY-7511|Reactome: R-HSA-5357905|Reactome: R-HSA-5357956
Dapma7bEVm000025	2447	Pfam	PF01485	IPR002867	IBR domain
Dapma7bEVm000025	2447	Pfam	PF16678	IPR032065	E3 ubiquitin-protein ligase RNF31, UBA-like domain		MetaCyc: PWY-7511|Reactome: R-HSA-5357905|Reactome: R-HSA-5357956
Dapma7bEVm000025	2447	ProSitePatterns	PS01358	IPR001876	Zinc finger, RanBP2-type
Dapma7bEVm000025	2447	ProSiteProfiles	PS50089	IPR001841	Zinc finger, RING-type
Dapma7bEVm000025	2447	ProSiteProfiles	PS50199	IPR001876	Zinc finger, RanBP2-type
Dapma7bEVm000025	2447	SMART	SM00184	IPR001841	Zinc finger, RING-type
Dapma7bEVm000025	2447	SMART	SM00547	IPR001876	Zinc finger, RanBP2-type
Dapma7bEVm000025	2447	SMART	SM00647	IPR002867	IBR domain
Dapma7bEVm000025	2447	SUPERFAMILY	SSF57850
Dapma7bEVm000027	1432	CDD	cd03249
Dapma7bEVm000027	1432	Gene3D	G3DSA:1.20.1560.10	IPR036640	ABC transporter type 1, transmembrane domain superfamily	GO:0005524|GO:0016021
Dapma7bEVm000027	1432	Gene3D	G3DSA:3.40.50.300
Dapma7bEVm000027	1432	MobiDBLite	mobidb-lite
Dapma7bEVm000027	1432	PANTHER	PTHR24221
Dapma7bEVm000027	1432	PANTHER	PTHR24221:SF386
Dapma7bEVm000027	1432	Pfam	PF00005	IPR003439	ABC transporter-like	GO:0005524|GO:0016887
Dapma7bEVm000027	1432	Pfam	PF00664	IPR011527	ABC transporter type 1, transmembrane domain	GO:0005524|GO:0016021|GO:0042626|GO:0055085
Dapma7bEVm000027	1432	ProSitePatterns	PS00211	IPR017871	ABC transporter, conserved site	GO:0005524|GO:0016887
Dapma7bEVm000027	1432	ProSiteProfiles	PS50893	IPR003439	ABC transporter-like	GO:0005524|GO:0016887
Dapma7bEVm000027	1432	ProSiteProfiles	PS50929	IPR011527	ABC transporter type 1, transmembrane domain	GO:0005524|GO:0016021|GO:0042626|GO:0055085
Dapma7bEVm000027	1432	SMART	SM00382	IPR003593	AAA+ ATPase domain
Dapma7bEVm000027	1432	SUPERFAMILY	SSF52540	IPR027417	P-loop containing nucleoside triphosphate hydrolase
Dapma7bEVm000027	1432	SUPERFAMILY	SSF90123	IPR036640	ABC transporter type 1, transmembrane domain superfamily	GO:0005524|GO:0016021
Dapma7bEVm000028	1059	Coils	Coil
Dapma7bEVm000028	1059	Gene3D	G3DSA:3.40.50.11210	IPR035974	Rap/Ran-GAP superfamily	GO:0005096|GO:0051056
Dapma7bEVm000028	1059	MobiDBLite	mobidb-lite
Dapma7bEVm000028	1059	PANTHER	PTHR15711
Dapma7bEVm000028	1059	PANTHER	PTHR15711:SF32
Dapma7bEVm000028	1059	Pfam	PF02145	IPR000331	Rap GTPase activating protein domain	GO:0005096|GO:0051056
Dapma7bEVm000028	1059	ProSiteProfiles	PS50085	IPR000331	Rap GTPase activating protein domain	GO:0005096|GO:0051056
Dapma7bEVm000028	1059	ProSiteProfiles	PS50877	IPR003109	GoLoco motif	GO:0030695	Reactome: R-HSA-418594
Dapma7bEVm000028	1059	SMART	SM00390	IPR003109	GoLoco motif	GO:0030695	Reactome: R-HSA-418594
Dapma7bEVm000028	1059	SUPERFAMILY	SSF111347	IPR035974	Rap/Ran-GAP superfamily	GO:0005096|GO:0051056
Dapma7bEVm000029	555	CDD	cd07132
Dapma7bEVm000029	555	Coils	Coil
Dapma7bEVm000029	555	Gene3D	G3DSA:3.40.309.10	IPR016163	Aldehyde dehydrogenase, C-terminal	GO:0008152|GO:0016491|GO:0016620|GO:0055114
Dapma7bEVm000029	555	Gene3D	G3DSA:3.40.605.10	IPR016162	Aldehyde dehydrogenase, N-terminal	GO:0008152|GO:0016491|GO:0055114
Dapma7bEVm000029	555	PANTHER	PTHR43570
Dapma7bEVm000029	555	PANTHER	PTHR43570:SF16
Dapma7bEVm000029	555	Pfam	PF00171	IPR015590	Aldehyde dehydrogenase domain	GO:0008152|GO:0016491|GO:0055114
Dapma7bEVm000029	555	PIRSF	PIRSF036492	IPR012394	Aldehyde dehydrogenase NAD(P)-dependent	GO:0006081|GO:0055114
Dapma7bEVm000029	555	ProSitePatterns	PS00687	IPR029510	Aldehyde dehydrogenase, glutamic acid active site	GO:0008152|GO:0016491|GO:0055114
Dapma7bEVm000029	555	SUPERFAMILY	SSF53720	IPR016161	Aldehyde/histidinol dehydrogenase	GO:0008152|GO:0016491|GO:0055114
Dapma7bEVm000030	555	CDD	cd06547
Dapma7bEVm000030	555	Gene3D	G3DSA:2.60.120.260	IPR008979	Galactose-binding-like domain superfamily
Dapma7bEVm000030	555	Gene3D	G3DSA:3.20.20.80
Dapma7bEVm000030	555	PANTHER	PTHR13246	IPR032979	Cytosolic endo-beta-N-acetylglucosaminidase	GO:0033925	KEGG: 00511+3.2.1.96|Reactome: R-HSA-532668
Dapma7bEVm000030	555	PANTHER	PTHR13246:SF1
Dapma7bEVm000030	555	Pfam	PF03644	IPR005201	Glycoside hydrolase, family 85	GO:0005737|GO:0033925	KEGG: 00511+3.2.1.96|Reactome: R-HSA-532668
Dapma7bEVm000031	2039	CDD	cd16483
Dapma7bEVm000031	2039	Gene3D	G3DSA:2.10.110.30
Dapma7bEVm000031	2039	MobiDBLite	mobidb-lite
Dapma7bEVm000031	2039	PANTHER	PTHR21497	IPR039164	E3 ubiquitin-protein ligase UBR1-like	GO:0061630|GO:0071596	MetaCyc: PWY-7511
Dapma7bEVm000031	2039	PANTHER	PTHR21497:SF39
Dapma7bEVm000031	2039	Pfam	PF02207	IPR003126	Zinc finger, UBR-type	GO:0008270
Dapma7bEVm000031	2039	ProSiteProfiles	PS50089	IPR001841	Zinc finger, RING-type
Dapma7bEVm000031	2039	ProSiteProfiles	PS51157	IPR003126	Zinc finger, UBR-type	GO:0008270
Dapma7bEVm000031	2039	SMART	SM00396	IPR003126	Zinc finger, UBR-type	GO:0008270
Dapma7bEVm000031	2039	SUPERFAMILY	SSF57850
Dapma7bEVm000032	1441	MobiDBLite	mobidb-lite
Dapma7bEVm000032	1441	PANTHER	PTHR22934
Dapma7bEVm000032	1441	PANTHER	PTHR22934:SF23
Dapma7bEVm000033	1200	CDD	cd02073
Dapma7bEVm000033	1200	Gene3D	G3DSA:2.70.150.10
Dapma7bEVm000033	1200	Gene3D	G3DSA:3.40.1110.10	IPR023299	P-type ATPase, cytoplasmic domain N	GO:0000166	Reactome: R-HSA-936837
Dapma7bEVm000033	1200	Gene3D	G3DSA:3.40.50.1000	IPR023214	HAD superfamily
Dapma7bEVm000033	1200	PANTHER	PTHR24092	IPR006539	P-type ATPase, subfamily IV	GO:0000287|GO:0004012|GO:0005524|GO:0015914|GO:0016021	Reactome: R-HSA-936837
Dapma7bEVm000033	1200	PANTHER	PTHR24092:SF68
Dapma7bEVm000033	1200	Pfam	PF00122
Dapma7bEVm000033	1200	Pfam	PF13246
Dapma7bEVm000033	1200	Pfam	PF16209	IPR032631	P-type ATPase, N-terminal		Reactome: R-HSA-936837
Dapma7bEVm000033	1200	Pfam	PF16212	IPR032630	P-type ATPase, C-terminal		Reactome: R-HSA-936837
Dapma7bEVm000033	1200	PRINTS	PR00119
Dapma7bEVm000033	1200	ProSitePatterns	PS00154	IPR018303	P-type ATPase, phosphorylation site		Reactome: R-HSA-936837
Dapma7bEVm000033	1200	SFLD	SFLDF00027
Dapma7bEVm000033	1200	SFLD	SFLDG00002
Dapma7bEVm000033	1200	SUPERFAMILY	SSF56784	IPR036412	HAD-like superfamily
Dapma7bEVm000033	1200	SUPERFAMILY	SSF81653	IPR008250	P-type ATPase, A domain superfamily		Reactome: R-HSA-936837
Dapma7bEVm000033	1200	SUPERFAMILY	SSF81660	IPR023299	P-type ATPase, cytoplasmic domain N	GO:0000166	Reactome: R-HSA-936837
Dapma7bEVm000033	1200	SUPERFAMILY	SSF81665	IPR023298	P-type ATPase, transmembrane domain superfamily		Reactome: R-HSA-936837
Dapma7bEVm000033	1200	TIGRFAM	TIGR01494	IPR001757	P-type ATPase	GO:0016021	Reactome: R-HSA-936837
Dapma7bEVm000033	1200	TIGRFAM	TIGR01652	IPR006539	P-type ATPase, subfamily IV	GO:0000287|GO:0004012|GO:0005524|GO:0015914|GO:0016021	Reactome: R-HSA-936837
Dapma7bEVm000034	1269	Coils	Coil
Dapma7bEVm000034	1269	MobiDBLite	mobidb-lite
Dapma7bEVm000034	1269	PANTHER	PTHR18939
Dapma7bEVm000035	774	CDD	cd00105
Dapma7bEVm000035	774	Coils	Coil
Dapma7bEVm000035	774	Gene3D	G3DSA:3.30.1370.10	IPR036612	K Homology domain, type 1 superfamily	GO:0003723
Dapma7bEVm000035	774	MobiDBLite	mobidb-lite
Dapma7bEVm000035	774	PANTHER	PTHR10288
Dapma7bEVm000035	774	PANTHER	PTHR10288:SF225
Dapma7bEVm000035	774	Pfam	PF00013	IPR004088	K Homology domain, type 1	GO:0003723
Dapma7bEVm000035	774	Pfam	PF09005	IPR015096	Far upstream element-binding protein, C-terminal	GO:0003676|GO:0006355
Dapma7bEVm000035	774	ProSiteProfiles	PS50084
Dapma7bEVm000035	774	SMART	SM00322	IPR004087	K Homology domain	GO:0003676
Dapma7bEVm000035	774	SUPERFAMILY	SSF54791	IPR036612	K Homology domain, type 1 superfamily	GO:0003723
Dapma7bEVm000036	821	Gene3D	G3DSA:2.140.10.30	IPR038554	Dipeptidylpeptidase IV, N-terminal domain superfamily
Dapma7bEVm000036	821	Gene3D	G3DSA:3.40.50.1820	IPR029058	Alpha/Beta hydrolase fold
Dapma7bEVm000036	821	PANTHER	PTHR11731
Dapma7bEVm000036	821	Pfam	PF00326	IPR001375	Peptidase S9, prolyl oligopeptidase, catalytic domain	GO:0006508|GO:0008236
Dapma7bEVm000036	821	Pfam	PF00930	IPR002469	Dipeptidylpeptidase IV, N-terminal domain	GO:0006508
Dapma7bEVm000036	821	SUPERFAMILY	SSF53474	IPR029058	Alpha/Beta hydrolase fold
Dapma7bEVm000036	821	SUPERFAMILY	SSF82171
Dapma7bEVm000037	454	CDD	cd12377
Dapma7bEVm000037	454	CDD	cd12650	IPR034775	Splicing factor ELAV/Hu, RNA recognition motif 1
Dapma7bEVm000037	454	CDD	cd12652
Dapma7bEVm000037	454	Gene3D	G3DSA:3.30.70.330	IPR012677	Nucleotide-binding alpha-beta plait domain superfamily
Dapma7bEVm000037	454	PANTHER	PTHR43938
Dapma7bEVm000037	454	PANTHER	PTHR43938:SF2
Dapma7bEVm000037	454	Pfam	PF00076	IPR000504	RNA recognition motif domain	GO:0003676
Dapma7bEVm000037	454	PRINTS	PR00961	IPR002343	Paraneoplastic encephalomyelitis antigen	GO:0003723
Dapma7bEVm000037	454	ProSiteProfiles	PS50102	IPR000504	RNA recognition motif domain	GO:0003676
Dapma7bEVm000037	454	SMART	SM00360	IPR000504	RNA recognition motif domain	GO:0003676
Dapma7bEVm000037	454	SUPERFAMILY	SSF54928	IPR035979	RNA-binding domain superfamily	GO:0003676
Dapma7bEVm000037	454	TIGRFAM	TIGR01661	IPR006548	Splicing factor ELAV/Hu	GO:0003723
Dapma7bEVm000038	393	Coils	Coil
Dapma7bEVm000039	3306	CDD	cd11884
Dapma7bEVm000039	3306	CDD	cd13201
Dapma7bEVm000039	3306	CDD	cd14473	IPR019748	FERM central domain
Dapma7bEVm000039	3306	Coils	Coil
Dapma7bEVm000039	3306	Gene3D	G3DSA:1.10.10.820
Dapma7bEVm000039	3306	Gene3D	G3DSA:1.20.120.720
Dapma7bEVm000039	3306	Gene3D	G3DSA:1.20.5.190
Dapma7bEVm000039	3306	Gene3D	G3DSA:1.20.58.530
Dapma7bEVm000039	3306	Gene3D	G3DSA:1.25.40.530	IPR038185	MyTH4 domain superfamily
Dapma7bEVm000039	3306	Gene3D	G3DSA:2.30.29.30	IPR011993	PH-like domain superfamily
Dapma7bEVm000039	3306	Gene3D	G3DSA:2.30.30.40
Dapma7bEVm000039	3306	Gene3D	G3DSA:3.30.70.3240
Dapma7bEVm000039	3306	Gene3D	G3DSA:3.40.850.10	IPR036961	Kinesin motor domain superfamily
Dapma7bEVm000039	3306	MobiDBLite	mobidb-lite
Dapma7bEVm000039	3306	PANTHER	PTHR13140
Dapma7bEVm000039	3306	PANTHER	PTHR13140:SF379	IPR035487	Unconventional myosin-XV	GO:0003779|GO:0007605|GO:0016459
Dapma7bEVm000039	3306	Pfam	PF00063	IPR001609	Myosin head, motor domain	GO:0003774|GO:0005524|GO:0016459
Dapma7bEVm000039	3306	Pfam	PF00612	IPR000048	IQ motif, EF-hand binding site	GO:0005515
Dapma7bEVm000039	3306	Pfam	PF00784	IPR000857	MyTH4 domain	GO:0005856
Dapma7bEVm000039	3306	Pfam	PF07653	IPR001452	SH3 domain	GO:0005515
Dapma7bEVm000039	3306	PRINTS	PR00193	IPR001609	Myosin head, motor domain	GO:0003774|GO:0005524|GO:0016459
Dapma7bEVm000039	3306	ProSiteProfiles	PS50002	IPR001452	SH3 domain	GO:0005515
Dapma7bEVm000039	3306	ProSiteProfiles	PS50057	IPR000299	FERM domain	GO:0005856
Dapma7bEVm000039	3306	ProSiteProfiles	PS50096	IPR000048	IQ motif, EF-hand binding site	GO:0005515
Dapma7bEVm000039	3306	ProSiteProfiles	PS51016	IPR000857	MyTH4 domain	GO:0005856
Dapma7bEVm000039	3306	ProSiteProfiles	PS51456	IPR001609	Myosin head, motor domain	GO:0003774|GO:0005524|GO:0016459
Dapma7bEVm000039	3306	SMART	SM00015	IPR000048	IQ motif, EF-hand binding site	GO:0005515
Dapma7bEVm000039	3306	SMART	SM00139	IPR000857	MyTH4 domain	GO:0005856
Dapma7bEVm000039	3306	SMART	SM00242	IPR001609	Myosin head, motor domain	GO:0003774|GO:0005524|GO:0016459
Dapma7bEVm000039	3306	SMART	SM00295	IPR019749	Band 4.1 domain
Dapma7bEVm000039	3306	SMART	SM00326	IPR001452	SH3 domain	GO:0005515
Dapma7bEVm000039	3306	SUPERFAMILY	SSF50044	IPR036028	SH3-like domain superfamily	GO:0005515
Dapma7bEVm000039	3306	SUPERFAMILY	SSF50729
Dapma7bEVm000039	3306	SUPERFAMILY	SSF52540	IPR027417	P-loop containing nucleoside triphosphate hydrolase
Dapma7bEVm000040	2875	CDD	cd13248
Dapma7bEVm000040	2875	Coils	Coil
Dapma7bEVm000040	2875	Gene3D	G3DSA:2.30.29.30	IPR011993	PH-like domain superfamily
Dapma7bEVm000040	2875	MobiDBLite	mobidb-lite
Dapma7bEVm000040	2875	PANTHER	PTHR12752
Dapma7bEVm000040	2875	Pfam	PF00169	IPR001849	Pleckstrin homology domain
Dapma7bEVm000040	2875	ProSiteProfiles	PS50003	IPR001849	Pleckstrin homology domain
Dapma7bEVm000040	2875	SMART	SM00233	IPR001849	Pleckstrin homology domain
Dapma7bEVm000040	2875	SUPERFAMILY	SSF50729
Dapma7bEVm000042	1542	MobiDBLite	mobidb-lite
Dapma7bEVm000042	1542	SUPERFAMILY	SSF49265	IPR036116	Fibronectin type III superfamily	GO:0005515
Dapma7bEVm000044	1573	CDD	cd00992
Dapma7bEVm000044	1573	CDD	cd01208
Dapma7bEVm000044	1573	Gene3D	G3DSA:2.30.29.30	IPR011993	PH-like domain superfamily
Dapma7bEVm000044	1573	Gene3D	G3DSA:2.30.42.10
Dapma7bEVm000044	1573	MobiDBLite	mobidb-lite
Dapma7bEVm000044	1573	PANTHER	PTHR12345
Dapma7bEVm000044	1573	PANTHER	PTHR12345:SF16
Dapma7bEVm000044	1573	Pfam	PF00595	IPR001478	PDZ domain	GO:0005515
Dapma7bEVm000044	1573	Pfam	PF00640	IPR006020	PTB/PI domain	GO:0005515
Dapma7bEVm000044	1573	ProSiteProfiles	PS01179	IPR006020	PTB/PI domain	GO:0005515
Dapma7bEVm000044	1573	ProSiteProfiles	PS50106	IPR001478	PDZ domain	GO:0005515
Dapma7bEVm000044	1573	SMART	SM00228	IPR001478	PDZ domain	GO:0005515
Dapma7bEVm000044	1573	SMART	SM00462	IPR006020	PTB/PI domain	GO:0005515
Dapma7bEVm000044	1573	SUPERFAMILY	SSF50156	IPR036034	PDZ superfamily	GO:0005515
Dapma7bEVm000044	1573	SUPERFAMILY	SSF50729
Dapma7bEVm000045	1076	CDD	cd02016
Dapma7bEVm000045	1076	Gene3D	G3DSA:1.10.287.1150
Dapma7bEVm000045	1076	Gene3D	G3DSA:3.40.50.11610
Dapma7bEVm000045	1076	Gene3D	G3DSA:3.40.50.12470
Dapma7bEVm000045	1076	Gene3D	G3DSA:3.40.50.970
Dapma7bEVm000045	1076	PANTHER	PTHR23152	IPR011603	2-oxoglutarate dehydrogenase E1 component	GO:0004591|GO:0006099|GO:0030976|GO:0055114	KEGG: 00020+1.2.4.2|KEGG: 00310+1.2.4.2|KEGG: 00380+1.2.4.2|MetaCyc: PWY-5084
Dapma7bEVm000045	1076	PANTHER	PTHR23152:SF7
Dapma7bEVm000045	1076	Pfam	PF00676	IPR001017	Dehydrogenase, E1 component	GO:0008152|GO:0016624	Reactome: R-HSA-389661
Dapma7bEVm000045	1076	Pfam	PF02779	IPR005475	Transketolase-like, pyrimidine-binding domain
Dapma7bEVm000045	1076	Pfam	PF16078	IPR032106	2-oxoglutarate dehydrogenase E1 component, N-terminal domain		KEGG: 00020+1.2.4.2|KEGG: 00310+1.2.4.2|KEGG: 00380+1.2.4.2|MetaCyc: PWY-5084
Dapma7bEVm000045	1076	Pfam	PF16870	IPR031717	Multifunctional 2-oxoglutarate metabolism enzyme, C-terminal		KEGG: 00020+1.2.4.2|KEGG: 00310+1.2.4.2|KEGG: 00380+1.2.4.2|MetaCyc: PWY-5084
Dapma7bEVm000045	1076	PIRSF	PIRSF000157	IPR011603	2-oxoglutarate dehydrogenase E1 component	GO:0004591|GO:0006099|GO:0030976|GO:0055114	KEGG: 00020+1.2.4.2|KEGG: 00310+1.2.4.2|KEGG: 00380+1.2.4.2|MetaCyc: PWY-5084
Dapma7bEVm000045	1076	SMART	SM00861	IPR005475	Transketolase-like, pyrimidine-binding domain
Dapma7bEVm000045	1076	SUPERFAMILY	SSF52518	IPR029061	Thiamin diphosphate-binding fold
Dapma7bEVm000045	1076	TIGRFAM	TIGR00239	IPR011603	2-oxoglutarate dehydrogenase E1 component	GO:0004591|GO:0006099|GO:0030976|GO:0055114	KEGG: 00020+1.2.4.2|KEGG: 00310+1.2.4.2|KEGG: 00380+1.2.4.2|MetaCyc: PWY-5084
Dapma7bEVm000046	637	CDD	cd00041	IPR000859	CUB domain
Dapma7bEVm000046	637	Gene3D	G3DSA:2.60.120.260	IPR008979	Galactose-binding-like domain superfamily
Dapma7bEVm000046	637	Gene3D	G3DSA:2.60.120.290	IPR035914	Spermadhesin, CUB domain superfamily
Dapma7bEVm000046	637	PANTHER	PTHR22991
Dapma7bEVm000046	637	PANTHER	PTHR22991:SF56
Dapma7bEVm000046	637	Pfam	PF00431	IPR000859	CUB domain
Dapma7bEVm000046	637	Pfam	PF00629	IPR000998	MAM domain	GO:0016020
Dapma7bEVm000046	637	ProSiteProfiles	PS01180	IPR000859	CUB domain
Dapma7bEVm000046	637	ProSiteProfiles	PS50060	IPR000998	MAM domain	GO:0016020
Dapma7bEVm000046	637	SMART	SM00042	IPR000859	CUB domain
Dapma7bEVm000046	637	SUPERFAMILY	SSF49854	IPR035914	Spermadhesin, CUB domain superfamily
Dapma7bEVm000046	637	SUPERFAMILY	SSF49899	IPR013320	Concanavalin A-like lectin/glucanase domain superfamily
Dapma7bEVm000047	577	CDD	cd06174	IPR020846	Major facilitator superfamily domain
Dapma7bEVm000047	577	Coils	Coil
Dapma7bEVm000047	577	Gene3D	G3DSA:1.20.1250.20
Dapma7bEVm000047	577	PANTHER	PTHR11662
Dapma7bEVm000047	577	PANTHER	PTHR11662:SF401
Dapma7bEVm000047	577	Pfam	PF07690	IPR011701	Major facilitator superfamily	GO:0016021|GO:0055085
Dapma7bEVm000047	577	ProSiteProfiles	PS50850	IPR020846	Major facilitator superfamily domain
Dapma7bEVm000047	577	SUPERFAMILY	SSF103473	IPR036259	MFS transporter superfamily
Dapma7bEVm000048	8873	CDD	cd00063	IPR003961	Fibronectin type III	GO:0005515
Dapma7bEVm000048	8873	CDD	cd00096
Dapma7bEVm000048	8873	CDD	cd05748
Dapma7bEVm000048	8873	Coils	Coil
Dapma7bEVm000048	8873	Gene3D	G3DSA:1.10.510.10
Dapma7bEVm000048	8873	Gene3D	G3DSA:2.60.40.10	IPR013783	Immunoglobulin-like fold
Dapma7bEVm000048	8873	Gene3D	G3DSA:3.30.200.20
Dapma7bEVm000048	8873	MobiDBLite	mobidb-lite
Dapma7bEVm000048	8873	PANTHER	PTHR13817
Dapma7bEVm000048	8873	PANTHER	PTHR13817:SF21
Dapma7bEVm000048	8873	Pfam	PF00041	IPR003961	Fibronectin type III	GO:0005515
Dapma7bEVm000048	8873	Pfam	PF00069	IPR000719	Protein kinase domain	GO:0004672|GO:0005524|GO:0006468
Dapma7bEVm000048	8873	Pfam	PF07679	IPR013098	Immunoglobulin I-set
Dapma7bEVm000048	8873	PRINTS	PR00014
Dapma7bEVm000048	8873	ProSitePatterns	PS00107	IPR017441	Protein kinase, ATP binding site	GO:0005524
Dapma7bEVm000048	8873	ProSitePatterns	PS00108	IPR008271	Serine/threonine-protein kinase, active site	GO:0004672|GO:0006468
Dapma7bEVm000048	8873	ProSiteProfiles	PS50011	IPR000719	Protein kinase domain	GO:0004672|GO:0005524|GO:0006468
Dapma7bEVm000048	8873	ProSiteProfiles	PS50835	IPR007110	Immunoglobulin-like domain
Dapma7bEVm000048	8873	ProSiteProfiles	PS50853	IPR003961	Fibronectin type III	GO:0005515
Dapma7bEVm000048	8873	SMART	SM00060	IPR003961	Fibronectin type III	GO:0005515
Dapma7bEVm000048	8873	SMART	SM00220	IPR000719	Protein kinase domain	GO:0004672|GO:0005524|GO:0006468
Dapma7bEVm000048	8873	SMART	SM00408	IPR003598	Immunoglobulin subtype 2
Dapma7bEVm000048	8873	SMART	SM00409	IPR003599	Immunoglobulin subtype
Dapma7bEVm000048	8873	SUPERFAMILY	SSF48726	IPR036179	Immunoglobulin-like domain superfamily
Dapma7bEVm000048	8873	SUPERFAMILY	SSF49265	IPR036116	Fibronectin type III superfamily	GO:0005515
Dapma7bEVm000048	8873	SUPERFAMILY	SSF56112	IPR011009	Protein kinase-like domain superfamily
Dapma7bEVm000049	1062	CDD	cd00204	IPR020683	Ankyrin repeat-containing domain
Dapma7bEVm000049	1062	Gene3D	G3DSA:1.25.40.20	IPR036770	Ankyrin repeat-containing domain superfamily
Dapma7bEVm000049	1062	MobiDBLite	mobidb-lite
Dapma7bEVm000049	1062	PANTHER	PTHR24178
Dapma7bEVm000049	1062	PANTHER	PTHR24178:SF5
Dapma7bEVm000049	1062	Pfam	PF12796	IPR020683	Ankyrin repeat-containing domain
Dapma7bEVm000049	1062	Pfam	PF13637
Dapma7bEVm000049	1062	Pfam	PF13857
Dapma7bEVm000049	1062	PRINTS	PR01415	IPR002110	Ankyrin repeat	GO:0005515
Dapma7bEVm000049	1062	ProSiteProfiles	PS50088	IPR002110	Ankyrin repeat	GO:0005515
Dapma7bEVm000049	1062	ProSiteProfiles	PS50297	IPR020683	Ankyrin repeat-containing domain
Dapma7bEVm000049	1062	SMART	SM00248	IPR002110	Ankyrin repeat	GO:0005515
Dapma7bEVm000049	1062	SUPERFAMILY	SSF48403	IPR036770	Ankyrin repeat-containing domain superfamily
Dapma7bEVm000050	912	CDD	cd07061	IPR000560	Histidine phosphatase superfamily, clade-2
Dapma7bEVm000050	912	Gene3D	G3DSA:3.40.50.1240	IPR029033	Histidine phosphatase superfamily
Dapma7bEVm000050	912	Gene3D	G3DSA:3.40.50.2000
Dapma7bEVm000050	912	PANTHER	PTHR20963
Dapma7bEVm000050	912	PANTHER	PTHR20963:SF8
Dapma7bEVm000050	912	Pfam	PF00201	IPR002213	UDP-glucuronosyl/UDP-glucosyltransferase	GO:0008152|GO:0016758	Reactome: R-HSA-156588
Dapma7bEVm000050	912	Pfam	PF00328	IPR000560	Histidine phosphatase superfamily, clade-2
Dapma7bEVm000050	912	SUPERFAMILY	SSF53254	IPR029033	Histidine phosphatase superfamily
Dapma7bEVm000050	912	SUPERFAMILY	SSF53756
Dapma7bEVm000051	1335	CDD	cd01463
Dapma7bEVm000051	1335	Gene3D	G3DSA:3.30.450.20
Dapma7bEVm000051	1335	Gene3D	G3DSA:3.40.50.410	IPR036465	von Willebrand factor A-like domain superfamily
Dapma7bEVm000051	1335	PANTHER	PTHR10166
Dapma7bEVm000051	1335	PANTHER	PTHR10166:SF37
Dapma7bEVm000051	1335	Pfam	PF00092	IPR002035	von Willebrand factor, type A
Dapma7bEVm000051	1335	Pfam	PF08399	IPR013608	VWA N-terminal		Reactome: R-HSA-5576892|Reactome: R-HSA-5576893
Dapma7bEVm000051	1335	Pfam	PF08473	IPR013680	Voltage-dependent calcium channel, alpha-2/delta subunit, conserved region		Reactome: R-HSA-5576892|Reactome: R-HSA-5576893
Dapma7bEVm000051	1335	ProSiteProfiles	PS50234	IPR002035	von Willebrand factor, type A
Dapma7bEVm000051	1335	SMART	SM00327	IPR002035	von Willebrand factor, type A
Dapma7bEVm000051	1335	SUPERFAMILY	SSF53300	IPR036465	von Willebrand factor A-like domain superfamily
Dapma7bEVm000052	634	CDD	cd14086
Dapma7bEVm000052	634	Gene3D	G3DSA:1.10.510.10
Dapma7bEVm000052	634	Gene3D	G3DSA:3.10.450.50
Dapma7bEVm000052	634	Gene3D	G3DSA:3.30.200.20
Dapma7bEVm000052	634	MobiDBLite	mobidb-lite
Dapma7bEVm000052	634	PANTHER	PTHR43940	IPR039071	Calcium/calmodulin-dependent protein kinase type II	GO:0004674|GO:0004683	Reactome: R-HSA-3371571|Reactome: R-HSA-399719|Reactome: R-HSA-438066|Reactome: R-HSA-442729|Reactome: R-HSA-442742|Reactome: R-HSA-442982|Reactome: R-HSA-5576892|Reactome: R-HSA-5578775|Reactome: R-HSA-5673001|Reactome: R-HSA-877300|Reactome: R-HSA-936837
Dapma7bEVm000052	634	PANTHER	PTHR43940:SF1
Dapma7bEVm000052	634	Pfam	PF00069	IPR000719	Protein kinase domain	GO:0004672|GO:0005524|GO:0006468
Dapma7bEVm000052	634	Pfam	PF08332	IPR013543	Calcium/calmodulin-dependent protein kinase II, association-domain	GO:0004683|GO:0005516|GO:0006468	Reactome: R-HSA-3371571|Reactome: R-HSA-399719|Reactome: R-HSA-438066|Reactome: R-HSA-442729|Reactome: R-HSA-442742|Reactome: R-HSA-442982|Reactome: R-HSA-5576892|Reactome: R-HSA-5578775|Reactome: R-HSA-5673001|Reactome: R-HSA-877300|Reactome: R-HSA-936837
Dapma7bEVm000052	634	ProSitePatterns	PS00107	IPR017441	Protein kinase, ATP binding site	GO:0005524
Dapma7bEVm000052	634	ProSitePatterns	PS00108	IPR008271	Serine/threonine-protein kinase, active site	GO:0004672|GO:0006468
Dapma7bEVm000052	634	ProSiteProfiles	PS50011	IPR000719	Protein kinase domain	GO:0004672|GO:0005524|GO:0006468
Dapma7bEVm000052	634	SMART	SM00220	IPR000719	Protein kinase domain	GO:0004672|GO:0005524|GO:0006468
Dapma7bEVm000052	634	SUPERFAMILY	SSF54427	IPR032710	NTF2-like domain superfamily
Dapma7bEVm000052	634	SUPERFAMILY	SSF56112	IPR011009	Protein kinase-like domain superfamily
Dapma7bEVm000054	504	Gene3D	G3DSA:3.30.230.10	IPR014721	Ribosomal protein S5 domain 2-type fold, subgroup
Dapma7bEVm000054	504	MobiDBLite	mobidb-lite
Dapma7bEVm000054	504	PANTHER	PTHR21569	IPR000754	Ribosomal protein S9	GO:0003735|GO:0005840|GO:0006412
Dapma7bEVm000054	504	PANTHER	PTHR21569:SF1
Dapma7bEVm000054	504	Pfam	PF00380	IPR000754	Ribosomal protein S9	GO:0003735|GO:0005840|GO:0006412
Dapma7bEVm000054	504	SUPERFAMILY	SSF54211	IPR020568	Ribosomal protein S5 domain 2-type fold
Dapma7bEVm000055	2454	CDD	cd00014	IPR001715	Calponin homology domain	GO:0005515
Dapma7bEVm000055	2454	Gene3D	G3DSA:1.10.418.10	IPR036872	CH domain superfamily
Dapma7bEVm000055	2454	Gene3D	G3DSA:2.60.40.10	IPR013783	Immunoglobulin-like fold
Dapma7bEVm000055	2454	PANTHER	PTHR43998
Dapma7bEVm000055	2454	PANTHER	PTHR43998:SF2
Dapma7bEVm000055	2454	Pfam	PF00307	IPR001715	Calponin homology domain	GO:0005515
Dapma7bEVm000055	2454	Pfam	PF00630	IPR017868	Filamin/ABP280 repeat-like
Dapma7bEVm000055	2454	ProSitePatterns	PS00019	IPR001589	Actinin-type actin-binding domain, conserved site
Dapma7bEVm000055	2454	ProSitePatterns	PS00020	IPR001589	Actinin-type actin-binding domain, conserved site
Dapma7bEVm000055	2454	ProSiteProfiles	PS50021	IPR001715	Calponin homology domain	GO:0005515
Dapma7bEVm000055	2454	ProSiteProfiles	PS50194	IPR017868	Filamin/ABP280 repeat-like
Dapma7bEVm000055	2454	SMART	SM00033	IPR001715	Calponin homology domain	GO:0005515
Dapma7bEVm000055	2454	SMART	SM00557	IPR001298	Filamin/ABP280 repeat	GO:0005515
Dapma7bEVm000055	2454	SUPERFAMILY	SSF47576	IPR036872	CH domain superfamily
Dapma7bEVm000055	2454	SUPERFAMILY	SSF81296	IPR014756	Immunoglobulin E-set
Dapma7bEVm000056	2026	Coils	Coil
Dapma7bEVm000056	2026	Gene3D	G3DSA:2.30.30.190	IPR036859	CAP Gly-rich domain superfamily
Dapma7bEVm000056	2026	MobiDBLite	mobidb-lite
Dapma7bEVm000056	2026	PANTHER	PTHR18916
Dapma7bEVm000056	2026	PANTHER	PTHR18916:SF10	IPR028394	CAP-Gly domain-containing linker protein 2
Dapma7bEVm000056	2026	Pfam	PF01302	IPR000938	CAP Gly-rich domain
Dapma7bEVm000056	2026	Pfam	PF16641	IPR032108	CLIP1, zinc knuckle		Reactome: R-HSA-141444|Reactome: R-HSA-2467813|Reactome: R-HSA-2500257|Reactome: R-HSA-5626467|Reactome: R-HSA-5663220|Reactome: R-HSA-68877
Dapma7bEVm000056	2026	ProSitePatterns	PS00845	IPR000938	CAP Gly-rich domain
Dapma7bEVm000056	2026	ProSiteProfiles	PS50245	IPR000938	CAP Gly-rich domain
Dapma7bEVm000056	2026	SMART	SM01052	IPR000938	CAP Gly-rich domain
Dapma7bEVm000056	2026	SUPERFAMILY	SSF74924	IPR036859	CAP Gly-rich domain superfamily
Dapma7bEVm000057	1974	Gene3D	G3DSA:1.10.238.10
Dapma7bEVm000057	1974	Gene3D	G3DSA:1.10.287.70
Dapma7bEVm000057	1974	Gene3D	G3DSA:1.20.120.350	IPR027359	Voltage-dependent channel domain superfamily
Dapma7bEVm000057	1974	MobiDBLite	mobidb-lite
Dapma7bEVm000057	1974	PANTHER	PTHR10037
Dapma7bEVm000057	1974	PANTHER	PTHR10037:SF228
Dapma7bEVm000057	1974	Pfam	PF00520	IPR005821	Ion transport domain	GO:0005216|GO:0006811|GO:0016020|GO:0055085
Dapma7bEVm000057	1974	Pfam	PF08763	IPR014873	Voltage-dependent calcium channel, alpha-1 subunit, IQ domain
Dapma7bEVm000057	1974	Pfam	PF16885	IPR031688	Voltage-gated calcium channel subunit alpha, C-terminal		Reactome: R-HSA-5576892|Reactome: R-HSA-5576893
Dapma7bEVm000057	1974	Pfam	PF16905	IPR031649	Voltage-dependent L-type calcium channel, IQ-associated domain
Dapma7bEVm000057	1974	PRINTS	PR00167	IPR002077	Voltage-dependent calcium channel, alpha-1 subunit	GO:0005245|GO:0005891|GO:0070588
Dapma7bEVm000057	1974	PRINTS	PR01630	IPR005446	Voltage-dependent calcium channel, L-type, alpha-1 subunit	GO:0005245|GO:0005891|GO:0070588	Reactome: R-HSA-5576892|Reactome: R-HSA-5576893
Dapma7bEVm000057	1974	SMART	SM01062	IPR014873	Voltage-dependent calcium channel, alpha-1 subunit, IQ domain
Dapma7bEVm000057	1974	SUPERFAMILY	SSF81324
Dapma7bEVm000058	1627	Coils	Coil
Dapma7bEVm000058	1627	MobiDBLite	mobidb-lite
Dapma7bEVm000058	1627	PANTHER	PTHR18935	IPR024836	Janus kinase and microtubule-interacting protein	GO:0008017|GO:0019900
Dapma7bEVm000058	1627	PANTHER	PTHR18935:SF8
Dapma7bEVm000058	1627	Pfam	PF16034	IPR031994	Janus kinase and microtubule-interacting protein, C-terminal domain
Dapma7bEVm000058	1627	ProSiteProfiles	PS50853	IPR003961	Fibronectin type III	GO:0005515
Dapma7bEVm000059	1319	CDD	cd00992
Dapma7bEVm000059	1319	CDD	cd12036	IPR035601	MPP5, SH3 domain		Reactome: R-HSA-420029
Dapma7bEVm000059	1319	Coils	Coil
Dapma7bEVm000059	1319	Gene3D	G3DSA:1.20.1270.460
Dapma7bEVm000059	1319	Gene3D	G3DSA:2.30.30.40
Dapma7bEVm000059	1319	Gene3D	G3DSA:2.30.42.10
Dapma7bEVm000059	1319	Gene3D	G3DSA:3.40.50.300
Dapma7bEVm000059	1319	MobiDBLite	mobidb-lite
Dapma7bEVm000059	1319	PANTHER	PTHR23122
Dapma7bEVm000059	1319	PANTHER	PTHR23122:SF14
Dapma7bEVm000059	1319	Pfam	PF00595	IPR001478	PDZ domain	GO:0005515
Dapma7bEVm000059	1319	Pfam	PF00625	IPR008145	Guanylate kinase/L-type calcium channel beta subunit
Dapma7bEVm000059	1319	Pfam	PF07653	IPR001452	SH3 domain	GO:0005515
Dapma7bEVm000059	1319	ProSitePatterns	PS00856	IPR020590	Guanylate kinase, conserved site		KEGG: 00230+2.7.4.8|MetaCyc: PWY-7221
Dapma7bEVm000059	1319	ProSiteProfiles	PS50002	IPR001452	SH3 domain	GO:0005515
Dapma7bEVm000059	1319	ProSiteProfiles	PS50052	IPR008144	Guanylate kinase-like domain
Dapma7bEVm000059	1319	ProSiteProfiles	PS50106	IPR001478	PDZ domain	GO:0005515
Dapma7bEVm000059	1319	ProSiteProfiles	PS51022	IPR004172	L27 domain	GO:0005515
Dapma7bEVm000059	1319	SMART	SM00072	IPR008145	Guanylate kinase/L-type calcium channel beta subunit
Dapma7bEVm000059	1319	SMART	SM00228	IPR001478	PDZ domain	GO:0005515
Dapma7bEVm000059	1319	SMART	SM00326	IPR001452	SH3 domain	GO:0005515
Dapma7bEVm000059	1319	SUPERFAMILY	SSF50044	IPR036028	SH3-like domain superfamily	GO:0005515
Dapma7bEVm000059	1319	SUPERFAMILY	SSF50156	IPR036034	PDZ superfamily	GO:0005515
Dapma7bEVm000059	1319	SUPERFAMILY	SSF52540	IPR027417	P-loop containing nucleoside triphosphate hydrolase
Dapma7bEVm000061	1387	Coils	Coil
Dapma7bEVm000061	1387	Gene3D	G3DSA:2.30.29.30	IPR011993	PH-like domain superfamily
Dapma7bEVm000061	1387	MobiDBLite	mobidb-lite
Dapma7bEVm000061	1387	PANTHER	PTHR12166	IPR033227	Calcium-dependent secretion activator	GO:0016079|GO:1990504
Dapma7bEVm000061	1387	PANTHER	PTHR12166:SF8
Dapma7bEVm000061	1387	Pfam	PF00169	IPR001849	Pleckstrin homology domain
Dapma7bEVm000061	1387	Pfam	PF06292	IPR010439	Calcium-dependent secretion activator domain
Dapma7bEVm000061	1387	ProSiteProfiles	PS50003	IPR001849	Pleckstrin homology domain
Dapma7bEVm000061	1387	ProSiteProfiles	PS51258	IPR014770	Munc13 homology 1
Dapma7bEVm000061	1387	SMART	SM00233	IPR001849	Pleckstrin homology domain
Dapma7bEVm000061	1387	SMART	SM01145	IPR010439	Calcium-dependent secretion activator domain
Dapma7bEVm000061	1387	SUPERFAMILY	SSF50729
Dapma7bEVm000062	1185	CDD	cd16692
Dapma7bEVm000062	1185	Coils	Coil
Dapma7bEVm000062	1185	Gene3D	G3DSA:2.130.10.10	IPR015943	WD40/YVTN repeat-like-containing domain superfamily	GO:0005515
Dapma7bEVm000062	1185	MobiDBLite	mobidb-lite
Dapma7bEVm000062	1185	PANTHER	PTHR22850
Dapma7bEVm000062	1185	PANTHER	PTHR22850:SF116	IPR037591	GATOR complex protein WDR59	GO:0032008|GO:0061700
Dapma7bEVm000062	1185	Pfam	PF00400	IPR001680	WD40 repeat	GO:0005515
Dapma7bEVm000062	1185	Pfam	PF17120
Dapma7bEVm000062	1185	ProSitePatterns	PS00678	IPR019775	WD40 repeat, conserved site
Dapma7bEVm000062	1185	ProSiteProfiles	PS50082	IPR001680	WD40 repeat	GO:0005515
Dapma7bEVm000062	1185	ProSiteProfiles	PS50294	IPR017986	WD40-repeat-containing domain	GO:0005515
Dapma7bEVm000062	1185	SMART	SM00320	IPR001680	WD40 repeat	GO:0005515
Dapma7bEVm000062	1185	SUPERFAMILY	SSF50978	IPR036322	WD40-repeat-containing domain superfamily	GO:0005515
Dapma7bEVm000063	894	Coils	Coil
Dapma7bEVm000063	894	Gene3D	G3DSA:1.10.10.10	IPR036388	Winged helix-like DNA-binding domain superfamily
Dapma7bEVm000063	894	MobiDBLite	mobidb-lite
Dapma7bEVm000063	894	PANTHER	PTHR11849
Dapma7bEVm000063	894	PANTHER	PTHR11849:SF191
Dapma7bEVm000063	894	Pfam	PF00178	IPR000418	Ets domain	GO:0003700|GO:0006355|GO:0043565
Dapma7bEVm000063	894	PRINTS	PR00454	IPR000418	Ets domain	GO:0003700|GO:0006355|GO:0043565
Dapma7bEVm000063	894	ProSitePatterns	PS00345	IPR000418	Ets domain	GO:0003700|GO:0006355|GO:0043565
Dapma7bEVm000063	894	ProSitePatterns	PS00346	IPR000418	Ets domain	GO:0003700|GO:0006355|GO:0043565
Dapma7bEVm000063	894	ProSiteProfiles	PS50061	IPR000418	Ets domain	GO:0003700|GO:0006355|GO:0043565
Dapma7bEVm000063	894	SMART	SM00413	IPR000418	Ets domain	GO:0003700|GO:0006355|GO:0043565
Dapma7bEVm000063	894	SUPERFAMILY	SSF46785	IPR036390	Winged helix DNA-binding domain superfamily
Dapma7bEVm000064	824	Gene3D	G3DSA:2.140.10.30	IPR038554	Dipeptidylpeptidase IV, N-terminal domain superfamily
Dapma7bEVm000064	824	Gene3D	G3DSA:3.40.50.1820	IPR029058	Alpha/Beta hydrolase fold
Dapma7bEVm000064	824	PANTHER	PTHR11731
Dapma7bEVm000064	824	PANTHER	PTHR11731:SF144
Dapma7bEVm000064	824	Pfam	PF00326	IPR001375	Peptidase S9, prolyl oligopeptidase, catalytic domain	GO:0006508|GO:0008236
Dapma7bEVm000064	824	Pfam	PF00930	IPR002469	Dipeptidylpeptidase IV, N-terminal domain	GO:0006508
Dapma7bEVm000064	824	SUPERFAMILY	SSF53474	IPR029058	Alpha/Beta hydrolase fold
Dapma7bEVm000064	824	SUPERFAMILY	SSF82171
Dapma7bEVm000065	807	Coils	Coil
Dapma7bEVm000065	807	Gene3D	G3DSA:2.60.40.10	IPR013783	Immunoglobulin-like fold
Dapma7bEVm000065	807	PANTHER	PTHR15360
Dapma7bEVm000065	807	PANTHER	PTHR15360:SF4
Dapma7bEVm000065	807	Pfam	PF07679	IPR013098	Immunoglobulin I-set
Dapma7bEVm000065	807	Pfam	PF13927
Dapma7bEVm000065	807	ProSiteProfiles	PS50835	IPR007110	Immunoglobulin-like domain
Dapma7bEVm000065	807	SMART	SM00408	IPR003598	Immunoglobulin subtype 2
Dapma7bEVm000065	807	SMART	SM00409	IPR003599	Immunoglobulin subtype
Dapma7bEVm000065	807	SUPERFAMILY	SSF48726	IPR036179	Immunoglobulin-like domain superfamily
Dapma7bEVm000066	710	CDD	cd11317
Dapma7bEVm000066	710	Gene3D	G3DSA:2.60.40.1180	IPR013780	Glycosyl hydrolase, all-beta
Dapma7bEVm000066	710	Gene3D	G3DSA:3.20.20.80
Dapma7bEVm000066	710	PANTHER	PTHR43447
Dapma7bEVm000066	710	PANTHER	PTHR43447:SF7
Dapma7bEVm000066	710	Pfam	PF00128	IPR006047	Glycosyl hydrolase, family 13, catalytic domain	GO:0003824|GO:0005975
Dapma7bEVm000066	710	PRINTS	PR00110	IPR006046	Alpha amylase	GO:0003824|GO:0005975|GO:0043169	KEGG: 00500+3.2.1.1|Reactome: R-HSA-189085
Dapma7bEVm000066	710	SMART	SM00632	IPR031319	Alpha-amylase, C-terminal domain		Reactome: R-HSA-189085
Dapma7bEVm000066	710	SMART	SM00642	IPR006047	Glycosyl hydrolase, family 13, catalytic domain	GO:0003824|GO:0005975
Dapma7bEVm000066	710	SUPERFAMILY	SSF51011
Dapma7bEVm000066	710	SUPERFAMILY	SSF51445	IPR017853	Glycoside hydrolase superfamily
Dapma7bEVm000067	752	PANTHER	PTHR10766	IPR004240	Nonaspanin (TM9SF)	GO:0016021
Dapma7bEVm000067	752	PANTHER	PTHR10766:SF89
Dapma7bEVm000067	752	Pfam	PF02990	IPR004240	Nonaspanin (TM9SF)	GO:0016021
Dapma7bEVm000068	602	Coils	Coil
Dapma7bEVm000068	602	Gene3D	G3DSA:1.20.1740.10
Dapma7bEVm000068	602	MobiDBLite	mobidb-lite
Dapma7bEVm000068	602	PANTHER	PTHR11785
Dapma7bEVm000068	602	PANTHER	PTHR11785:SF354
Dapma7bEVm000068	602	Pfam	PF13520	IPR002293	Amino acid/polyamine transporter I	GO:0016020|GO:0022857|GO:0055085
Dapma7bEVm000068	602	PIRSF	PIRSF006060	IPR002293	Amino acid/polyamine transporter I	GO:0016020|GO:0022857|GO:0055085
Dapma7bEVm000069	582	CDD	cd00204	IPR020683	Ankyrin repeat-containing domain
Dapma7bEVm000069	582	Gene3D	G3DSA:1.25.40.20	IPR036770	Ankyrin repeat-containing domain superfamily
Dapma7bEVm000069	582	MobiDBLite	mobidb-lite
Dapma7bEVm000069	582	PANTHER	PTHR14491
Dapma7bEVm000069	582	Pfam	PF12796	IPR020683	Ankyrin repeat-containing domain
Dapma7bEVm000069	582	ProSiteProfiles	PS50088	IPR002110	Ankyrin repeat	GO:0005515
Dapma7bEVm000069	582	ProSiteProfiles	PS50297	IPR020683	Ankyrin repeat-containing domain
Dapma7bEVm000069	582	SMART	SM00248	IPR002110	Ankyrin repeat	GO:0005515
Dapma7bEVm000069	582	SUPERFAMILY	SSF48403	IPR036770	Ankyrin repeat-containing domain superfamily
Dapma7bEVm000070	579	MobiDBLite	mobidb-lite
Dapma7bEVm000071	493	MobiDBLite	mobidb-lite
Dapma7bEVm000072	226	MobiDBLite	mobidb-lite
Dapma7bEVm000073	302	CDD	cd02440
Dapma7bEVm000073	302	Gene3D	G3DSA:3.40.50.150
Dapma7bEVm000073	302	PANTHER	PTHR42912
Dapma7bEVm000073	302	PANTHER	PTHR42912:SF13
Dapma7bEVm000073	302	Pfam	PF08241	IPR013216	Methyltransferase type 11	GO:0008152|GO:0008168
Dapma7bEVm000073	302	SUPERFAMILY	SSF53335	IPR029063	S-adenosyl-L-methionine-dependent methyltransferase
Dapma7bEVm000075	2242	CDD	cd00054
Dapma7bEVm000075	2242	CDD	cd00109	IPR002223	Pancreatic trypsin inhibitor Kunitz domain	GO:0004867
Dapma7bEVm000075	2242	CDD	cd00110
Dapma7bEVm000075	2242	Gene3D	G3DSA:2.10.25.10
Dapma7bEVm000075	2242	Gene3D	G3DSA:2.60.120.200
Dapma7bEVm000075	2242	Gene3D	G3DSA:4.10.410.10	IPR036880	Pancreatic trypsin inhibitor Kunitz domain superfamily	GO:0004867
Dapma7bEVm000075	2242	MobiDBLite	mobidb-lite
Dapma7bEVm000075	2242	PANTHER	PTHR43925
Dapma7bEVm000075	2242	PANTHER	PTHR43925:SF7
Dapma7bEVm000075	2242	Pfam	PF00008	IPR000742	EGF-like domain
Dapma7bEVm000075	2242	Pfam	PF00014	IPR002223	Pancreatic trypsin inhibitor Kunitz domain	GO:0004867
Dapma7bEVm000075	2242	Pfam	PF02210	IPR001791	Laminin G domain
Dapma7bEVm000075	2242	PRINTS	PR00759	IPR002223	Pancreatic trypsin inhibitor Kunitz domain	GO:0004867
Dapma7bEVm000075	2242	ProSitePatterns	PS00280	IPR020901	Proteinase inhibitor I2, Kunitz, conserved site
Dapma7bEVm000075	2242	ProSiteProfiles	PS50025	IPR001791	Laminin G domain
Dapma7bEVm000075	2242	ProSiteProfiles	PS50026	IPR000742	EGF-like domain
Dapma7bEVm000075	2242	ProSiteProfiles	PS50279	IPR002223	Pancreatic trypsin inhibitor Kunitz domain	GO:0004867
Dapma7bEVm000075	2242	SMART	SM00131	IPR002223	Pancreatic trypsin inhibitor Kunitz domain	GO:0004867
Dapma7bEVm000075	2242	SMART	SM00181	IPR000742	EGF-like domain
Dapma7bEVm000075	2242	SMART	SM00282	IPR001791	Laminin G domain
Dapma7bEVm000075	2242	SUPERFAMILY	SSF49899	IPR013320	Concanavalin A-like lectin/glucanase domain superfamily
Dapma7bEVm000075	2242	SUPERFAMILY	SSF57362	IPR036880	Pancreatic trypsin inhibitor Kunitz domain superfamily	GO:0004867
Dapma7bEVm000076	2086	CDD	cd00024	IPR000953	Chromo/chromo shadow domain
Dapma7bEVm000076	2086	CDD	cd00046
Dapma7bEVm000076	2086	CDD	cd00079	IPR001650	Helicase, C-terminal
Dapma7bEVm000076	2086	CDD	cd15531
Dapma7bEVm000076	2086	CDD	cd15532
Dapma7bEVm000076	2086	Coils	Coil
Dapma7bEVm000076	2086	Gene3D	G3DSA:1.10.10.60
Dapma7bEVm000076	2086	Gene3D	G3DSA:2.40.50.40
Dapma7bEVm000076	2086	Gene3D	G3DSA:3.30.40.10	IPR013083	Zinc finger, RING/FYVE/PHD-type
Dapma7bEVm000076	2086	Gene3D	G3DSA:3.40.50.10810	IPR038718	SNF2-like, N-terminal domain superfamily
Dapma7bEVm000076	2086	Gene3D	G3DSA:3.40.50.300
Dapma7bEVm000076	2086	MobiDBLite	mobidb-lite
Dapma7bEVm000076	2086	PANTHER	PTHR10799
Dapma7bEVm000076	2086	PANTHER	PTHR10799:SF554
Dapma7bEVm000076	2086	Pfam	PF00176	IPR000330	SNF2-related, N-terminal domain	GO:0005524
Dapma7bEVm000076	2086	Pfam	PF00271	IPR001650	Helicase, C-terminal
Dapma7bEVm000076	2086	Pfam	PF00385	IPR023780	Chromo domain
Dapma7bEVm000076	2086	Pfam	PF00628	IPR019787	Zinc finger, PHD-finger
Dapma7bEVm000076	2086	Pfam	PF06461	IPR009462	Domain of unknown function DUF1086
Dapma7bEVm000076	2086	Pfam	PF06465	IPR009463	Domain of unknown function DUF1087
Dapma7bEVm000076	2086	Pfam	PF08073	IPR012958	CHD, N-terminal
Dapma7bEVm000076	2086	Pfam	PF08074	IPR012957	CHD, C-terminal 2
Dapma7bEVm000076	2086	ProSitePatterns	PS00690	IPR002464	DNA/RNA helicase, ATP-dependent, DEAH-box type, conserved site
Dapma7bEVm000076	2086	ProSitePatterns	PS01359	IPR019786	Zinc finger, PHD-type, conserved site
Dapma7bEVm000076	2086	ProSiteProfiles	PS50013	IPR000953	Chromo/chromo shadow domain
Dapma7bEVm000076	2086	ProSiteProfiles	PS50016	IPR019787	Zinc finger, PHD-finger
Dapma7bEVm000076	2086	ProSiteProfiles	PS51192	IPR014001	Helicase superfamily 1/2, ATP-binding domain
Dapma7bEVm000076	2086	ProSiteProfiles	PS51194	IPR001650	Helicase, C-terminal
Dapma7bEVm000076	2086	SMART	SM00249	IPR001965	Zinc finger, PHD-type
Dapma7bEVm000076	2086	SMART	SM00298	IPR000953	Chromo/chromo shadow domain
Dapma7bEVm000076	2086	SMART	SM00487	IPR014001	Helicase superfamily 1/2, ATP-binding domain
Dapma7bEVm000076	2086	SMART	SM00490	IPR001650	Helicase, C-terminal
Dapma7bEVm000076	2086	SMART	SM01146	IPR009462	Domain of unknown function DUF1086
Dapma7bEVm000076	2086	SMART	SM01147	IPR009463	Domain of unknown function DUF1087
Dapma7bEVm000076	2086	SUPERFAMILY	SSF52540	IPR027417	P-loop containing nucleoside triphosphate hydrolase
Dapma7bEVm000076	2086	SUPERFAMILY	SSF54160	IPR016197	Chromo-like domain superfamily
Dapma7bEVm000076	2086	SUPERFAMILY	SSF57903	IPR011011	Zinc finger, FYVE/PHD-type
Dapma7bEVm000077	1847	CDD	cd00055
Dapma7bEVm000077	1847	Coils	Coil
Dapma7bEVm000077	1847	Gene3D	G3DSA:2.10.25.10
Dapma7bEVm000077	1847	Gene3D	G3DSA:2.170.300.10
Dapma7bEVm000077	1847	Gene3D	G3DSA:2.60.120.1490	IPR038684	Laminin, N-terminal domain superfamily
Dapma7bEVm000077	1847	MobiDBLite	mobidb-lite
Dapma7bEVm000077	1847	PANTHER	PTHR10574
Dapma7bEVm000077	1847	PANTHER	PTHR10574:SF303
Dapma7bEVm000077	1847	Pfam	PF00053	IPR002049	Laminin EGF domain
Dapma7bEVm000077	1847	Pfam	PF00055	IPR008211	Laminin, N-terminal
Dapma7bEVm000077	1847	PRINTS	PR00011
Dapma7bEVm000077	1847	ProSitePatterns	PS01248	IPR002049	Laminin EGF domain
Dapma7bEVm000077	1847	ProSiteProfiles	PS50027	IPR002049	Laminin EGF domain
Dapma7bEVm000077	1847	ProSiteProfiles	PS51116	IPR013015	Laminin IV type B
Dapma7bEVm000077	1847	ProSiteProfiles	PS51117	IPR008211	Laminin, N-terminal
Dapma7bEVm000077	1847	SMART	SM00136	IPR008211	Laminin, N-terminal
Dapma7bEVm000077	1847	SMART	SM00180	IPR002049	Laminin EGF domain
Dapma7bEVm000077	1847	SMART	SM00181	IPR000742	EGF-like domain
Dapma7bEVm000077	1847	SUPERFAMILY	SSF57196
Dapma7bEVm000077	1847	SUPERFAMILY	SSF57997
Dapma7bEVm000078	1712	CDD	cd00160	IPR000219	Dbl homology (DH) domain	GO:0005089|GO:0035023
Dapma7bEVm000078	1712	CDD	cd00170	IPR001251	CRAL-TRIO lipid binding domain
Dapma7bEVm000078	1712	CDD	cd11856
Dapma7bEVm000078	1712	Coils	Coil
Dapma7bEVm000078	1712	Gene3D	G3DSA:1.20.58.1940
Dapma7bEVm000078	1712	Gene3D	G3DSA:1.20.900.10	IPR035899	Dbl homology (DH) domain superfamily
Dapma7bEVm000078	1712	Gene3D	G3DSA:2.30.29.30	IPR011993	PH-like domain superfamily
Dapma7bEVm000078	1712	Gene3D	G3DSA:2.30.30.40
Dapma7bEVm000078	1712	Gene3D	G3DSA:3.40.525.10	IPR036865	CRAL-TRIO lipid binding domain superfamily
Dapma7bEVm000078	1712	MobiDBLite	mobidb-lite
Dapma7bEVm000078	1712	PANTHER	PTHR22826
Dapma7bEVm000078	1712	PANTHER	PTHR22826:SF105
Dapma7bEVm000078	1712	Pfam	PF00621	IPR000219	Dbl homology (DH) domain	GO:0005089|GO:0035023
Dapma7bEVm000078	1712	Pfam	PF13716	IPR001251	CRAL-TRIO lipid binding domain
Dapma7bEVm000078	1712	ProSitePatterns	PS00741	IPR001331	Guanine-nucleotide dissociation stimulator, CDC24, conserved site	GO:0005085|GO:0035556	Reactome: R-HSA-193648|Reactome: R-HSA-194840|Reactome: R-HSA-416482
Dapma7bEVm000078	1712	ProSiteProfiles	PS50002	IPR001452	SH3 domain	GO:0005515
Dapma7bEVm000078	1712	ProSiteProfiles	PS50003	IPR001849	Pleckstrin homology domain
Dapma7bEVm000078	1712	ProSiteProfiles	PS50010	IPR000219	Dbl homology (DH) domain	GO:0005089|GO:0035023
Dapma7bEVm000078	1712	ProSiteProfiles	PS50191	IPR001251	CRAL-TRIO lipid binding domain
Dapma7bEVm000078	1712	SMART	SM00233	IPR001849	Pleckstrin homology domain
Dapma7bEVm000078	1712	SMART	SM00325	IPR000219	Dbl homology (DH) domain	GO:0005089|GO:0035023
Dapma7bEVm000078	1712	SMART	SM00326	IPR001452	SH3 domain	GO:0005515
Dapma7bEVm000078	1712	SMART	SM00516	IPR001251	CRAL-TRIO lipid binding domain
Dapma7bEVm000078	1712	SUPERFAMILY	SSF46966
Dapma7bEVm000078	1712	SUPERFAMILY	SSF48065	IPR035899	Dbl homology (DH) domain superfamily
Dapma7bEVm000078	1712	SUPERFAMILY	SSF50044	IPR036028	SH3-like domain superfamily	GO:0005515
Dapma7bEVm000078	1712	SUPERFAMILY	SSF50729
Dapma7bEVm000078	1712	SUPERFAMILY	SSF52087	IPR036865	CRAL-TRIO lipid binding domain superfamily
Dapma7bEVm000079	1600	CDD	cd00160	IPR000219	Dbl homology (DH) domain	GO:0005089|GO:0035023
Dapma7bEVm000079	1600	CDD	cd13242
Dapma7bEVm000079	1600	Coils	Coil
Dapma7bEVm000079	1600	Gene3D	G3DSA:1.20.900.10	IPR035899	Dbl homology (DH) domain superfamily
Dapma7bEVm000079	1600	Gene3D	G3DSA:2.30.29.30	IPR011993	PH-like domain superfamily
Dapma7bEVm000079	1600	MobiDBLite	mobidb-lite
Dapma7bEVm000079	1600	PANTHER	PTHR22826
Dapma7bEVm000079	1600	PANTHER	PTHR22826:SF91
Dapma7bEVm000079	1600	Pfam	PF00621	IPR000219	Dbl homology (DH) domain	GO:0005089|GO:0035023
Dapma7bEVm000079	1600	ProSitePatterns	PS00741	IPR001331	Guanine-nucleotide dissociation stimulator, CDC24, conserved site	GO:0005085|GO:0035556	Reactome: R-HSA-193648|Reactome: R-HSA-194840|Reactome: R-HSA-416482
Dapma7bEVm000079	1600	ProSiteProfiles	PS50003	IPR001849	Pleckstrin homology domain
Dapma7bEVm000079	1600	ProSiteProfiles	PS50010	IPR000219	Dbl homology (DH) domain	GO:0005089|GO:0035023
Dapma7bEVm000079	1600	SMART	SM00233	IPR001849	Pleckstrin homology domain
Dapma7bEVm000079	1600	SMART	SM00325	IPR000219	Dbl homology (DH) domain	GO:0005089|GO:0035023
Dapma7bEVm000079	1600	SUPERFAMILY	SSF48065	IPR035899	Dbl homology (DH) domain superfamily
Dapma7bEVm000079	1600	SUPERFAMILY	SSF50729
Dapma7bEVm000080	1425	Coils	Coil
Dapma7bEVm000080	1425	MobiDBLite	mobidb-lite
Dapma7bEVm000081	1286	Coils	Coil
Dapma7bEVm000081	1286	MobiDBLite	mobidb-lite
Dapma7bEVm000081	1286	PANTHER	PTHR15073	IPR008604	Microtubule-associated protein 7 family	GO:0000226|GO:0015630
Dapma7bEVm000081	1286	PANTHER	PTHR15073:SF1
Dapma7bEVm000081	1286	Pfam	PF05672	IPR008604	Microtubule-associated protein 7 family	GO:0000226|GO:0015630
Dapma7bEVm000082	1096	Coils	Coil
Dapma7bEVm000082	1096	Gene3D	G3DSA:1.20.1740.10
Dapma7bEVm000082	1096	MobiDBLite	mobidb-lite
Dapma7bEVm000082	1096	PANTHER	PTHR11827
Dapma7bEVm000082	1096	PANTHER	PTHR11827:SF48
Dapma7bEVm000082	1096	Pfam	PF00324	IPR004841	Amino acid permease/ SLC12A domain	GO:0016020|GO:0055085
Dapma7bEVm000082	1096	Pfam	PF03522	IPR018491	SLC12A transporter, C-terminal	GO:0005215|GO:0006811|GO:0016020	Reactome: R-HSA-426117
Dapma7bEVm000082	1096	TIGRFAM	TIGR00930	IPR004842	SLC12A transporter family	GO:0006811|GO:0015377|GO:0016021	Reactome: R-HSA-426117
Dapma7bEVm000083	1172	CDD	cd09919
Dapma7bEVm000083	1172	Coils	Coil
Dapma7bEVm000083	1172	Gene3D	G3DSA:1.10.238.10
Dapma7bEVm000083	1172	Gene3D	G3DSA:1.10.532.10	IPR036535	STAT transcription factor, N-terminal domain superfamily		Reactome: R-HSA-8854691
Dapma7bEVm000083	1172	Gene3D	G3DSA:1.20.1050.20
Dapma7bEVm000083	1172	Gene3D	G3DSA:2.60.40.630	IPR012345	STAT transcription factor, DNA-binding, N-terminal		Reactome: R-HSA-8854691
Dapma7bEVm000083	1172	Gene3D	G3DSA:3.30.505.10	IPR036860	SH2 domain superfamily
Dapma7bEVm000083	1172	PANTHER	PTHR11801	IPR001217	Transcription factor STAT	GO:0003700|GO:0005634|GO:0006355|GO:0007165	Reactome: R-HSA-8854691
Dapma7bEVm000083	1172	PANTHER	PTHR11801:SF39	IPR035858	STAT5a/5b	GO:0003700|GO:0060397	Reactome: R-HSA-1170546|Reactome: R-HSA-1266695|Reactome: R-HSA-1433557|Reactome: R-HSA-1839117|Reactome: R-HSA-186763|Reactome: R-HSA-2586552|Reactome: R-HSA-512988|Reactome: R-HSA-8854691|Reactome: R-HSA-8983432|Reactome: R-HSA-9020558|Reactome: R-HSA-9020958|Reactome: R-HSA-982772
Dapma7bEVm000083	1172	Pfam	PF00017	IPR000980	SH2 domain
Dapma7bEVm000083	1172	Pfam	PF01017	IPR013800	STAT transcription factor, all-alpha domain	GO:0006355|GO:0007165	Reactome: R-HSA-8854691
Dapma7bEVm000083	1172	Pfam	PF02864	IPR013801	STAT transcription factor, DNA-binding	GO:0003677	Reactome: R-HSA-8854691
Dapma7bEVm000083	1172	Pfam	PF02865	IPR013799	STAT transcription factor, protein interaction	GO:0006355|GO:0007165	Reactome: R-HSA-8854691
Dapma7bEVm000083	1172	ProSiteProfiles	PS50001	IPR000980	SH2 domain
Dapma7bEVm000083	1172	SMART	SM00964	IPR013799	STAT transcription factor, protein interaction	GO:0006355|GO:0007165	Reactome: R-HSA-8854691
Dapma7bEVm000083	1172	SUPERFAMILY	SSF47655	IPR015988	STAT transcription factor, coiled coil	GO:0006355|GO:0007165	Reactome: R-HSA-8854691
Dapma7bEVm000083	1172	SUPERFAMILY	SSF48092	IPR036535	STAT transcription factor, N-terminal domain superfamily		Reactome: R-HSA-8854691
Dapma7bEVm000083	1172	SUPERFAMILY	SSF49417	IPR008967	p53-like transcription factor, DNA-binding	GO:0003700|GO:0006355
Dapma7bEVm000083	1172	SUPERFAMILY	SSF55550	IPR036860	SH2 domain superfamily
Dapma7bEVm000084	1107	Coils	Coil
Dapma7bEVm000084	1107	Gene3D	G3DSA:1.20.58.2220
Dapma7bEVm000084	1107	Gene3D	G3DSA:1.25.10.10	IPR011989	Armadillo-like helical
Dapma7bEVm000084	1107	MobiDBLite	mobidb-lite
Dapma7bEVm000084	1107	PANTHER	PTHR23213
Dapma7bEVm000084	1107	PANTHER	PTHR23213:SF5	IPR027649	Inverted formin-2	GO:0030036
Dapma7bEVm000084	1107	Pfam	PF02181	IPR015425	Formin, FH2 domain
Dapma7bEVm000084	1107	Pfam	PF06367	IPR010472	Formin, FH3 domain	GO:0003779|GO:0016043
Dapma7bEVm000084	1107	Pfam	PF06371	IPR010473	Formin, GTPase-binding domain	GO:0003779|GO:0017048|GO:0030036
Dapma7bEVm000084	1107	ProSiteProfiles	PS51232	IPR014768	Rho GTPase-binding/formin homology 3 (GBD/FH3) domain
Dapma7bEVm000084	1107	ProSiteProfiles	PS51444	IPR015425	Formin, FH2 domain
Dapma7bEVm000084	1107	SMART	SM00498	IPR015425	Formin, FH2 domain
Dapma7bEVm000084	1107	SMART	SM01139	IPR010472	Formin, FH3 domain	GO:0003779|GO:0016043
Dapma7bEVm000084	1107	SMART	SM01140	IPR010473	Formin, GTPase-binding domain	GO:0003779|GO:0017048|GO:0030036
Dapma7bEVm000084	1107	SUPERFAMILY	SSF101447
Dapma7bEVm000084	1107	SUPERFAMILY	SSF48371	IPR016024	Armadillo-type fold	GO:0005488
Dapma7bEVm000085	1006	Coils	Coil
Dapma7bEVm000085	1006	Gene3D	G3DSA:2.20.110.10
Dapma7bEVm000085	1006	MobiDBLite	mobidb-lite
Dapma7bEVm000085	1006	PANTHER	PTHR23085
Dapma7bEVm000085	1006	PANTHER	PTHR23085:SF16
Dapma7bEVm000085	1006	Pfam	PF02493	IPR003409	MORN motif
Dapma7bEVm000085	1006	SMART	SM00698	IPR003409	MORN motif
Dapma7bEVm000085	1006	SUPERFAMILY	SSF82185
Dapma7bEVm000086	1018	MobiDBLite	mobidb-lite
Dapma7bEVm000086	1018	ProSiteProfiles	PS50158	IPR001878	Zinc finger, CCHC-type	GO:0003676|GO:0008270
Dapma7bEVm000087	805	CDD	cd00109	IPR002223	Pancreatic trypsin inhibitor Kunitz domain	GO:0004867
Dapma7bEVm000087	805	CDD	cd08544	IPR002861	Reeler domain
Dapma7bEVm000087	805	Gene3D	G3DSA:2.20.100.10	IPR036383	Thrombospondin type-1 (TSP1) repeat superfamily
Dapma7bEVm000087	805	Gene3D	G3DSA:2.60.40.2130	IPR038678	Spondin, N-terminal domain superfamily		Reactome: R-HSA-5083635|Reactome: R-HSA-5173214
Dapma7bEVm000087	805	Gene3D	G3DSA:2.60.40.4060
Dapma7bEVm000087	805	Gene3D	G3DSA:4.10.410.10	IPR036880	Pancreatic trypsin inhibitor Kunitz domain superfamily	GO:0004867
Dapma7bEVm000087	805	PANTHER	PTHR11311
Dapma7bEVm000087	805	PANTHER	PTHR11311:SF23
Dapma7bEVm000087	805	Pfam	PF00014	IPR002223	Pancreatic trypsin inhibitor Kunitz domain	GO:0004867
Dapma7bEVm000087	805	Pfam	PF00090	IPR000884	Thrombospondin type-1 (TSP1) repeat
Dapma7bEVm000087	805	Pfam	PF02014	IPR002861	Reeler domain
Dapma7bEVm000087	805	Pfam	PF06468	IPR009465	Spondin, N-terminal		Reactome: R-HSA-5083635|Reactome: R-HSA-5173214
Dapma7bEVm000087	805	PRINTS	PR00759	IPR002223	Pancreatic trypsin inhibitor Kunitz domain	GO:0004867
Dapma7bEVm000087	805	ProSitePatterns	PS00280	IPR020901	Proteinase inhibitor I2, Kunitz, conserved site
Dapma7bEVm000087	805	ProSiteProfiles	PS50092	IPR000884	Thrombospondin type-1 (TSP1) repeat
Dapma7bEVm000087	805	ProSiteProfiles	PS50279	IPR002223	Pancreatic trypsin inhibitor Kunitz domain	GO:0004867
Dapma7bEVm000087	805	ProSiteProfiles	PS51019	IPR002861	Reeler domain
Dapma7bEVm000087	805	ProSiteProfiles	PS51020	IPR009465	Spondin, N-terminal		Reactome: R-HSA-5083635|Reactome: R-HSA-5173214
Dapma7bEVm000087	805	SMART	SM00131	IPR002223	Pancreatic trypsin inhibitor Kunitz domain	GO:0004867
Dapma7bEVm000087	805	SMART	SM00209	IPR000884	Thrombospondin type-1 (TSP1) repeat
Dapma7bEVm000087	805	SUPERFAMILY	SSF57362	IPR036880	Pancreatic trypsin inhibitor Kunitz domain superfamily	GO:0004867
Dapma7bEVm000087	805	SUPERFAMILY	SSF82895	IPR036383	Thrombospondin type-1 (TSP1) repeat superfamily
Dapma7bEVm000088	668	CDD	cd06174	IPR020846	Major facilitator superfamily domain
Dapma7bEVm000088	668	Gene3D	G3DSA:1.20.1250.20
Dapma7bEVm000088	668	MobiDBLite	mobidb-lite
Dapma7bEVm000088	668	PANTHER	PTHR16172
Dapma7bEVm000088	668	PANTHER	PTHR16172:SF34
Dapma7bEVm000088	668	Pfam	PF12832	IPR024989	Major facilitator superfamily associated domain
Dapma7bEVm000088	668	SUPERFAMILY	SSF103473	IPR036259	MFS transporter superfamily
Dapma7bEVm000089	679	CDD	cd06174	IPR020846	Major facilitator superfamily domain
Dapma7bEVm000089	679	Gene3D	G3DSA:1.20.1250.20
Dapma7bEVm000089	679	MobiDBLite	mobidb-lite
Dapma7bEVm000089	679	PANTHER	PTHR23505
Dapma7bEVm000089	679	PANTHER	PTHR23505:SF43
Dapma7bEVm000089	679	Pfam	PF07690	IPR011701	Major facilitator superfamily	GO:0016021|GO:0055085
Dapma7bEVm000089	679	ProSiteProfiles	PS50850	IPR020846	Major facilitator superfamily domain
Dapma7bEVm000089	679	SUPERFAMILY	SSF103473	IPR036259	MFS transporter superfamily
Dapma7bEVm000090	575	CDD	cd01087
Dapma7bEVm000090	575	Gene3D	G3DSA:3.40.350.10	IPR029149	Creatinase/Aminopeptidase P/Sp6, N-terminal
Dapma7bEVm000090	575	Gene3D	G3DSA:3.90.230.10
Dapma7bEVm000090	575	PANTHER	PTHR43226
Dapma7bEVm000090	575	PANTHER	PTHR43226:SF1
Dapma7bEVm000090	575	Pfam	PF00557	IPR000994	Peptidase M24
Dapma7bEVm000090	575	Pfam	PF05195	IPR007865	Aminopeptidase P, N-terminal	GO:0004177|GO:0030145
Dapma7bEVm000090	575	SMART	SM01011	IPR007865	Aminopeptidase P, N-terminal	GO:0004177|GO:0030145
Dapma7bEVm000090	575	SUPERFAMILY	SSF53092	IPR029149	Creatinase/Aminopeptidase P/Sp6, N-terminal
Dapma7bEVm000090	575	SUPERFAMILY	SSF55920	IPR036005	Creatinase/aminopeptidase-like
Dapma7bEVm000093	481	Coils	Coil
Dapma7bEVm000093	481	Gene3D	G3DSA:3.30.710.10
Dapma7bEVm000093	481	MobiDBLite	mobidb-lite
Dapma7bEVm000093	481	PANTHER	PTHR23110
Dapma7bEVm000093	481	Pfam	PF00651	IPR000210	BTB/POZ domain	GO:0005515
Dapma7bEVm000093	481	ProSiteProfiles	PS50097	IPR000210	BTB/POZ domain	GO:0005515
Dapma7bEVm000093	481	SMART	SM00225	IPR000210	BTB/POZ domain	GO:0005515
Dapma7bEVm000093	481	SUPERFAMILY	SSF54695	IPR011333	SKP1/BTB/POZ domain superfamily
Dapma7bEVm000094	388	CDD	cd12365	IPR034201	RNPS1, RNA recognition motif		Reactome: R-HSA-109688|Reactome: R-HSA-159236|Reactome: R-HSA-72163|Reactome: R-HSA-72187|Reactome: R-HSA-9010553|Reactome: R-HSA-975957
Dapma7bEVm000094	388	Gene3D	G3DSA:3.30.70.330	IPR012677	Nucleotide-binding alpha-beta plait domain superfamily
Dapma7bEVm000094	388	MobiDBLite	mobidb-lite
Dapma7bEVm000094	388	PANTHER	PTHR15481
Dapma7bEVm000094	388	Pfam	PF00076	IPR000504	RNA recognition motif domain	GO:0003676
Dapma7bEVm000094	388	ProSiteProfiles	PS50102	IPR000504	RNA recognition motif domain	GO:0003676
Dapma7bEVm000094	388	SMART	SM00360	IPR000504	RNA recognition motif domain	GO:0003676
Dapma7bEVm000094	388	SUPERFAMILY	SSF54928	IPR035979	RNA-binding domain superfamily	GO:0003676
Dapma7bEVm000095	2179	CDD	cd11694
Dapma7bEVm000095	2179	CDD	cd13267
Dapma7bEVm000095	2179	Coils	Coil
Dapma7bEVm000095	2179	Gene3D	G3DSA:1.20.58.740
Dapma7bEVm000095	2179	Gene3D	G3DSA:1.25.40.410
Dapma7bEVm000095	2179	Gene3D	G3DSA:2.30.29.30	IPR011993	PH-like domain superfamily
Dapma7bEVm000095	2179	Gene3D	G3DSA:2.60.40.150	IPR035892	C2 domain superfamily
Dapma7bEVm000095	2179	MobiDBLite	mobidb-lite
Dapma7bEVm000095	2179	PANTHER	PTHR23317	IPR026791	Dedicator of cytokinesis	GO:0005085|GO:0007264	Reactome: R-HSA-983231
Dapma7bEVm000095	2179	PANTHER	PTHR23317:SF26
Dapma7bEVm000095	2179	Pfam	PF00169	IPR001849	Pleckstrin homology domain
Dapma7bEVm000095	2179	Pfam	PF06920	IPR010703	Dedicator of cytokinesis, C-terminal		Reactome: R-HSA-983231
Dapma7bEVm000095	2179	Pfam	PF11878	IPR021816	Dedicator of cytokinesis C/D, N-terminal		Reactome: R-HSA-983231
Dapma7bEVm000095	2179	Pfam	PF14429	IPR027007	DHR-1 domain		Reactome: R-HSA-983231
Dapma7bEVm000095	2179	ProSiteProfiles	PS50003	IPR001849	Pleckstrin homology domain
Dapma7bEVm000095	2179	ProSiteProfiles	PS51650	IPR027007	DHR-1 domain		Reactome: R-HSA-983231
Dapma7bEVm000095	2179	ProSiteProfiles	PS51651	IPR027357	DHR-2 domain		Reactome: R-HSA-983231
Dapma7bEVm000095	2179	SMART	SM00233	IPR001849	Pleckstrin homology domain
Dapma7bEVm000095	2179	SUPERFAMILY	SSF50729
Dapma7bEVm000096	2219	CDD	cd00047
Dapma7bEVm000096	2219	CDD	cd00063	IPR003961	Fibronectin type III	GO:0005515
Dapma7bEVm000096	2219	Gene3D	G3DSA:2.60.40.10	IPR013783	Immunoglobulin-like fold
Dapma7bEVm000096	2219	Gene3D	G3DSA:3.90.190.10	IPR029021	Protein-tyrosine phosphatase-like
Dapma7bEVm000096	2219	MobiDBLite	mobidb-lite
Dapma7bEVm000096	2219	PANTHER	PTHR19134
Dapma7bEVm000096	2219	PANTHER	PTHR19134:SF203
Dapma7bEVm000096	2219	Pfam	PF00041	IPR003961	Fibronectin type III	GO:0005515
Dapma7bEVm000096	2219	Pfam	PF00102	IPR000242	PTP type protein phosphatase	GO:0004725|GO:0006470
Dapma7bEVm000096	2219	Pfam	PF07679	IPR013098	Immunoglobulin I-set
Dapma7bEVm000096	2219	Pfam	PF13927
Dapma7bEVm000096	2219	PRINTS	PR00700	IPR000242	PTP type protein phosphatase	GO:0004725|GO:0006470
Dapma7bEVm000096	2219	ProSitePatterns	PS00383	IPR016130	Protein-tyrosine phosphatase, active site	GO:0004725|GO:0016311
Dapma7bEVm000096	2219	ProSiteProfiles	PS50055	IPR000242	PTP type protein phosphatase	GO:0004725|GO:0006470
Dapma7bEVm000096	2219	ProSiteProfiles	PS50056	IPR000387	Tyrosine specific protein phosphatases domain	GO:0016311|GO:0016791
Dapma7bEVm000096	2219	ProSiteProfiles	PS50835	IPR007110	Immunoglobulin-like domain
Dapma7bEVm000096	2219	ProSiteProfiles	PS50853	IPR003961	Fibronectin type III	GO:0005515
Dapma7bEVm000096	2219	SMART	SM00060	IPR003961	Fibronectin type III	GO:0005515
Dapma7bEVm000096	2219	SMART	SM00194	IPR000242	PTP type protein phosphatase	GO:0004725|GO:0006470
Dapma7bEVm000096	2219	SMART	SM00404	IPR003595	Protein-tyrosine phosphatase, catalytic
Dapma7bEVm000096	2219	SMART	SM00408	IPR003598	Immunoglobulin subtype 2
Dapma7bEVm000096	2219	SMART	SM00409	IPR003599	Immunoglobulin subtype
Dapma7bEVm000096	2219	SUPERFAMILY	SSF48726	IPR036179	Immunoglobulin-like domain superfamily
Dapma7bEVm000096	2219	SUPERFAMILY	SSF49265	IPR036116	Fibronectin type III superfamily	GO:0005515
Dapma7bEVm000096	2219	SUPERFAMILY	SSF52799	IPR029021	Protein-tyrosine phosphatase-like
Dapma7bEVm000097	2005	CDD	cd00992
Dapma7bEVm000097	2005	Coils	Coil
Dapma7bEVm000097	2005	Gene3D	G3DSA:2.30.42.10
Dapma7bEVm000097	2005	Gene3D	G3DSA:3.80.10.10	IPR032675	Leucine-rich repeat domain superfamily
Dapma7bEVm000097	2005	MobiDBLite	mobidb-lite
Dapma7bEVm000097	2005	PANTHER	PTHR23119
Dapma7bEVm000097	2005	PANTHER	PTHR23119:SF41
Dapma7bEVm000097	2005	Pfam	PF00595	IPR001478	PDZ domain	GO:0005515
Dapma7bEVm000097	2005	Pfam	PF13855	IPR001611	Leucine-rich repeat	GO:0005515
Dapma7bEVm000097	2005	ProSiteProfiles	PS50106	IPR001478	PDZ domain	GO:0005515
Dapma7bEVm000097	2005	ProSiteProfiles	PS51450	IPR001611	Leucine-rich repeat	GO:0005515
Dapma7bEVm000097	2005	SMART	SM00228	IPR001478	PDZ domain	GO:0005515
Dapma7bEVm000097	2005	SMART	SM00364
Dapma7bEVm000097	2005	SMART	SM00369	IPR003591	Leucine-rich repeat, typical subtype
Dapma7bEVm000097	2005	SUPERFAMILY	SSF50156	IPR036034	PDZ superfamily	GO:0005515
Dapma7bEVm000097	2005	SUPERFAMILY	SSF52058
Dapma7bEVm000097	2005	SUPERFAMILY	SSF52075
Dapma7bEVm000098	1980	Gene3D	G3DSA:1.25.40.10	IPR011990	Tetratricopeptide-like helical domain superfamily	GO:0005515
Dapma7bEVm000098	1980	Gene3D	G3DSA:3.40.50.11500
Dapma7bEVm000098	1980	MobiDBLite	mobidb-lite
Dapma7bEVm000098	1980	PANTHER	PTHR12296
Dapma7bEVm000098	1980	PANTHER	PTHR12296:SF16
Dapma7bEVm000098	1980	Pfam	PF02141	IPR001194	cDENN domain		Reactome: R-HSA-8876198
Dapma7bEVm000098	1980	Pfam	PF03455	IPR005112	dDENN domain		Reactome: R-HSA-8876198
Dapma7bEVm000098	1980	Pfam	PF03456	IPR005113	uDENN domain		Reactome: R-HSA-8876198
Dapma7bEVm000098	1980	ProSiteProfiles	PS50211	IPR037516	Tripartite DENN domain		Reactome: R-HSA-8876198
Dapma7bEVm000098	1980	ProSiteProfiles	PS51375	IPR002885	Pentatricopeptide repeat
Dapma7bEVm000098	1980	ProSiteProfiles	PS51498	IPR023341	MABP domain
Dapma7bEVm000098	1980	SMART	SM00799	IPR001194	cDENN domain		Reactome: R-HSA-8876198
Dapma7bEVm000098	1980	SMART	SM00800	IPR005113	uDENN domain		Reactome: R-HSA-8876198
Dapma7bEVm000098	1980	SMART	SM00801	IPR005112	dDENN domain		Reactome: R-HSA-8876198
Dapma7bEVm000098	1980	TIGRFAM	TIGR00756	IPR002885	Pentatricopeptide repeat
Dapma7bEVm000100	1875	Coils	Coil
Dapma7bEVm000100	1875	Gene3D	G3DSA:3.40.50.11500
Dapma7bEVm000100	1875	MobiDBLite	mobidb-lite
Dapma7bEVm000100	1875	PANTHER	PTHR13008
Dapma7bEVm000100	1875	Pfam	PF02141	IPR001194	cDENN domain		Reactome: R-HSA-8876198
Dapma7bEVm000100	1875	Pfam	PF03456	IPR005113	uDENN domain		Reactome: R-HSA-8876198
Dapma7bEVm000100	1875	ProSiteProfiles	PS50211	IPR037516	Tripartite DENN domain		Reactome: R-HSA-8876198
Dapma7bEVm000100	1875	SMART	SM00799	IPR001194	cDENN domain		Reactome: R-HSA-8876198
Dapma7bEVm000100	1875	SMART	SM00800	IPR005113	uDENN domain		Reactome: R-HSA-8876198
Dapma7bEVm000100	1875	SMART	SM00801	IPR005112	dDENN domain		Reactome: R-HSA-8876198
Dapma7bEVm000101	1451	Coils	Coil
Dapma7bEVm000101	1451	Gene3D	G3DSA:1.25.10.20	IPR011030	Lipovitellin-phosvitin complex, superhelical domain		Reactome: R-HSA-8866423|Reactome: R-HSA-8963888
Dapma7bEVm000101	1451	Gene3D	G3DSA:2.30.230.10	IPR015816	Vitellinogen, beta-sheet N-terminal	GO:0005319|GO:0006869	Reactome: R-HSA-8866423|Reactome: R-HSA-8963888
Dapma7bEVm000101	1451	MobiDBLite	mobidb-lite
Dapma7bEVm000101	1451	PANTHER	PTHR23345
Dapma7bEVm000101	1451	PANTHER	PTHR23345:SF28
Dapma7bEVm000101	1451	Pfam	PF00094	IPR001846	von Willebrand factor, type D domain
Dapma7bEVm000101	1451	Pfam	PF01347	IPR001747	Lipid transport protein, N-terminal	GO:0005319|GO:0006869	Reactome: R-HSA-8866423|Reactome: R-HSA-8963888
Dapma7bEVm000101	1451	Pfam	PF09172	IPR015255	Vitellinogen, open beta-sheet	GO:0005319|GO:0006869	Reactome: R-HSA-202733|Reactome: R-HSA-3000471|Reactome: R-HSA-3000480|Reactome: R-HSA-3000484|Reactome: R-HSA-3000497|Reactome: R-HSA-381426|Reactome: R-HSA-432142|Reactome: R-HSA-5686938|Reactome: R-HSA-8856825|Reactome: R-HSA-8856828|Reactome: R-HSA-8866423|Reactome: R-HSA-8957275|Reactome: R-HSA-8963888|Reactome: R-HSA-8963901|Reactome: R-HSA-8964026|Reactome: R-HSA-8964038|Reactome: R-HSA-89…
Dapma7bEVm000101	1451	ProSiteProfiles	PS51211	IPR001747	Lipid transport protein, N-terminal	GO:0005319|GO:0006869	Reactome: R-HSA-8866423|Reactome: R-HSA-8963888
Dapma7bEVm000101	1451	ProSiteProfiles	PS51233	IPR001846	von Willebrand factor, type D domain
Dapma7bEVm000101	1451	SMART	SM00216	IPR001846	von Willebrand factor, type D domain
Dapma7bEVm000101	1451	SMART	SM00638	IPR001747	Lipid transport protein, N-terminal	GO:0005319|GO:0006869	Reactome: R-HSA-8866423|Reactome: R-HSA-8963888
Dapma7bEVm000101	1451	SUPERFAMILY	SSF48431	IPR011030	Lipovitellin-phosvitin complex, superhelical domain		Reactome: R-HSA-8866423|Reactome: R-HSA-8963888
Dapma7bEVm000101	1451	SUPERFAMILY	SSF56968	IPR015819	Lipid transport protein, beta-sheet shell	GO:0005319|GO:0006869	Reactome: R-HSA-8866423|Reactome: R-HSA-8963888
Dapma7bEVm000102	1519	Coils	Coil
Dapma7bEVm000102	1519	MobiDBLite	mobidb-lite
Dapma7bEVm000102	1519	PANTHER	PTHR21524
Dapma7bEVm000102	1519	Pfam	PF10541	IPR012315	KASH domain	GO:0016021
Dapma7bEVm000102	1519	ProSiteProfiles	PS51049	IPR012315	KASH domain	GO:0016021
Dapma7bEVm000102	1519	SMART	SM01249	IPR012315	KASH domain	GO:0016021
Dapma7bEVm000103	1414	Coils	Coil
Dapma7bEVm000103	1414	MobiDBLite	mobidb-lite
Dapma7bEVm000104	1000	CDD	cd13184
Dapma7bEVm000104	1000	CDD	cd14473	IPR019748	FERM central domain
Dapma7bEVm000104	1000	Coils	Coil
Dapma7bEVm000104	1000	Gene3D	G3DSA:1.20.80.10	IPR014352	FERM/acyl-CoA-binding protein superfamily
Dapma7bEVm000104	1000	Gene3D	G3DSA:2.30.29.30	IPR011993	PH-like domain superfamily
Dapma7bEVm000104	1000	Gene3D	G3DSA:3.10.20.90
Dapma7bEVm000104	1000	MobiDBLite	mobidb-lite
Dapma7bEVm000104	1000	PANTHER	PTHR23280
Dapma7bEVm000104	1000	PANTHER	PTHR23280:SF20	IPR030691	Band 4.1-like protein 3	GO:0001558|GO:0005886|GO:0005911|GO:0007010|GO:0007016	Reactome: R-HSA-6794361
Dapma7bEVm000104	1000	Pfam	PF00373	IPR019748	FERM central domain
Dapma7bEVm000104	1000	Pfam	PF05902	IPR008379	Band 4.1, C-terminal	GO:0003779|GO:0005198|GO:0005856	Reactome: R-HSA-6794361
Dapma7bEVm000104	1000	Pfam	PF08736	IPR014847	FERM adjacent (FA)
Dapma7bEVm000104	1000	Pfam	PF09379	IPR018979	FERM, N-terminal
Dapma7bEVm000104	1000	Pfam	PF09380	IPR018980	FERM, C-terminal PH-like domain
Dapma7bEVm000104	1000	PIRSF	PIRSF002304
Dapma7bEVm000104	1000	PRINTS	PR00661	IPR000798	Ezrin/radixin/moesin-like	GO:0008092
Dapma7bEVm000104	1000	PRINTS	PR00935	IPR019749	Band 4.1 domain
Dapma7bEVm000104	1000	ProSitePatterns	PS00660	IPR019747	FERM conserved site
Dapma7bEVm000104	1000	ProSitePatterns	PS00661	IPR019747	FERM conserved site
Dapma7bEVm000104	1000	ProSiteProfiles	PS50057	IPR000299	FERM domain	GO:0005856
Dapma7bEVm000104	1000	SMART	SM00295	IPR019749	Band 4.1 domain
Dapma7bEVm000104	1000	SMART	SM01195	IPR014847	FERM adjacent (FA)
Dapma7bEVm000104	1000	SMART	SM01196	IPR018980	FERM, C-terminal PH-like domain
Dapma7bEVm000104	1000	SUPERFAMILY	SSF47031	IPR035963	FERM superfamily, second domain
Dapma7bEVm000104	1000	SUPERFAMILY	SSF50729
Dapma7bEVm000104	1000	SUPERFAMILY	SSF54236	IPR029071	Ubiquitin-like domain superfamily
Dapma7bEVm000105	1586	Coils	Coil
Dapma7bEVm000105	1586	MobiDBLite	mobidb-lite
Dapma7bEVm000105	1586	PANTHER	PTHR15551
Dapma7bEVm000106	1265	CDD	cd01650
Dapma7bEVm000106	1265	CDD	cd09276
Dapma7bEVm000106	1265	Gene3D	G3DSA:3.30.420.10	IPR036397	Ribonuclease H superfamily	GO:0003676
Dapma7bEVm000106	1265	Gene3D	G3DSA:3.60.10.10	IPR036691	Endonuclease/exonuclease/phosphatase superfamily
Dapma7bEVm000106	1265	MobiDBLite	mobidb-lite
Dapma7bEVm000106	1265	PANTHER	PTHR42675
Dapma7bEVm000106	1265	PANTHER	PTHR42675:SF2
Dapma7bEVm000106	1265	Pfam	PF00078	IPR000477	Reverse transcriptase domain
Dapma7bEVm000106	1265	Pfam	PF14529	IPR005135	Endonuclease/exonuclease/phosphatase
Dapma7bEVm000106	1265	ProSiteProfiles	PS50878	IPR000477	Reverse transcriptase domain
Dapma7bEVm000106	1265	ProSiteProfiles	PS50879	IPR002156	Ribonuclease H domain	GO:0003676|GO:0004523
Dapma7bEVm000106	1265	SUPERFAMILY	SSF53098	IPR012337	Ribonuclease H-like superfamily
Dapma7bEVm000106	1265	SUPERFAMILY	SSF56219	IPR036691	Endonuclease/exonuclease/phosphatase superfamily
Dapma7bEVm000106	1265	SUPERFAMILY	SSF56672
Dapma7bEVm000108	889	Coils	Coil
Dapma7bEVm000108	889	PANTHER	PTHR11629	IPR002490	V-type ATPase, V0 complex, 116kDa subunit family	GO:0015078|GO:0015991|GO:0033179	Reactome: R-HSA-1222556|Reactome: R-HSA-77387|Reactome: R-HSA-917977|Reactome: R-HSA-983712
Dapma7bEVm000108	889	PANTHER	PTHR11629:SF68
Dapma7bEVm000108	889	Pfam	PF01496	IPR002490	V-type ATPase, V0 complex, 116kDa subunit family	GO:0015078|GO:0015991|GO:0033179	Reactome: R-HSA-1222556|Reactome: R-HSA-77387|Reactome: R-HSA-917977|Reactome: R-HSA-983712
Dapma7bEVm000108	889	PIRSF	PIRSF001293	IPR026028	ATPase, V0 complex, subunit 116kDa, eukaryotic	GO:0000220	Reactome: R-HSA-1222556|Reactome: R-HSA-77387|Reactome: R-HSA-917977|Reactome: R-HSA-983712
[truncated: 107,473 more rows]

## Sheet: Module19
D. magna geneID	PeptideLenght	Database	Reference ID in Database	InterproScan-ID	Functional calssification	GO term-ID	Reactome
[truncated: 514 more rows]

[truncated: 13 more sheets: Module20, Module21, Module23, Module24, Module26, Module29, Module31, Module32, Module33, Module34, Module38, Module39, Module41]
