# Supplementary material for: Roundup causes embryonic development failure and alters metabolic pathways and gut microbiota functionality in non-target species
Source: Microbiome. 2020 Dec 15;8:170. doi: 10.1186/s40168-020-00943-5 (PMC7780628; doi:10.1186/s40168-020-00943-5)
Supplement: Supplementary file 2 — Additional file 1. [file 40168_2020_943_MOESM1_ESM.zip › Suppa_etal_Table S2_ESM.xlsx]

## Sheet: module 8
PANTHER	pvalue	fdr		KEGG	Pval	Padj
Heme biosynthesis (P02746)	0.424	1		Other glycan degradation	0.00221333	0.125682
5-Hydroxytryptamine degredation (P04372)	0.505	1		ECM-receptor interaction	0.0024874	0.125682
Pyrimidine Metabolism (P02771)	0.689	1		beta-Alanine metabolism	0.00294566	0.125682
Gamma-aminobutyric acid synthesis (P04384)	0.689	1		Valine, leucine and isoleucine degradation	0.0184586	0.590675
Aminobutyrate degradation (P02726)	0.689	1		Butanoate metabolism	0.0262033	0.670804
Unclassified (UNCLASSIFIED)	0.782	1		Alanine, aspartate and glutamate metabolism	0.0355492	0.758383
Integrin signalling pathway (P00034)	0.894	1
Huntington disease (P00029)	0.894	1
Inflammation mediated by chemokine and cytokine signaling pathway (P00031)	0.894	0.993
Cytoskeletal regulation by Rho GTPase (P00016)	0.894	0.894

## Sheet: module 20
PANTHER	pvalue	fdr		KEGG-Description	Pval	Padj
Unclassified (UNCLASSIFIED)	1	1		RNA transport	0.0634985	1

## Sheet: module 23
PANTHER				KEGG
No Significant Enrichment				No Significant Enrichment

## Sheet: module 26
PANTHER				KEGG
No Significant Enrichment				No Significant Enrichment

## Sheet: module 34
PANTHER				KEGG	Pval	Padj
No Significant Enrichment				Butanoate metabolism	0.00166686	0.213359
