# Supplementary material for: Roundup causes embryonic development failure and alters metabolic pathways and gut microbiota functionality in non-target species
Source: Microbiome. 2020 Dec 15;8:170. doi: 10.1186/s40168-020-00943-5 (PMC7780628; doi:10.1186/s40168-020-00943-5)
Supplement: Supplementary file 2 — Additional file 1. [file 40168_2020_943_MOESM1_ESM.zip › Suppa_etal_Table S3_ESM.xlsx]

## Sheet: Sheet1
module2	module3	module7	module8	module9	module14	module19	module20	module21	module23	module24	module26	module29	module31	module32	module33	module34	module38	module39	module41
histone binding (GO:0042393)	acetyltransferase activity (GO:0016407)	N/A	lipid transporter activity (GO:0005319)	N/A	catalytic activity, acting on RNA (GO:0140098)	acetyltransferase activity (GO:0016407)	N/A	transferase activity, transferring acyl groups other than amino-acyl groups (GO:0016747)	N/A	N/A	N/A	peptidase activity (GO:0008233)	ubiquitin-protein transferase activity (GO:0004842)	N/A	cysteine-type endopeptidase activity (GO:0004197)	N/A	N/A	calmodulin binding (GO:0005516)	flavin adenine dinucleotide binding (GO:0050660)
DNA binding, bending (GO:0008301)	transferase activity, transferring acyl groups other than amino-acyl groups (GO:0016747)		G-protein coupled receptor binding (GO:0001664)		ribonuclease activity (GO:0004540)	transferase activity, transferring acyl groups other than amino-acyl groups (GO:0016747)		transferase activity, transferring acyl groups (GO:0016746)				peptidase activity, acting on L-amino acid peptides (GO:0070011)	protein transporter activity (GO:0008565)		cysteine-type peptidase activity (GO:0008234)			nucleoside-triphosphatase activity (GO:0017111)	small molecule binding (GO:0036094)
lipid transporter activity (GO:0005319)	transferase activity, transferring acyl groups (GO:0016746)		signaling receptor binding (GO:0005102)		fucosyltransferase activity (GO:0008417)	transferase activity, transferring acyl groups (GO:0016746)		structural constituent of ribosome (GO:0003735)				cysteine-type endopeptidase activity (GO:0004197)	cofactor binding (GO:0048037)		hydrolase activity (GO:0016787)			pyrophosphatase activity (GO:0016462)	nucleotide binding (GO:0000166)
RNA binding (GO:0003723)	transferase activity (GO:0016740)		hydrolase activity (GO:0016787)		endoribonuclease activity (GO:0004521)	ATP-dependent helicase activity (GO:0008026)		hydrolase activity (GO:0016787)				cysteine-type peptidase activity (GO:0008234)	small molecule binding (GO:0036094)		peptidase activity (GO:0008233)			hydrolase activity, acting on acid anhydrides, in phosphorus-containing anhydrides (GO:0016818)	oxidoreductase activity (GO:0016491)
peptidase activity (GO:0008233)	single-stranded RNA binding (GO:0003727)		transporter activity (GO:0005215)		unfolded protein binding (GO:0051082)	catalytic activity, acting on RNA (GO:0140098)		molecular function regulator (GO:0098772)				catalytic activity (GO:0003824)	amide binding (GO:0033218)		peptidase activity, acting on L-amino acid peptides (GO:0070011)			hydrolase activity, acting on acid anhydrides (GO:0016817)	catalytic activity (GO:0003824)
peptidase activity, acting on L-amino acid peptides (GO:0070011)	double-stranded RNA binding (GO:0003725)		endodeoxyribonuclease activity (GO:0004520)		protein serine/threonine kinase activity (GO:0004674)	purine NTP-dependent helicase activity (GO:0070035)		ubiquitin-protein transferase activity (GO:0004842)				hydrolase activity (GO:0016787)	transferase activity, transferring alkyl or aryl (other than methyl) groups (GO:0016765)		growth factor activity (GO:0008083)			transferase activity, transferring phosphorus-containing groups (GO:0016772)	disulfide oxidoreductase activity (GO:0015036)
molecular function regulator (GO:0098772)	protein serine/threonine kinase activity (GO:0004674)		endonuclease activity (GO:0004519)		ubiquitin protein ligase binding (GO:0031625)	RNA binding (GO:0003723)		channel regulator activity (GO:0016247)				Unclassified (UNCLASSIFIED)	snoRNA binding (GO:0030515)		receptor regulator activity (GO:0030545)			cytoskeletal protein binding (GO:0008092)	binding (GO:0005488)
serine-type endopeptidase activity (GO:0004252)	protein kinase activity (GO:0004672)		nuclease activity (GO:0004518)		transferase activity, transferring hexosyl groups (GO:0016758)	helicase activity (GO:0004386)		calcium channel regulator activity (GO:0005246)				transferase activity (GO:0016740)	ubiquitin protein ligase activity (GO:0061630)		RNA binding (GO:0003723)			actin filament binding (GO:0051015)	transmembrane signaling receptor activity (GO:0004888)
endopeptidase activity (GO:0004175)	phosphotransferase activity, alcohol group as acceptor (GO:0016773)		hydrolase activity, acting on ester bonds (GO:0016788)		protein binding (GO:0005515)	nucleic acid binding (GO:0003676)		ion channel regulator activity (GO:0099106)				transferase activity, transferring acyl groups (GO:0016746)	enzyme binding (GO:0019899)		molecular function regulator (GO:0098772)			actin binding (GO:0003779)	signaling receptor activity (GO:0038023)
monosaccharide binding (GO:0048029)	transferase activity, transferring phosphorus-containing groups (GO:0016772)		kinase activity (GO:0016301)		UDP-glycosyltransferase activity (GO:0008194)	ubiquitin protein ligase binding (GO:0031625)		cyclic-nucleotide phosphodiesterase activity (GO:0004112)				growth factor activity (GO:0008083)	protease binding (GO:0002020)		nucleic acid binding (GO:0003676)			channel regulator activity (GO:0016247)	G-protein coupled receptor activity (GO:0004930)
RNA polymerase binding (GO:0070063)	translation regulator activity (GO:0045182)		phosphotransferase activity, alcohol group as acceptor (GO:0016773)		metal ion binding (GO:0046872)	enzyme binding (GO:0019899)		phosphoric diester hydrolase activity (GO:0008081)				receptor regulator activity (GO:0030545)	chaperone binding (GO:0051087)		molecular transducer activity (GO:0060089)			monovalent inorganic cation transmembrane transporter activity (GO:0015077)	molecular transducer activity (GO:0060089)
RNA polymerase II core binding (GO:0000993)	thiol-dependent ubiquitin-specific protease activity (GO:0004843)		transferase activity, transferring phosphorus-containing groups (GO:0016772)		protein kinase activity (GO:0004672)	protein serine/threonine kinase activity (GO:0004674)		phosphoric ester hydrolase activity (GO:0042578)				molecular function regulator (GO:0098772)	heat shock protein binding (GO:0031072)		heterocyclic compound binding (GO:1901363)			phosphoric diester hydrolase activity (GO:0008081)	structural molecule activity (GO:0005198)
transferase activity, transferring acyl groups other than amino-acyl groups (GO:0016747)	peptidase activity, acting on L-amino acid peptides (GO:0070011)		signal sequence binding (GO:0005048)		zinc ion binding (GO:0008270)	protein kinase activity (GO:0004672)		oxidoreductase activity (GO:0016491)				molecular transducer activity (GO:0060089)	Hsp90 protein binding (GO:0051879)		translation initiation factor activity (GO:0003743)			transition metal ion binding (GO:0046914)	Unclassified (UNCLASSIFIED)
transferase activity, transferring acyl groups (GO:0016746)	ubiquitin-like protein-specific protease activity (GO:0019783)		protein transporter activity (GO:0008565)		ATPase activity, coupled to transmembrane movement of substances (GO:0042626)	phosphotransferase activity, alcohol group as acceptor (GO:0016773)		acetyltransferase activity (GO:0016407)				signaling receptor activity (GO:0038023)	catalytic activity, acting on RNA (GO:0140098)		signaling receptor activity (GO:0038023)			phosphoric ester hydrolase activity (GO:0042578)	heterocyclic compound binding (GO:1901363)
enzyme regulator activity (GO:0030234)	thiol-dependent ubiquitinyl hydrolase activity (GO:0036459)		amide binding (GO:0033218)		catalytic activity (GO:0003824)	transferase activity, transferring phosphorus-containing groups (GO:0016772)		transition metal ion binding (GO:0046914)				receptor ligand activity (GO:0048018)	ribonuclease activity (GO:0004540)		mRNA binding (GO:0003729)			metal ion binding (GO:0046872)	nucleic acid binding (GO:0003676)
actin binding (GO:0003779)	cysteine-type peptidase activity (GO:0008234)		nuclear localization sequence binding (GO:0008139)		transition metal ion binding (GO:0046914)	transferase activity, transferring pentosyl groups (GO:0016763)		iron ion binding (GO:0005506)				structural molecule activity (GO:0005198)	endoribonuclease activity (GO:0004521)		receptor ligand activity (GO:0048018)			zinc ion binding (GO:0008270)	RNA binding (GO:0003723)
nucleoside-triphosphatase regulator activity (GO:0060589)	peptidase activity (GO:0008233)		peptide binding (GO:0042277)		G-protein coupled receptor activity (GO:0004930)	anion binding (GO:0043168)		metal ion binding (GO:0046872)				transferase activity, transferring hexosyl groups (GO:0016758)	intramolecular transferase activity (GO:0016866)		catalytic activity (GO:0003824)			peptide binding (GO:0042277)
Ras GTPase binding (GO:0017016)	cytoskeletal protein binding (GO:0008092)		heterocyclic compound binding (GO:1901363)		peptide binding (GO:0042277)	drug binding (GO:0008144)		identical protein binding (GO:0042802)				transferase activity, transferring glycosyl groups (GO:0016757)	translation initiation factor activity (GO:0003743)		serine-type endopeptidase activity (GO:0004252)			amide binding (GO:0033218)
GTPase activator activity (GO:0005096)	microtubule binding (GO:0008017)		DNA-binding transcription factor activity (GO:0003700)		amide binding (GO:0033218)	heterocyclic compound binding (GO:1901363)		cation binding (GO:0043169)				galactosyltransferase activity (GO:0008378)	catalytic activity, acting on a protein (GO:0140096)		metal ion binding (GO:0046872)			cation binding (GO:0043169)
GTPase regulator activity (GO:0030695)	DNA binding, bending (GO:0008301)		nuclear receptor transcription coactivator activity (GO:0030374)		amide transmembrane transporter activity (GO:0042887)	Unclassified (UNCLASSIFIED)		ion binding (GO:0043167)				catalytic activity, acting on a protein (GO:0140096)	protein methyltransferase activity (GO:0008276)		calcium ion binding (GO:0005509)			ion binding (GO:0043167)
GTPase binding (GO:0051020)	tubulin binding (GO:0015631)		RNA polymerase II regulatory region sequence-specific DNA binding (GO:0000977)		signaling receptor activity (GO:0038023)	ubiquitin-like protein ligase activity (GO:0061659)		hydrolase activity, acting on ester bonds (GO:0016788)				drug binding (GO:0008144)	histone methyltransferase activity (GO:0042054)		cation binding (GO:0043169)			hydrolase activity, acting on ester bonds (GO:0016788)
small GTPase binding (GO:0031267)	ligase activity (GO:0016874)		transcription regulatory region sequence-specific DNA binding (GO:0000976)		cation binding (GO:0043169)	Atg12 conjugating enzyme activity (GO:0061651)		N-acetyltransferase activity (GO:0008080)				carbohydrate derivative binding (GO:0097367)	cytoskeletal protein binding (GO:0008092)		ion binding (GO:0043167)			metallopeptidase activity (GO:0008237)
antiporter activity (GO:0015297)	cation transmembrane transporter activity (GO:0008324)		molecular transducer activity (GO:0060089)		ATPase activity, coupled to movement of substances (GO:0043492)	ubiquitin-like protein conjugating enzyme activity (GO:0061650)		histone acetyltransferase activity (GO:0004402)				binding (GO:0005488)	tubulin binding (GO:0015631)		endopeptidase activity (GO:0004175)			enzyme regulator activity (GO:0030234)
secondary active transmembrane transporter activity (GO:0015291)	amino acid transmembrane transporter activity (GO:0015171)		signaling receptor activity (GO:0038023)		phosphotransferase activity, alcohol group as acceptor (GO:0016773)	ubiquitin-like modifier activating enzyme activity (GO:0008641)		histone acetyltransferase activity (H4-K16 specific) (GO:0046972)				inorganic cation transmembrane transporter activity (GO:0022890)	transition metal ion binding (GO:0046914)		oxidoreductase activity, acting on paired donors, with incorporation or reduction of molecular oxygen, NAD(P)H as one donor, and incorporation of one atom of oxygen (GO:0016709)			protein kinase binding (GO:0019901)
calcium ion transmembrane transporter activity (GO:0015085)	ion transmembrane transporter activity (GO:0015075)		transcription regulatory region DNA binding (GO:0044212)		ATPase activity (GO:0016887)	ubiquitin-like protein transferase activity (GO:0019787)		peptide-lysine-N-acetyltransferase activity (GO:0061733)				transporter activity (GO:0005215)	copper ion binding (GO:0005507)		monooxygenase activity (GO:0004497)			kinase binding (GO:0019900)
calcium channel activity (GO:0005262)	organic anion transmembrane transporter activity (GO:0008514)		transcription regulator activity (GO:0140110)		transferase activity, transferring phosphorus-containing groups (GO:0016772)	Atg8-specific protease activity (GO:0019786)		peptide N-acetyltransferase activity (GO:0034212)				carbohydrate transmembrane transporter activity (GO:0015144)	metal ion binding (GO:0046872)		oxidoreductase activity (GO:0016491)			protein kinase activity (GO:0004672)
active transmembrane transporter activity (GO:0022804)	cofactor binding (GO:0048037)		transcription coactivator activity (GO:0003713)		peptide transmembrane transporter activity (GO:1904680)	ubiquitin-like protein-specific protease activity (GO:0019783)		H4 histone acetyltransferase activity (GO:0010485)				solute:proton symporter activity (GO:0015295)	cation binding (GO:0043169)		binding (GO:0005488)			protein kinase activator activity (GO:0030295)
single-stranded DNA binding (GO:0003697)	anion transmembrane transporter activity (GO:0008509)		transcription coregulator activity (GO:0003712)		protein transmembrane transporter activity (GO:0008320)	peptidase activity, acting on L-amino acid peptides (GO:0070011)		N-acyltransferase activity (GO:0016410)				cation transmembrane transporter activity (GO:0008324)	mRNA binding (GO:0003729)		Unclassified (UNCLASSIFIED)			kinase regulator activity (GO:0019207)
heterocyclic compound binding (GO:1901363)	drug transmembrane transporter activity (GO:0015238)		transcription factor binding (GO:0008134)		ATPase activity, coupled (GO:0042623)	ligase activity, forming carbon-sulfur bonds (GO:0016877)		structural molecule activity (GO:0005198)				transmembrane transporter activity (GO:0022857)	pyrophosphatase activity (GO:0016462)					protein kinase regulator activity (GO:0019887)
nucleic acid binding (GO:0003676)	cyclin-dependent protein serine/threonine kinase activity (GO:0004693)		DNA binding (GO:0003677)		molecular transducer activity (GO:0060089)	ligase activity (GO:0016874)		ubiquitin-like protein ligase activity (GO:0061659)				proton transmembrane transporter activity (GO:0015078)	hydrolase activity, acting on acid anhydrides, in phosphorus-containing anhydrides (GO:0016818)					transmembrane receptor protein kinase activity (GO:0019199)
signaling receptor binding (GO:0005102)	carboxylic acid transmembrane transporter activity (GO:0046943)		nucleic acid binding (GO:0003676)		nucleoside-triphosphatase activity (GO:0017111)	cysteine-type peptidase activity (GO:0008234)		kinase activity (GO:0016301)				monovalent inorganic cation transmembrane transporter activity (GO:0015077)	hydrolase activity, acting on acid anhydrides (GO:0016817)					phosphotransferase activity, alcohol group as acceptor (GO:0016773)
extracellular matrix structural constituent (GO:0005201)	L-amino acid transmembrane transporter activity (GO:0015179)		RNA polymerase II transcription factor activity, sequence-specific DNA binding (GO:0000981)		ion binding (GO:0043167)	peptidase activity (GO:0008233)		Atg12 conjugating enzyme activity (GO:0061651)				ion transmembrane transporter activity (GO:0015075)	transferase activity, transferring phosphorus-containing groups (GO:0016772)					transmembrane receptor protein tyrosine kinase activity (GO:0004714)
calcium-dependent phospholipid binding (GO:0005544)	peptide transmembrane transporter activity (GO:1904680)		transferase activity (GO:0016740)		hydrolase activity, acting on acid anhydrides, in phosphorus-containing anhydrides (GO:0016818)	Atg12 activating enzyme activity (GO:0019778)		ubiquitin-like modifier activating enzyme activity (GO:0008641)					snRNA binding (GO:0017069)					GTPase activity (GO:0003924)
phospholipid binding (GO:0005543)	protein transmembrane transporter activity (GO:0008320)		catalytic activity (GO:0003824)		hydrolase activity, acting on acid anhydrides (GO:0016817)	Atg12 ligase activity (GO:0061660)		Atg8-specific protease activity (GO:0019786)					microtubule binding (GO:0008017)					molecular function regulator (GO:0098772)
calmodulin binding (GO:0005516)	nucleotide binding (GO:0000166)		Unclassified (UNCLASSIFIED)		pyrophosphatase activity (GO:0016462)	cytoskeletal protein binding (GO:0008092)		peptidase activity, acting on L-amino acid peptides (GO:0070011)					signaling receptor binding (GO:0005102)					endopeptidase activity (GO:0004175)
cation binding (GO:0043169)	small molecule binding (GO:0036094)		organic cyclic compound binding (GO:0097159)		transmembrane signaling receptor activity (GO:0004888)	microtubule binding (GO:0008017)		ubiquitin-like protein-specific protease activity (GO:0019783)					RNA methyltransferase activity (GO:0008173)					serine-type endopeptidase activity (GO:0004252)
anion binding (GO:0043168)	hydro-lyase activity (GO:0016836)		small molecule binding (GO:0036094)		enzyme binding (GO:0019899)	tubulin binding (GO:0015631)		ligase activity, forming carbon-sulfur bonds (GO:0016877)					transferase activity, transferring one-carbon groups (GO:0016741)					sodium ion transmembrane transporter activity (GO:0015081)
ion binding (GO:0043167)	carbon-oxygen lyase activity (GO:0016835)		drug binding (GO:0008144)		copper ion binding (GO:0005507)	cyclin-dependent protein serine/threonine kinase activity (GO:0004693)		ligase activity (GO:0016874)					S-adenosylmethionine-dependent methyltransferase activity (GO:0008757)					ATPase activity, coupled to transmembrane movement of substances (GO:0042626)
calcium ion binding (GO:0005509)	purine ribonucleotide binding (GO:0032555)		binding (GO:0005488)		hydrolase activity (GO:0016787)	motor activity (GO:0003774)		phosphotransferase activity, alcohol group as acceptor (GO:0016773)					methyltransferase activity (GO:0008168)					proton transmembrane transporter activity (GO:0015078)
metal ion binding (GO:0046872)	ribonucleotide binding (GO:0032553)		anion binding (GO:0043168)		transferase activity (GO:0016740)	ATPase activity (GO:0016887)		transferase activity, transferring phosphorus-containing groups (GO:0016772)					transporter activity (GO:0005215)					ATPase activity, coupled (GO:0042623)
protein binding (GO:0005515)	ATP binding (GO:0005524)		ion binding (GO:0043167)		ligase activity (GO:0016874)	structural constituent of ribosome (GO:0003735)		cysteine-type peptidase activity (GO:0008234)					histone binding (GO:0042393)					neuropeptide hormone activity (GO:0005184)
double-stranded DNA binding (GO:0003690)	amide transmembrane transporter activity (GO:0042887)		phospholipid transporter activity (GO:0005548)		structural molecule activity (GO:0005198)	translation regulator activity (GO:0045182)		peptidase activity (GO:0008233)					hydrolase activity (GO:0016787)					hormone activity (GO:0005179)
transporter activity (GO:0005215)	lyase activity (GO:0016829)		cofactor binding (GO:0048037)		binding (GO:0005488)	structural molecule activity (GO:0005198)		Atg12 activating enzyme activity (GO:0019778)					translation regulator activity (GO:0045182)					receptor ligand activity (GO:0048018)
transferase activity (GO:0016740)	DNA-dependent ATPase activity (GO:0008094)		actin filament binding (GO:0051015)		structural constituent of ribosome (GO:0003735)	nucleotide binding (GO:0000166)		Atg12 ligase activity (GO:0061660)					phosphatidylinositol binding (GO:0035091)					ATPase activity (GO:0016887)
cysteine-type peptidase activity (GO:0008234)	DNA binding (GO:0003677)		actin binding (GO:0003779)		transcriptional activator activity, RNA polymerase II transcription regulatory region sequence-specific DNA binding (GO:0001228)	small molecule binding (GO:0036094)		nucleoside-triphosphatase activity (GO:0017111)					phospholipid binding (GO:0005543)					ATPase activity, coupled to movement of substances (GO:0043492)
cysteine-type endopeptidase activity (GO:0004197)	unfolded protein binding (GO:0051082)		cytoskeletal protein binding (GO:0008092)		ATP binding (GO:0005524)	purine ribonucleotide binding (GO:0032555)		pyrophosphatase activity (GO:0016462)					phosphatidylinositol-3-phosphate binding (GO:0032266)					cation transmembrane transporter activity (GO:0008324)
ubiquitin-like protein conjugating enzyme activity (GO:0061650)	catalytic activity, acting on RNA (GO:0140098)		inorganic cation transmembrane transporter activity (GO:0022890)		RNA polymerase II regulatory region sequence-specific DNA binding (GO:0000977)	ribonucleotide binding (GO:0032553)		ATPase activity (GO:0016887)					phosphatidylinositol phosphate binding (GO:1901981)					ion transmembrane transporter activity (GO:0015075)
hydrolase activity (GO:0016787)	ribonuclease activity (GO:0004540)		ion transmembrane transporter activity (GO:0015075)		protein methyltransferase activity (GO:0008276)	binding (GO:0005488)		hydrolase activity, acting on acid anhydrides, in phosphorus-containing anhydrides (GO:0016818)					peptide transmembrane transporter activity (GO:1904680)					inorganic cation transmembrane transporter activity (GO:0022890)
organic cyclic compound binding (GO:0097159)	endoribonuclease activity (GO:0004521)		transmembrane transporter activity (GO:0022857)		small molecule binding (GO:0036094)	proton transmembrane transporter activity (GO:0015078)		hydrolase activity, acting on acid anhydrides (GO:0016817)					protein transmembrane transporter activity (GO:0008320)					Unclassified (UNCLASSIFIED)
GTP binding (GO:0005525)	binding (GO:0005488)		transferase activity, transferring acyl groups other than amino-acyl groups (GO:0016747)		anion transmembrane transporter activity (GO:0008509)	cation transmembrane transporter activity (GO:0008324)		transferase activity (GO:0016740)					P-P-bond-hydrolysis-driven transmembrane transporter activity (GO:0015405)					enzyme binding (GO:0019899)
nucleoside binding (GO:0001882)	ubiquitin-protein transferase activity (GO:0004842)		transferase activity, transferring acyl groups (GO:0016746)		actin binding (GO:0003779)	monovalent inorganic cation transmembrane transporter activity (GO:0015077)		neurotransmitter receptor activity (GO:0030594)					RNA-directed DNA polymerase activity (GO:0003964)					mRNA binding (GO:0003729)
purine ribonucleoside binding (GO:0032550)	ubiquitin protein ligase activity (GO:0061630)		iron ion transmembrane transporter activity (GO:0005381)		transferase activity, transferring glycosyl groups (GO:0016757)	ion transmembrane transporter activity (GO:0015075)		channel activity (GO:0015267)					peptide binding (GO:0042277)					adenylyltransferase activity (GO:0070566)
ribonucleoside binding (GO:0032549)	ubiquitin-like protein transferase activity (GO:0019787)		metal ion transmembrane transporter activity (GO:0046873)		transcription regulatory region sequence-specific DNA binding (GO:0000976)	calcium ion binding (GO:0005509)		gated channel activity (GO:0022836)					telomeric DNA binding (GO:0042162)					nucleotidyltransferase activity (GO:0016779)
GTPase activity (GO:0003924)	catalytic activity (GO:0003824)		cation transmembrane transporter activity (GO:0008324)		peptide hormone binding (GO:0017046)	inorganic cation transmembrane transporter activity (GO:0022890)		ligand-gated channel activity (GO:0022834)					primary active transmembrane transporter activity (GO:0015399)					catalytic activity (GO:0003824)
glutathione transferase activity (GO:0004364)	protein transporter activity (GO:0008565)		protein binding (GO:0005515)		monocarboxylic acid transmembrane transporter activity (GO:0008028)	metal ion binding (GO:0046872)		small molecule binding (GO:0036094)					active transmembrane transporter activity (GO:0022804)					transferase activity, transferring acyl groups (GO:0016746)
transferase activity, transferring alkyl or aryl (other than methyl) groups (GO:0016765)	ATPase activity, coupled to transmembrane movement of substances (GO:0042626)		oxidoreductase activity (GO:0016491)		cysteine-type endopeptidase activity (GO:0004197)	cytochrome-c oxidase activity (GO:0004129)		organic acid binding (GO:0043177)					signal sequence binding (GO:0005048)					peptidase activity (GO:0008233)
motor activity (GO:0003774)	ATPase activity, coupled to movement of substances (GO:0043492)				phosphoric diester hydrolase activity (GO:0008081)	hydrolase activity (GO:0016787)		glutamate receptor activity (GO:0008066)					DNA polymerase activity (GO:0034061)					ammonium transmembrane transporter activity (GO:0008519)
growth factor activity (GO:0008083)	ion binding (GO:0043167)				serine-type endopeptidase activity (GO:0004252)	Wnt-protein binding (GO:0017147)		neurotransmitter binding (GO:0042165)					nucleotidyltransferase activity (GO:0016779)					chloride transmembrane transporter activity (GO:0015108)
receptor regulator activity (GO:0030545)	catalytic activity, acting on DNA (GO:0140097)				amino acid binding (GO:0016597)	signaling receptor activity (GO:0038023)		carboxylic acid binding (GO:0031406)					transmembrane transporter activity (GO:0022857)					inorganic anion transmembrane transporter activity (GO:0015103)
receptor ligand activity (GO:0048018)	sequence-specific DNA binding (GO:0043565)				phospholipase C activity (GO:0004629)	transmembrane signaling receptor activity (GO:0004888)		signaling receptor activity (GO:0038023)					amide transmembrane transporter activity (GO:0042887)					solute:cation symporter activity (GO:0015294)
mannosyltransferase activity (GO:0000030)	molecular transducer activity (GO:0060089)				organic acid binding (GO:0043177)	cation binding (GO:0043169)		amino acid binding (GO:0016597)					ubiquitin-like protein transferase activity (GO:0019787)					inorganic molecular entity transmembrane transporter activity (GO:0015318)
sodium ion transmembrane transporter activity (GO:0015081)	GTPase binding (GO:0051020)				carboxylic acid binding (GO:0031406)	ion binding (GO:0043167)		glutamate binding (GO:0016595)					ubiquitin-like protein ligase activity (GO:0061659)					neurotransmitter transporter activity (GO:0005326)
monovalent inorganic cation transmembrane transporter activity (GO:0015077)	Rab guanyl-nucleotide exchange factor activity (GO:0017112)				transcription regulatory region DNA binding (GO:0044212)	molecular transducer activity (GO:0060089)		passive transmembrane transporter activity (GO:0022803)					Atg12 conjugating enzyme activity (GO:0061651)					cation channel activity (GO:0005261)
oxidoreductase activity (GO:0016491)	guanyl-nucleotide exchange factor activity (GO:0005085)				cytoskeletal protein binding (GO:0008092)	ATPase activity, coupled to transmembrane movement of substances (GO:0042626)		transmembrane signaling receptor activity (GO:0004888)					ubiquitin-like protein conjugating enzyme activity (GO:0061650)					kinase activator activity (GO:0019209)
protein serine/threonine kinase activity (GO:0004674)	GDP binding (GO:0019003)				secondary active transmembrane transporter activity (GO:0015291)	ATPase activity, coupled (GO:0042623)		molecular transducer activity (GO:0060089)					ubiquitin-like modifier activating enzyme activity (GO:0008641)					enzyme activator activity (GO:0008047)
transferase activity, transferring hexosyl groups (GO:0016758)	anion binding (GO:0043168)				nucleotide binding (GO:0000166)	peptide transmembrane transporter activity (GO:1904680)		extracellular ligand-gated ion channel activity (GO:0005230)					Atg8-specific protease activity (GO:0019786)					channel activity (GO:0015267)
transferase activity, transferring glycosyl groups (GO:0016757)	GTPase activity (GO:0003924)				purine ribonucleotide binding (GO:0032555)	protein transmembrane transporter activity (GO:0008320)		ligand-gated ion channel activity (GO:0015276)					ubiquitin-like protein-specific protease activity (GO:0019783)					gated channel activity (GO:0022836)
DNA binding (GO:0003677)	endonuclease activity (GO:0004519)				carbohydrate derivative binding (GO:0097367)	catalytic activity, acting on a protein (GO:0140096)		protein phosphatase binding (GO:0019903)					ligase activity, forming carbon-sulfur bonds (GO:0016877)					ligand-gated channel activity (GO:0022834)
binding (GO:0005488)	nuclease activity (GO:0004518)				glutathione transferase activity (GO:0004364)	ATP binding (GO:0005524)		phosphatase binding (GO:0019902)					ligase activity (GO:0016874)					passive transmembrane transporter activity (GO:0022803)
cysteine-type endopeptidase activity involved in apoptotic process (GO:0097153)	single-stranded DNA endodeoxyribonuclease activity (GO:0000014)				ribonucleotide binding (GO:0032553)	amide transmembrane transporter activity (GO:0042887)		cadherin binding (GO:0045296)					cysteine-type peptidase activity (GO:0008234)					extracellular ligand-gated ion channel activity (GO:0005230)
sequence-specific double-stranded DNA binding (GO:1990837)	transition metal ion binding (GO:0046914)				hormone binding (GO:0042562)	ATPase activity, coupled to movement of substances (GO:0043492)		cell adhesion molecule binding (GO:0050839)					Atg12 activating enzyme activity (GO:0019778)					ligand-gated ion channel activity (GO:0015276)
sequence-specific DNA binding (GO:0043565)	metal ion binding (GO:0046872)				actin filament binding (GO:0051015)	oxidoreductase activity (GO:0016491)		enzyme binding (GO:0019899)					Atg12 ligase activity (GO:0061660)					hydrolase activity (GO:0016787)
DNA replication origin binding (GO:0003688)	zinc ion binding (GO:0008270)				histone acetyltransferase activity (H4-K16 specific) (GO:0046972)	transferase activity (GO:0016740)		nuclear hormone receptor binding (GO:0035257)					protein serine/threonine kinase activity (GO:0004674)					transporter activity (GO:0005215)
protein kinase binding (GO:0019901)	cation binding (GO:0043169)				lipase activity (GO:0016298)	protein binding (GO:0005515)		transcription factor binding (GO:0008134)					protein kinase activity (GO:0004672)					transmembrane transporter activity (GO:0022857)
kinase binding (GO:0019900)	structural constituent of ribosome (GO:0003735)				endopeptidase activity (GO:0004175)	transporter activity (GO:0005215)		transcription coactivator activity (GO:0003713)					enzyme regulator activity (GO:0030234)					heterocyclic compound binding (GO:1901363)
kinase regulator activity (GO:0019207)	single-stranded DNA binding (GO:0003697)				basal RNA polymerase II transcription machinery binding (GO:0001099)	transmembrane transporter activity (GO:0022857)		lyase activity (GO:0016829)					kinase regulator activity (GO:0019207)					RNA binding (GO:0003723)
protein kinase regulator activity (GO:0019887)	hydrolase activity, acting on ester bonds (GO:0016788)				basal transcription machinery binding (GO:0001098)	nucleoside-triphosphatase activity (GO:0017111)		transcription regulator activity (GO:0140110)					molecular function regulator (GO:0098772)					nucleic acid binding (GO:0003676)
potassium channel regulator activity (GO:0015459)	damaged DNA binding (GO:0003684)				dicarboxylic acid transmembrane transporter activity (GO:0005310)	pyrophosphatase activity (GO:0016462)		transcription coregulator activity (GO:0003712)					disulfide oxidoreductase activity (GO:0015036)					lyase activity (GO:0016829)
potassium channel activity (GO:0005267)	endodeoxyribonuclease activity (GO:0004520)				RNA polymerase II distal enhancer sequence-specific DNA binding (GO:0000980)	hydrolase activity, acting on acid anhydrides, in phosphorus-containing anhydrides (GO:0016818)		oxidoreductase activity, acting on CH-OH group of donors (GO:0016614)					cyclin-dependent protein serine/threonine kinase activity (GO:0004693)					potassium ion transmembrane transporter activity (GO:0015079)
channel regulator activity (GO:0016247)	structural molecule activity (GO:0005198)				active transmembrane transporter activity (GO:0022804)	hydrolase activity, acting on acid anhydrides (GO:0016817)		binding (GO:0005488)					molecular transducer activity (GO:0060089)					metal ion transmembrane transporter activity (GO:0046873)
ion channel regulator activity (GO:0099106)	transporter activity (GO:0005215)				organic anion transmembrane transporter activity (GO:0008514)	catalytic activity (GO:0003824)		cation transmembrane transporter activity (GO:0008324)					phosphotransferase activity, alcohol group as acceptor (GO:0016773)					calcium channel activity (GO:0005262)
RNA polymerase activity (GO:0097747)	hydrolase activity (GO:0016787)				enzyme regulator activity (GO:0030234)	tetrapyrrole binding (GO:0046906)		ion transmembrane transporter activity (GO:0015075)					anion binding (GO:0043168)					antiporter activity (GO:0015297)
catalytic activity, acting on RNA (GO:0140098)	catalytic activity, acting on a protein (GO:0140096)				phosphatidylinositol phosphate phosphatase activity (GO:0052866)	signaling receptor binding (GO:0005102)		transporter activity (GO:0005215)					protein binding (GO:0005515)					active transmembrane transporter activity (GO:0022804)
5'-3' RNA polymerase activity (GO:0034062)	peptide binding (GO:0042277)				phospholipid transporter activity (GO:0005548)	heme binding (GO:0020037)		inorganic cation transmembrane transporter activity (GO:0022890)					structural constituent of ribosome (GO:0003735)					secondary active transmembrane transporter activity (GO:0015291)
RNA polymerase III activity (GO:0001056)	amide binding (GO:0033218)				enzyme inhibitor activity (GO:0004857)	extracellular matrix structural constituent (GO:0005201)		cation channel activity (GO:0005261)					structural molecule activity (GO:0005198)					calcium ion transmembrane transporter activity (GO:0015085)
DNA-directed 5'-3' RNA polymerase activity (GO:0003899)	drug binding (GO:0008144)				collagen binding (GO:0005518)	transferase activity, transferring glycosyl groups (GO:0016757)		transmembrane transporter activity (GO:0022857)					Unclassified (UNCLASSIFIED)					protein binding (GO:0005515)
damaged DNA binding (GO:0003684)	protein binding (GO:0005515)				receptor inhibitor activity (GO:0030547)			catalytic activity (GO:0003824)					rRNA binding (GO:0019843)					peptidase activity, acting on L-amino acid peptides (GO:0070011)
ligase activity (GO:0016874)	enzyme binding (GO:0019899)				calcium ion binding (GO:0005509)			catalytic activity, acting on DNA (GO:0140097)					RNA binding (GO:0003723)					enzyme inhibitor activity (GO:0004857)
enzyme binding (GO:0019899)	oxidoreductase activity (GO:0016491)				transmembrane receptor protein kinase activity (GO:0019199)			protein binding (GO:0005515)					binding (GO:0005488)					transferase activity (GO:0016740)
small molecule binding (GO:0036094)	RNA binding (GO:0003723)				transmembrane receptor protein tyrosine kinase activity (GO:0004714)			carboxylic ester hydrolase activity (GO:0052689)					heterocyclic compound binding (GO:1901363)					ubiquitin-like protein conjugating enzyme activity (GO:0061650)
G-protein coupled receptor activity (GO:0004930)	Unclassified (UNCLASSIFIED)				cation channel activity (GO:0005261)			catalytic activity, acting on a protein (GO:0140096)					nucleic acid binding (GO:0003676)					ubiquitin-like protein transferase activity (GO:0019787)
protein-containing complex binding (GO:0044877)	nucleoside-triphosphatase activity (GO:0017111)				damaged DNA binding (GO:0003684)			ubiquitin-like protein conjugating enzyme activity (GO:0061650)					chromatin binding (GO:0003682)					neurotransmitter receptor activity (GO:0030594)
transmembrane signaling receptor activity (GO:0004888)	pyrophosphatase activity (GO:0016462)				hydrolase activity, acting on carbon-nitrogen (but not peptide) bonds (GO:0016810)			ubiquitin-like protein transferase activity (GO:0019787)					ubiquitin binding (GO:0043130)					small molecule binding (GO:0036094)
phosphorus-oxygen lyase activity (GO:0016849)	hydrolase activity, acting on acid anhydrides, in phosphorus-containing anhydrides (GO:0016818)				intramolecular transferase activity (GO:0016866)			Unclassified (UNCLASSIFIED)					phosphoric ester hydrolase activity (GO:0042578)					organic acid binding (GO:0043177)
G-protein coupled receptor binding (GO:0001664)	hydrolase activity, acting on acid anhydrides (GO:0016817)				disulfide oxidoreductase activity (GO:0015036)			sequence-specific DNA binding (GO:0043565)					phosphatase activity (GO:0016791)					glutamate receptor activity (GO:0008066)
adenylate cyclase activity (GO:0004016)	signaling receptor activity (GO:0038023)				carboxylic acid transmembrane transporter activity (GO:0046943)			DNA binding (GO:0003677)					hydrolase activity, acting on ester bonds (GO:0016788)					neurotransmitter binding (GO:0042165)
cytoskeletal protein binding (GO:0008092)	G-protein coupled receptor activity (GO:0004930)				nucleoside transmembrane transporter activity (GO:0005337)			heterocyclic compound binding (GO:1901363)					phosphoprotein phosphatase activity (GO:0004721)					carboxylic acid binding (GO:0031406)
transferase activity, transferring phosphorus-containing groups (GO:0016772)	transmembrane signaling receptor activity (GO:0004888)				signaling receptor binding (GO:0005102)			nucleic acid binding (GO:0003676)					unfolded protein binding (GO:0051082)					signaling receptor activity (GO:0038023)
protein kinase activity (GO:0004672)	fucosyltransferase activity (GO:0008417)				phosphatidylinositol-4,5-bisphosphate 5-phosphatase activity (GO:0004439)			structural constituent of nuclear pore (GO:0017056)					peptidase activity, acting on L-amino acid peptides (GO:0070011)					amino acid binding (GO:0016597)
phosphotransferase activity, alcohol group as acceptor (GO:0016773)	transferase activity, transferring hexosyl groups (GO:0016758)				phosphatidylinositol phosphate 5-phosphatase activity (GO:0034595)			RNA binding (GO:0003723)					peptidase activity (GO:0008233)					glutamate binding (GO:0016595)
ATP binding (GO:0005524)	transferase activity, transferring glycosyl groups (GO:0016757)				solute:proton antiporter activity (GO:0015299)								sequence-specific DNA binding (GO:0043565)					transmembrane signaling receptor activity (GO:0004888)
purine ribonucleotide binding (GO:0032555)	ATPase activity, coupled (GO:0042623)				peptide receptor activity (GO:0001653)								DNA binding (GO:0003677)					molecular transducer activity (GO:0060089)
ribonucleotide binding (GO:0032553)	heterocyclic compound binding (GO:1901363)				helicase activity (GO:0004386)								endopeptidase activity (GO:0004175)					GTPase regulator activity (GO:0030695)
nucleotide binding (GO:0000166)	nucleic acid binding (GO:0003676)				polyubiquitin modification-dependent protein binding (GO:0031593)								oxidoreductase activity (GO:0016491)					GTPase binding (GO:0051020)
mismatched DNA binding (GO:0030983)	ubiquitin protein ligase binding (GO:0031625)				phosphoric ester hydrolase activity (GO:0042578)								transferase activity (GO:0016740)					Ras GTPase binding (GO:0017016)
catalytic activity (GO:0003824)	transmembrane transporter activity (GO:0022857)				inorganic anion transmembrane transporter activity (GO:0015103)								protein-containing complex binding (GO:0044877)					nucleoside-triphosphatase regulator activity (GO:0060589)
ubiquitin protein ligase binding (GO:0031625)	ATPase activity (GO:0016887)				protein kinase inhibitor activity (GO:0004860)								ribosome binding (GO:0043022)					small GTPase binding (GO:0031267)
chromatin binding (GO:0003682)	nucleoside binding (GO:0001882)				ATP-dependent helicase activity (GO:0008026)								ribonucleoprotein complex binding (GO:0043021)					Rab GTPase binding (GO:0017137)
pyrophosphatase activity (GO:0016462)	purine ribonucleoside binding (GO:0032550)				purine NTP-dependent helicase activity (GO:0070035)								tRNA binding (GO:0000049)					GTPase activator activity (GO:0005096)
nucleoside-triphosphatase activity (GO:0017111)	organic cyclic compound binding (GO:0097159)				transcription factor binding (GO:0008134)								catalytic activity (GO:0003824)					binding (GO:0005488)
hydrolase activity, acting on acid anhydrides, in phosphorus-containing anhydrides (GO:0016818)	GTP binding (GO:0005525)				cadherin binding (GO:0045296)								ion binding (GO:0043167)					receptor regulator activity (GO:0030545)
hydrolase activity, acting on acid anhydrides (GO:0016817)	ribonucleoside binding (GO:0032549)				transferase activity, transferring alkyl or aryl (other than methyl) groups (GO:0016765)								tRNA methyltransferase activity (GO:0008175)
ATPase activity, coupled (GO:0042623)					ubiquitin-protein transferase activity (GO:0004842)
lyase activity (GO:0016829)					H4 histone acetyltransferase activity (GO:0010485)
ubiquitin-like protein transferase activity (GO:0019787)					histone methyltransferase activity (GO:0042054)
ubiquitin-protein transferase activity (GO:0004842)					3'-5' DNA helicase activity (GO:0043138)
potassium ion transmembrane transporter activity (GO:0015079)					antiporter activity (GO:0015297)
tubulin binding (GO:0015631)					N-acyltransferase activity (GO:0016410)
microtubule binding (GO:0008017)					neuropeptide binding (GO:0042923)
DNA-dependent ATPase activity (GO:0008094)					ribosome binding (GO:0043022)
catalytic activity, acting on a protein (GO:0140096)					histone-lysine N-methyltransferase activity (GO:0018024)
galactosyltransferase activity (GO:0008378)					nucleotide transmembrane transporter activity (GO:0015215)
nuclease activity (GO:0004518)					single-stranded RNA binding (GO:0003727)
hydrolase activity, acting on ester bonds (GO:0016788)					inositol phosphate phosphatase activity (GO:0052745)
ATPase activity (GO:0016887)					DNA-binding transcription factor activity (GO:0003700)
signaling receptor activity (GO:0038023)					cysteine-type peptidase activity (GO:0008234)
transcription regulator activity (GO:0140110)					chromatin DNA binding (GO:0031490)
heat shock protein binding (GO:0031072)					galactosyltransferase activity (GO:0008378)
ubiquitin protein ligase activity (GO:0061630)					magnesium ion binding (GO:0000287)
unfolded protein binding (GO:0051082)					nucleosome binding (GO:0031491)
proton transmembrane transporter activity (GO:0015078)					potassium ion transmembrane transporter activity (GO:0015079)
DNA polymerase activity (GO:0034061)					mismatched DNA binding (GO:0030983)
nucleotidyltransferase activity (GO:0016779)					catalytic activity, acting on DNA (GO:0140097)
DNA-directed DNA polymerase activity (GO:0003887)					nucleobase-containing compound transmembrane transporter activity (GO:0015932)
solute:proton antiporter activity (GO:0015299)					dioxygenase activity (GO:0051213)
structural molecule activity (GO:0005198)					drug binding (GO:0008144)
molecular transducer activity (GO:0060089)					RNA polymerase II transcription factor activity, sequence-specific DNA binding (GO:0000981)
Unclassified (UNCLASSIFIED)					chloride channel activity (GO:0005254)
glycosaminoglycan binding (GO:0005539)					glutamate receptor activity (GO:0008066)
heparin binding (GO:0008201)					glutamate binding (GO:0016595)
carbohydrate derivative binding (GO:0097367)					chloride transmembrane transporter activity (GO:0015108)
cation transmembrane transporter activity (GO:0008324)					RNA polymerase II transcription factor binding (GO:0001085)
inorganic cation transmembrane transporter activity (GO:0022890)					ribonucleoprotein complex binding (GO:0043021)
ion transmembrane transporter activity (GO:0015075)					transcriptional repressor activity, RNA polymerase II transcription regulatory region sequence-specific DNA binding (GO:0001227)
transmembrane transporter activity (GO:0022857)					protein heterodimerization activity (GO:0046982)
metal ion transmembrane transporter activity (GO:0046873)					activating transcription factor binding (GO:0033613)
cyclin-dependent protein serine/threonine kinase activity (GO:0004693)					snRNA binding (GO:0017069)
ATP-dependent DNA helicase activity (GO:0004003)					RNA polymerase II core binding (GO:0000993)
					modification-dependent protein binding (GO:0140030)
					solute:cation symporter activity (GO:0015294)
					ion channel binding (GO:0044325)
					ubiquitin-like protein transferase activity (GO:0019787)
					voltage-gated potassium channel activity (GO:0005249)
					protein phosphatase binding (GO:0019903)
					alpha-tubulin binding (GO:0043014)
					nucleoside-triphosphatase regulator activity (GO:0060589)
					protein serine/threonine/tyrosine kinase activity (GO:0004712)
					MAP kinase kinase activity (GO:0004708)
					nucleotidyltransferase activity (GO:0016779)
					DNA-directed 5'-3' RNA polymerase activity (GO:0003899)
					5'-3' RNA polymerase activity (GO:0034062)
					RNA polymerase activity (GO:0097747)
					cytochrome-c oxidase activity (GO:0004129)
					potassium channel activity (GO:0005267)
					hydro-lyase activity (GO:0016836)
					carbon-oxygen lyase activity (GO:0016835)
					metallopeptidase activity (GO:0008237)
					DNA-dependent ATPase activity (GO:0008094)
					histone deacetylase binding (GO:0042826)
					N-acetyltransferase activity (GO:0008080)
					ion transmembrane transporter activity (GO:0015075)
					rRNA binding (GO:0019843)
					nucleotide diphosphatase activity (GO:0004551)
					snoRNA binding (GO:0030515)
					syntaxin binding (GO:0019905)
					molecular function regulator (GO:0098772)
					ubiquitin protein ligase activity (GO:0061630)
					transmembrane transporter activity (GO:0022857)
					extracellular matrix binding (GO:0050840)
					hydrolase activity, acting on carbon-nitrogen (but not peptide) bonds, in linear amides (GO:0016811)
					iron ion binding (GO:0005506)
					nucleoside-triphosphate diphosphatase activity (GO:0047429)
					oxidoreductase activity, acting on CH-OH group of donors (GO:0016614)
					carbohydrate derivative transmembrane transporter activity (GO:1901505)
					double-stranded RNA binding (GO:0003725)
					cysteine-type endopeptidase inhibitor activity (GO:0004869)
					protein phosphatase regulator activity (GO:0019888)
					transferase activity, transferring acyl groups other than amino-acyl groups (GO:0016747)
					tRNA binding (GO:0000049)
					phospholipase activity (GO:0004620)
					calcium-dependent phospholipid binding (GO:0005544)
					proton transmembrane transporter activity (GO:0015078)
					ATPase activator activity (GO:0001671)
					phosphatidylinositol binding (GO:0035091)
					single-stranded DNA endodeoxyribonuclease activity (GO:0000014)
					anion binding (GO:0043168)
					MAP kinase activity (GO:0004707)
					UDP-glucosyltransferase activity (GO:0035251)
					monovalent inorganic cation transmembrane transporter activity (GO:0015077)
					proximal promoter sequence-specific DNA binding (GO:0000987)
					RNA polymerase II proximal promoter sequence-specific DNA binding (GO:0000978)
					receptor tyrosine kinase binding (GO:0030971)
					histone binding (GO:0042393)
					cysteine-type endopeptidase activity involved in apoptotic process (GO:0097153)
					tRNA methyltransferase activity (GO:0008175)
					transcription coregulator activity (GO:0003712)
					3'-5'-exodeoxyribonuclease activity (GO:0008296)
					nuclease activity (GO:0004518)
					acetylcholine receptor activity (GO:0015464)
					acetylcholine binding (GO:0042166)
					oxidoreductase activity (GO:0016491)
					ubiquitin binding (GO:0043130)
					G-protein coupled peptide receptor activity (GO:0008528)
					protein phosphatase inhibitor activity (GO:0004864)
					oxidoreductase activity, acting on the CH-OH group of donors, NAD or NADP as acceptor (GO:0016616)
					monosaccharide binding (GO:0048029)
					RNA polymerase binding (GO:0070063)
					oligosaccharyl transferase activity (GO:0004576)
					glucosidase activity (GO:0015926)
					peptidase activity (GO:0008233)
					pre-mRNA binding (GO:0036002)
					Hsp90 protein binding (GO:0051879)
					peptide alpha-N-acetyltransferase activity (GO:0004596)
					phospholipid binding (GO:0005543)
					peptidase activity, acting on L-amino acid peptides (GO:0070011)
					adenylyltransferase activity (GO:0070566)
					peptidase regulator activity (GO:0061134)
					succinate transmembrane transporter activity (GO:0015141)
					ATP-dependent DNA helicase activity (GO:0004003)
					Rab guanyl-nucleotide exchange factor activity (GO:0017112)
					microtubule binding (GO:0008017)
					RNA polymerase II activity (GO:0001055)
					metal ion transmembrane transporter activity (GO:0046873)
					peptidase inhibitor activity (GO:0030414)
					translation initiation factor activity (GO:0003743)
					catalytic activity, acting on a protein (GO:0140096)
					cytokine activity (GO:0005125)
					motor activity (GO:0003774)
					L-amino acid transmembrane transporter activity (GO:0015179)
					TBP-class protein binding (GO:0017025)
					single-stranded telomeric DNA binding (GO:0043047)
					voltage-gated channel activity (GO:0022832)
					voltage-gated ion channel activity (GO:0005244)
					succinate dehydrogenase activity (GO:0000104)
					ammonium transmembrane transporter activity (GO:0008519)
					transferase activity, transferring pentosyl groups (GO:0016763)
					phosphorus-oxygen lyase activity (GO:0016849)
					sodium ion transmembrane transporter activity (GO:0015081)
					extracellular matrix structural constituent (GO:0005201)
					cytokine receptor binding (GO:0005126)
					carboxylic ester hydrolase activity (GO:0052689)
					ion channel activity (GO:0005216)
					L-glutamate transmembrane transporter activity (GO:0005313)
					dipeptide transmembrane transporter activity (GO:0071916)
					oligopeptide transmembrane transporter activity (GO:0035673)
					cyclic-nucleotide phosphodiesterase activity (GO:0004112)
					small GTPase binding (GO:0031267)
					Ras GTPase binding (GO:0017016)
					phosphatase binding (GO:0019902)
					electron transfer activity (GO:0009055)
					methylated histone binding (GO:0035064)
					transcription corepressor activity (GO:0003714)
					identical protein binding (GO:0042802)
					DNA-directed DNA polymerase activity (GO:0003887)
					GTPase activator activity (GO:0005096)
					GTPase regulator activity (GO:0030695)
					neuropeptide hormone activity (GO:0005184)
					neuropeptide receptor binding (GO:0071855)
					neurotransmitter binding (GO:0042165)
					triglyceride lipase activity (GO:0004806)
					cell adhesion molecule binding (GO:0050839)
					protein domain specific binding (GO:0019904)
					GDP binding (GO:0019003)
					DNA binding, bending (GO:0008301)
					nuclear localization sequence binding (GO:0008139)
					protein dimerization activity (GO:0046983)
					hormone activity (GO:0005179)
					3'-5' exonuclease activity (GO:0008408)
					tubulin binding (GO:0015631)
					Unclassified (UNCLASSIFIED)
					kinase activity (GO:0016301)
					single-stranded DNA binding (GO:0003697)
					GTPase binding (GO:0051020)
					transcription regulator activity (GO:0140110)
					exonuclease activity (GO:0004527)
					S-adenosylmethionine-dependent methyltransferase activity (GO:0008757)
					mRNA 3'-UTR binding (GO:0003730)
					SNARE binding (GO:0000149)
					Rab GTPase binding (GO:0017137)
					lyase activity (GO:0016829)
					cyclase activity (GO:0009975)
					RNA polymerase II regulatory region DNA binding (GO:0001012)
					ATP transmembrane transporter activity (GO:0005347)
					5'-nucleotidase activity (GO:0008253)
					nucleotidase activity (GO:0008252)
					growth factor activity (GO:0008083)
					RNA binding (GO:0003723)
					methyltransferase activity (GO:0008168)
					chaperone binding (GO:0051087)
					protein-containing complex binding (GO:0044877)
					primary active transmembrane transporter activity (GO:0015399)
					G-protein coupled receptor binding (GO:0001664)
					exonuclease activity, active with either ribo- or deoxyribonucleic acids and producing 5'-phosphomonoesters (GO:0016796)
					channel regulator activity (GO:0016247)
					translation regulator activity (GO:0045182)
					ATP-dependent microtubule motor activity, plus-end-directed (GO:0008574)
					lipid binding (GO:0008289)
					calcium-release channel activity (GO:0015278)
					acetyltransferase activity (GO:0016407)
					flavin adenine dinucleotide binding (GO:0050660)
					calcium channel activity (GO:0005262)
					GTP binding (GO:0005525)
					purine ribonucleoside binding (GO:0032550)
					ribonucleoside binding (GO:0032549)
					nucleoside binding (GO:0001882)
					transferase activity, transferring acyl groups (GO:0016746)
					GTP-Rho binding (GO:0017049)
					neurotransmitter receptor activity (GO:0030594)
					delayed rectifier potassium channel activity (GO:0005251)
					ligase activity, forming carbon-sulfur bonds (GO:0016877)
					cytokine binding (GO:0019955)
					peptide N-acetyltransferase activity (GO:0034212)
					purine nucleotide transmembrane transporter activity (GO:0015216)
					enzyme activator activity (GO:0008047)
					transferase activity, transferring one-carbon groups (GO:0016741)
					adenylate cyclase activity (GO:0004016)
					Wnt-protein binding (GO:0017147)
					cofactor binding (GO:0048037)
					calcium ion transmembrane transporter activity (GO:0015085)
					kinase regulator activity (GO:0019207)
					guanyl nucleotide binding (GO:0019001)
					guanyl ribonucleotide binding (GO:0032561)
					organic cyclic compound binding (GO:0097159)
					RNA polymerase II core promoter sequence-specific DNA binding (GO:0000979)
					sequence-specific DNA binding (GO:0043565)
					proton-transporting ATP synthase activity, rotational mechanism (GO:0046933)
					extracellular ligand-gated ion channel activity (GO:0005230)
					cyclin-dependent protein serine/threonine kinase activity (GO:0004693)
					nuclear hormone receptor binding (GO:0035257)
					substrate-specific channel activity (GO:0022838)
					core promoter sequence-specific DNA binding (GO:0001046)
					endopeptidase inhibitor activity (GO:0004866)
					calmodulin binding (GO:0005516)
					GTPase activity (GO:0003924)
					histone deacetylase activity (GO:0004407)
					calcium-activated potassium channel activity (GO:0015269)
					oxidoreductase activity, acting on paired donors, with incorporation or reduction of molecular oxygen (GO:0016705)
					transporter activity (GO:0005215)
					lipid transporter activity (GO:0005319)
					carbohydrate kinase activity (GO:0019200)
					DNA polymerase activity (GO:0034061)
					amino acid:sodium symporter activity (GO:0005283)
					dynein heavy chain binding (GO:0045504)
					hormone receptor binding (GO:0051427)
					voltage-gated calcium channel activity (GO:0005245)
					voltage-gated cation channel activity (GO:0022843)
					RNA polymerase III activity (GO:0001056)
					ubiquitin-like protein conjugating enzyme activity (GO:0061650)
					protein homodimerization activity (GO:0042803)
					phosphatase activity (GO:0016791)
					kinase activator activity (GO:0019209)
					RNA polymerase I activity (GO:0001054)
					double-stranded DNA binding (GO:0003690)
					phosphotransferase activity, phosphate group as acceptor (GO:0016776)
					gated channel activity (GO:0022836)
					endonuclease activity (GO:0004519)
					solute:proton symporter activity (GO:0015295)
					protease binding (GO:0002020)
					microtubule plus-end binding (GO:0051010)
					receptor ligand activity (GO:0048018)
					ion gated channel activity (GO:0022839)
					neurotransmitter transporter activity (GO:0005326)
					histone acetyltransferase activity (GO:0004402)
					protein serine/threonine phosphatase activity (GO:0004722)
					ligand-gated channel activity (GO:0022834)
					ligand-gated ion channel activity (GO:0015276)
					Rho GTPase binding (GO:0017048)
					ubiquitin-like protein-specific protease activity (GO:0019783)
					metalloendopeptidase activity (GO:0004222)
					mRNA binding (GO:0003729)
					protein kinase activator activity (GO:0030295)
					phosphoprotein phosphatase activity (GO:0004721)
					glycine transmembrane transporter activity (GO:0015187)
					chromatin binding (GO:0003682)
					passive transmembrane transporter activity (GO:0022803)
					channel activity (GO:0015267)
					core promoter binding (GO:0001047)
					thiol-dependent ubiquitin-specific protease activity (GO:0004843)
					thiol-dependent ubiquitinyl hydrolase activity (GO:0036459)
					endodeoxyribonuclease activity (GO:0004520)
					potassium channel regulator activity (GO:0015459)
					signal sequence binding (GO:0005048)
					nucleic acid binding (GO:0003676)
					heterocyclic compound binding (GO:1901363)
					steroid binding (GO:0005496)
					integrin binding (GO:0005178)
					cytokine receptor activity (GO:0004896)
					inorganic molecular entity transmembrane transporter activity (GO:0015318)
					ubiquitin-like modifier activating enzyme activity (GO:0008641)
					translation initiation factor binding (GO:0031369)
					growth factor binding (GO:0019838)
					O-methyltransferase activity (GO:0008171)
					cholesterol binding (GO:0015485)
					monooxygenase activity (GO:0004497)
					protein kinase regulator activity (GO:0019887)
					phosphatidylinositol-3-phosphate binding (GO:0032266)
					heat shock protein binding (GO:0031072)
					structural constituent of nuclear pore (GO:0017056)
					oxidoreductase activity, acting on the CH-CH group of donors, NAD or NADP as acceptor (GO:0016628)
					purine nucleotide binding (GO:0017076)
					phosphatase inhibitor activity (GO:0019212)
					protein binding, bridging (GO:0030674)
					DNA helicase activity (GO:0003678)
					mannosyltransferase activity (GO:0000030)
					acetylglucosaminyltransferase activity (GO:0008375)
					activin binding (GO:0048185)
					sequence-specific double-stranded DNA binding (GO:1990837)
					RNA polymerase II carboxy-terminal domain kinase activity (GO:0008353)
					oxidoreductase activity, acting on diphenols and related substances as donors (GO:0016679)
					calcium channel regulator activity (GO:0005246)
					hydrolase activity, acting on ester bonds (GO:0016788)
					guanyl-nucleotide exchange factor activity (GO:0005085)
					proteasome binding (GO:0070628)
					DNA replication origin binding (GO:0003688)
					phosphatidylinositol phosphate binding (GO:1901981)
					DNA binding (GO:0003677)
					phosphatidylserine binding (GO:0001786)
					Atg12 conjugating enzyme activity (GO:0061651)
					Atg8-specific protease activity (GO:0019786)
					Atg12 activating enzyme activity (GO:0019778)
					Atg12 ligase activity (GO:0061660)
					ubiquitin-like protein ligase activity (GO:0061659)
					cargo receptor activity (GO:0038024)
					peptide-lysine-N-acetyltransferase activity (GO:0061733)
					ornithine decarboxylase activity (GO:0004586)
					transmembrane receptor protein serine/threonine kinase activity (GO:0004675)
					carbohydrate transmembrane transporter activity (GO:0015144)
					transcription coactivator activity (GO:0003713)
					amino acid transmembrane transporter activity (GO:0015171)
					glycosaminoglycan binding (GO:0005539)
					inorganic cation transmembrane transporter activity (GO:0022890)
					Y-form DNA binding (GO:0000403)
					drug transmembrane transporter activity (GO:0015238)
					tetrapyrrole binding (GO:0046906)
					heme binding (GO:0020037)
					rDNA binding (GO:0000182)
					protein tyrosine kinase activity (GO:0004713)
					endopeptidase regulator activity (GO:0061135)
					molecular adaptor activity (GO:0060090)
					protein transporter activity (GO:0008565)
					organophosphate ester transmembrane transporter activity (GO:0015605)
					ammonium ion binding (GO:0070405)
					3'-5'-exoribonuclease activity (GO:0000175)
					ion channel regulator activity (GO:0099106)
					cation transmembrane transporter activity (GO:0008324)
					phosphatase regulator activity (GO:0019208)
					glycerol-3-phosphate dehydrogenase [NAD+] activity (GO:0004367)
					oxidoreductase activity, acting on the CH-CH group of donors (GO:0016627)
					oxidoreductase activity, acting on paired donors, with incorporation or reduction of molecular oxygen, NAD(P)H as one donor, and incorporation of one atom of oxygen (GO:0016709)
					RNA methyltransferase activity (GO:0008173)
					estrogen receptor binding (GO:0030331)
					steroid hydroxylase activity (GO:0008395)
					heparin binding (GO:0008201)
					protein-containing complex scaffold activity (GO:0032947)
					oxidoreductase activity, acting on paired donors, with incorporation or reduction of molecular oxygen, 2-oxoglutarate as one donor, and incorporation of one atom each of oxygen into both donors (GO:0016706)
					deoxyribonuclease activity (GO:0004536)
					5'-3' exonuclease activity (GO:0008409)
					SAP kinase activity (GO:0016909)
					JUN kinase activity (GO:0004705)
					kinase binding (GO:0019900)
					protein kinase binding (GO:0019901)
					histone demethylase activity (GO:0032452)
					RNA-directed DNA polymerase activity (GO:0003964)
					RNA cap binding (GO:0000339)
					phospholipase A2 activity (GO:0004623)
					phosphatidylinositol-4,5-bisphosphate binding (GO:0005546)
					telomeric DNA binding (GO:0042162)
					nuclear receptor transcription coactivator activity (GO:0030374)
					repressing transcription factor binding (GO:0070491)
					receptor regulator activity (GO:0030545)
