# Supplementary material for: Roundup causes embryonic development failure and alters metabolic pathways and gut microbiota functionality in non-target species
Source: Microbiome. 2020 Dec 15;8:170. doi: 10.1186/s40168-020-00943-5 (PMC7780628; doi:10.1186/s40168-020-00943-5)
Supplement: Supplementary file 2 — Additional file 1. [file 40168_2020_943_MOESM1_ESM.zip › Suppa_etal_Table S6_ESM.xlsx]

## Sheet: Glyphosate
D. magna geneID	adjp	OUT
Dapma7bEVm005678	0.0443131	Actinobacteria.Actinobacteria.Corynebacteriales.Dietziaceae.Dietzia
Dapma7bEVm003423	0.0461595	Actinobacteria.Actinobacteria.Corynebacteriales.Dietziaceae.Dietzia
Dapma7bEVm013413	0.0461595	Actinobacteria.Actinobacteria.Corynebacteriales.Dietziaceae.Dietzia
Dapma7bEVm027063	0.0498523	Actinobacteria.Actinobacteria.Corynebacteriales.Dietziaceae.Dietzia
Dapma7bEVm029235	0.0516987	Actinobacteria.Actinobacteria.Corynebacteriales.Dietziaceae.Dietzia
Dapma7bEVm021130	0.0572378	Actinobacteria.Actinobacteria.Corynebacteriales.Dietziaceae.Dietzia
Dapma7bEVm012836	0.0590842	Actinobacteria.Actinobacteria.Corynebacteriales.Dietziaceae.Dietzia
Dapma7bEVm025788	0.0628435	Actinobacteria.Actinobacteria.Corynebacteriales.Dietziaceae.Dietzia
Dapma7bEVm015093	0.0646233	Actinobacteria.Actinobacteria.Corynebacteriales.Dietziaceae.Dietzia
Dapma7bEVm029127	0.233108	Actinobacteria.Actinobacteria.Corynebacteriales.Dietziaceae.Dietzia
Dapma7bEVm025755	6.51538e-05	Actinobacteria.Actinobacteria.Corynebacteriales.Nocardiaceae.Rhodococcus
Dapma7bEVm014551	6.51538e-05	Actinobacteria.Actinobacteria.Corynebacteriales.Nocardiaceae.Rhodococcus
Dapma7bEVm023975	6.79865e-05	Actinobacteria.Actinobacteria.Corynebacteriales.Nocardiaceae.Rhodococcus
Dapma7bEVm024945	7.36521e-05	Actinobacteria.Actinobacteria.Corynebacteriales.Nocardiaceae.Rhodococcus
Dapma7bEVm030432	7.64848e-05	Actinobacteria.Actinobacteria.Corynebacteriales.Nocardiaceae.Rhodococcus
Dapma7bEVm024548	0.0240742	Actinobacteria.Actinobacteria.Corynebacteriales.Nocardiaceae.Rhodococcus
Dapma7bEVm028412	0.461503	Actinobacteria.Actinobacteria.Corynebacteriales.Nocardiaceae.Rhodococcus
Dapma7bEVm025155	0.513503	Actinobacteria.Actinobacteria.Corynebacteriales.Nocardiaceae.Rhodococcus
Dapma7bEVm011905	0.000521139	Actinobacteria.Actinobacteria.Micrococcales.Microbacteriaceae.__
Dapma7bEVm013252	0.000612567	Actinobacteria.Actinobacteria.Micrococcales.Microbacteriaceae.__
Dapma7bEVm020010	0.000694852	Actinobacteria.Actinobacteria.Micrococcales.Microbacteriaceae.__
Dapma7bEVm028812	0.037996	Actinobacteria.Actinobacteria.Micrococcales.Microbacteriaceae.__
Dapma7bEVm012527	0.00148536	Actinobacteria.Actinobacteria.__.__.__
Dapma7bEVm013216	0.00170817	Actinobacteria.Actinobacteria.__.__.__
Dapma7bEVm008158	0.00173292	Actinobacteria.Actinobacteria.__.__.__
Dapma7bEVm007908	0.00173292	Actinobacteria.Actinobacteria.__.__.__
Dapma7bEVm016807	0.00173292	Actinobacteria.Actinobacteria.__.__.__
Dapma7bEVm012203	0.0018567	Actinobacteria.Actinobacteria.__.__.__
Dapma7bEVm025796	0.0022528	Actinobacteria.Actinobacteria.__.__.__
Dapma7bEVm011547	0.00235182	Actinobacteria.Actinobacteria.__.__.__
Dapma7bEVm025563	2.66277e-06	Firmicutes.Bacilli.Lactobacillales.Streptococcaceae.Streptococcus
Dapma7bEVm015849	2.71208e-06	Firmicutes.Bacilli.Lactobacillales.Streptococcaceae.Streptococcus
Dapma7bEVm029034	2.95863e-06	Firmicutes.Bacilli.Lactobacillales.Streptococcaceae.Streptococcus
Dapma7bEVm007656	0.0217218	Firmicutes.Bacilli.Lactobacillales.Streptococcaceae.Streptococcus
Dapma7bEVm026820	0.0221167	Firmicutes.Bacilli.Lactobacillales.Streptococcaceae.Streptococcus
Dapma7bEVm013763	0.0229066	Firmicutes.Bacilli.Lactobacillales.Streptococcaceae.Streptococcus
Dapma7bEVm014512	0.0230036	Firmicutes.Bacilli.Lactobacillales.Streptococcaceae.Streptococcus
Dapma7bEVm011127	0.0280409	Firmicutes.Bacilli.Lactobacillales.Streptococcaceae.Streptococcus
Dapma7bEVm014522	0.0226392	Proteobacteria.Alphaproteobacteria.Caulobacterales.Caulobacteraceae.Brevundimonas
Dapma7bEVm025141	0.997541	Proteobacteria.Alphaproteobacteria.Sphingomonadales.Sphingomonadaceae.Sphingomonas
Dapma7bEVm028643	4.4231e-06	Proteobacteria.Gammaproteobacteria.Betaproteobacteriales.Burkholderiaceae.Janthinobacterium
Dapma7bEVm017184	5.52888e-06	Proteobacteria.Gammaproteobacteria.Betaproteobacteriales.Burkholderiaceae.Janthinobacterium
Dapma7bEVm014532	0.00430279	Proteobacteria.Gammaproteobacteria.Betaproteobacteriales.Burkholderiaceae.Janthinobacterium
Dapma7bEVm027466	0.00596352	Proteobacteria.Gammaproteobacteria.Betaproteobacteriales.Burkholderiaceae.Janthinobacterium
Dapma7bEVm028817	1	Proteobacteria.Gammaproteobacteria.Betaproteobacteriales.Burkholderiaceae.__
Dapma7bEVm028145	0.0073572	Proteobacteria.Gammaproteobacteria.Betaproteobacteriales.Burkholderiaceae.uncultured
Dapma7bEVm006688	0.0076575	Proteobacteria.Gammaproteobacteria.Betaproteobacteriales.Burkholderiaceae.uncultured
Dapma7bEVm011261	0.00186602	Proteobacteria.Gammaproteobacteria.Pseudomonadales.Moraxellaceae.Acinetobacter
Dapma7bEVm011285	0.00186602	Proteobacteria.Gammaproteobacteria.Pseudomonadales.Moraxellaceae.Acinetobacter

## Sheet: Gly pathways
PANTHER	pvalue	fdr			KEGG	P-Val
De novo purine biosynthesis (P02738)	0.203	0.406			Neuroactive ligand-receptor interaction	0.0131979
Unclassified (UNCLASSIFIED)	0.927	0.927			Mismatch repair	0.0356531
					Fanconi anemia pathway	0.0722807

## Sheet: Roundup
D. magna geneID	adjp	OTU
Dapma7bEVm022968	1	Actinobacteria.Actinobacteria.Micrococcales.Micrococcaceae.Micrococcus
Dapma7bEVm008046	8.23671e-05	Actinobacteria.Actinobacteria.__.__.__
Dapma7bEVm003086	8.23671e-05	Actinobacteria.Actinobacteria.__.__.__
Dapma7bEVm007098	8.23671e-05	Actinobacteria.Actinobacteria.__.__.__
Dapma7bEVm015065	8.23671e-05	Actinobacteria.Actinobacteria.__.__.__
Dapma7bEVm003067	0.000109823	Actinobacteria.Actinobacteria.__.__.__
Dapma7bEVm005639	0.000109823	Actinobacteria.Actinobacteria.__.__.__
Dapma7bEVm023248	0.000109823	Actinobacteria.Actinobacteria.__.__.__
Dapma7bEVm003525	0.000137279	Actinobacteria.Actinobacteria.__.__.__
Dapma7bEVm012274	0.000164734	Actinobacteria.Actinobacteria.__.__.__
Dapma7bEVm027915	0.994509	Actinobacteria.Actinobacteria.__.__.__
Dapma7bEVm001937	0.248	Bacteroidetes.Bacteroidia.Flavobacteriales.Flavobacteriaceae.Flavobacterium
Dapma7bEVm012933	0.2495	Bacteroidetes.Bacteroidia.Flavobacteriales.Flavobacteriaceae.Flavobacterium
Dapma7bEVm027703	0.2685	Bacteroidetes.Bacteroidia.Flavobacteriales.Flavobacteriaceae.Flavobacterium
Dapma7bEVm018658	0.000204158	Firmicutes.Bacilli.Bacillales.Staphylococcaceae.Staphylococcus
Dapma7bEVm014185	0.000244989	Firmicutes.Bacilli.Bacillales.Staphylococcaceae.Staphylococcus
Dapma7bEVm024625	0.000250822	Firmicutes.Bacilli.Bacillales.Staphylococcaceae.Staphylococcus
Dapma7bEVm022045	0.000268321	Firmicutes.Bacilli.Bacillales.Staphylococcaceae.Staphylococcus
Dapma7bEVm014031	0.104878	Firmicutes.Bacilli.Bacillales.Staphylococcaceae.Staphylococcus
Dapma7bEVm027122	0.139837	Firmicutes.Bacilli.Bacillales.Staphylococcaceae.Staphylococcus
Dapma7bEVm028583	0.164808	Firmicutes.Bacilli.Bacillales.Staphylococcaceae.Staphylococcus
Dapma7bEVm009186	0.169802	Firmicutes.Bacilli.Bacillales.Staphylococcaceae.Staphylococcus
Dapma7bEVm007497	0.204761	Firmicutes.Bacilli.Bacillales.Staphylococcaceae.Staphylococcus
Dapma7bEVm028910	0.214749	Firmicutes.Bacilli.Bacillales.Staphylococcaceae.Staphylococcus
Dapma7bEVm028476	0.313	Patescibacteria.Saccharimonadia.Saccharimonadales.uncultured.bacterium.__
Dapma7bEVm019307	0.338	Patescibacteria.Saccharimonadia.Saccharimonadales.uncultured.bacterium.__
Dapma7bEVm030315	0.349	Patescibacteria.Saccharimonadia.Saccharimonadales.uncultured.bacterium.__
Dapma7bEVm010296	0.0680303	Proteobacteria.Alphaproteobacteria.Rhizobiales.Rhizobiaceae.Mesorhizobium
Dapma7bEVm020745	0.225537	Proteobacteria.Alphaproteobacteria.Rhizobiales.Rhizobiaceae.Mesorhizobium
Dapma7bEVm012917	0.227401	Proteobacteria.Alphaproteobacteria.Rhizobiales.Rhizobiaceae.Mesorhizobium
Dapma7bEVm026691	0.238118	Proteobacteria.Alphaproteobacteria.Rhizobiales.Rhizobiaceae.Mesorhizobium
Dapma7bEVm016309	0.240914	Proteobacteria.Alphaproteobacteria.Rhizobiales.Rhizobiaceae.Mesorhizobium
Dapma7bEVm028490	0.000198393	Proteobacteria.Alphaproteobacteria.Sphingomonadales.Sphingomonadaceae.Sphingomonas
Dapma7bEVm015716	0.00021291	Proteobacteria.Alphaproteobacteria.Sphingomonadales.Sphingomonadaceae.Sphingomonas
Dapma7bEVm005587	0.000227426	Proteobacteria.Alphaproteobacteria.Sphingomonadales.Sphingomonadaceae.Sphingomonas
Dapma7bEVm028051	0.000237104	Proteobacteria.Alphaproteobacteria.Sphingomonadales.Sphingomonadaceae.Sphingomonas
Dapma7bEVm016285	0.000246782	Proteobacteria.Alphaproteobacteria.Sphingomonadales.Sphingomonadaceae.Sphingomonas
Dapma7bEVm026547	0.000246782	Proteobacteria.Alphaproteobacteria.Sphingomonadales.Sphingomonadaceae.Sphingomonas
Dapma7bEVm009073	0.000324203	Proteobacteria.Alphaproteobacteria.Sphingomonadales.Sphingomonadaceae.Sphingomonas
Dapma7bEVm012063	0.46909	Proteobacteria.Alphaproteobacteria.Sphingomonadales.Sphingomonadaceae.Sphingomonas
Dapma7bEVm010412	0.528974	Proteobacteria.Alphaproteobacteria.Sphingomonadales.Sphingomonadaceae.Sphingomonas
Dapma7bEVm012882	2.25458e-06	Proteobacteria.Gammaproteobacteria.Betaproteobacteriales.Burkholderiaceae.Acidovorax
Dapma7bEVm004236	0.999993	Proteobacteria.Gammaproteobacteria.Betaproteobacteriales.Burkholderiaceae.Acidovorax
Dapma7bEVm009574	0.000172707	Proteobacteria.Gammaproteobacteria.Betaproteobacteriales.Burkholderiaceae.Hydrogenophaga
Dapma7bEVm002811	0.000172707	Proteobacteria.Gammaproteobacteria.Betaproteobacteriales.Burkholderiaceae.Hydrogenophaga
Dapma7bEVm006928	0.000185992	Proteobacteria.Gammaproteobacteria.Betaproteobacteriales.Burkholderiaceae.Hydrogenophaga
Dapma7bEVm002708	0.000199277	Proteobacteria.Gammaproteobacteria.Betaproteobacteriales.Burkholderiaceae.Hydrogenophaga
Dapma7bEVm011034	0.000199277	Proteobacteria.Gammaproteobacteria.Betaproteobacteriales.Burkholderiaceae.Hydrogenophaga
Dapma7bEVm024746	0.000199277	Proteobacteria.Gammaproteobacteria.Betaproteobacteriales.Burkholderiaceae.Hydrogenophaga
Dapma7bEVm003507	0.000212562	Proteobacteria.Gammaproteobacteria.Betaproteobacteriales.Burkholderiaceae.Hydrogenophaga
Dapma7bEVm016182	0.000278988	Proteobacteria.Gammaproteobacteria.Betaproteobacteriales.Burkholderiaceae.Hydrogenophaga
Dapma7bEVm025930	0.000606423	Proteobacteria.Gammaproteobacteria.Betaproteobacteriales.Burkholderiaceae.__
Dapma7bEVm027972	0.00061755	Proteobacteria.Gammaproteobacteria.Betaproteobacteriales.Burkholderiaceae.__
Dapma7bEVm008316	0.000624968	Proteobacteria.Gammaproteobacteria.Betaproteobacteriales.Burkholderiaceae.__
Dapma7bEVm018880	0.000641658	Proteobacteria.Gammaproteobacteria.Betaproteobacteriales.Burkholderiaceae.__
Dapma7bEVm005657	0.000643513	Proteobacteria.Gammaproteobacteria.Betaproteobacteriales.Burkholderiaceae.__
Dapma7bEVm006071	0.996291	Proteobacteria.Gammaproteobacteria.Betaproteobacteriales.Burkholderiaceae.__
Dapma7bEVm015673	1	Proteobacteria.Gammaproteobacteria.Betaproteobacteriales.__.__

## Sheet: Rou pathways
PANTHER	pvalue	fdr		KEGG	p-value	p-adj
Heterotrimeric G-protein signaling pathway-Gq alpha and Go alpha mediated pathway (P00027)	0.198	1		Metabolic pathways	2.3023e-09	2.94694e-07
Heterotrimeric G-protein signaling pathway-Gi alpha and Gs alpha mediated pathway (P00026)	0.198	0.991		Biosynthesis of unsaturated fatty acids	1.37686e-07	7.33427e-06
Metabotropic glutamate receptor group III pathway (P00039)	0.204	0.679		Fatty acid elongation	1.71897e-07	7.33427e-06
Metabotropic glutamate receptor group I pathway (P00041)	0.204	0.509		Fatty acid metabolism	5.56101e-05	0.00177952
Endogenous cannabinoid signaling (P05730)	0.204	0.408		Homologous recombination	0.000579624	0.0148384
Notch signaling pathway (P00045)	0.488	0.814		Neuroactive ligand-receptor interaction	0.00352679	0.0752381
T cell activation (P00053)	0.563	0.805		Endocytosis	0.0794793	1
Unclassified (UNCLASSIFIED)	0.929	1		TGF-beta signaling pathway	0.546771	1
Wnt signaling pathway (P00057)	1	1		FoxO signaling pathway	0.740314	1
Hedgehog signaling pathway (P00025)	1	1		Ubiquitin mediated proteolysis	0.841955	1
				Wnt signaling pathway	0.847232	1
